# Supplementary material for: Integrated multi-omics profiling of immune microenvironment and drug resistance signatures for precision prognosis in prostate cancer
Source: Cancer Drug Resist. 2025 Jun 25;8:31. doi: 10.20517/cdr.2025.47 (PMC12366425; doi:10.20517/cdr.2025.47)
Supplement: Supplementary file 1 [file cdr-8-31-SupplementaryMaterials.zip]

Archive with 48 entries (41 files):
- cdr8047-Supplementary Figure 1.doc
- cdr8047-Supplementary Tables/
- cdr8047-Supplementary Tables/cdr8047-Supplementary Table 1.xlsx
- cdr8047-Supplementary Tables/cdr8047-Supplementary Table 10.xlsx
- cdr8047-Supplementary Tables/cdr8047-Supplementary Table 11.xlsx
- cdr8047-Supplementary Tables/cdr8047-Supplementary Table 2.xlsx
- cdr8047-Supplementary Tables/cdr8047-Supplementary Table 3.xlsx
- cdr8047-Supplementary Tables/cdr8047-Supplementary Table 4.xlsx
- cdr8047-Supplementary Tables/cdr8047-Supplementary Table 5.xlsx
- cdr8047-Supplementary Tables/cdr8047-Supplementary Table 6.xlsx
- cdr8047-Supplementary Tables/cdr8047-Supplementary Table 7.xlsx
- cdr8047-Supplementary Tables/cdr8047-Supplementary Table 8.xlsx
- cdr8047-Supplementary Tables/cdr8047-Supplementary Table 9.xlsx
- Western Blot/
- Western Blot/Actin/
- Western Blot/Actin/2023-07-26 10ú║16ú║15 _18.tif
- Western Blot/Actin/2023-07-26 10ú║16ú║15 _18merger.tif
- Western Blot/Actin/2023-07-26 10ú║16ú║18 _19 .tif
- Western Blot/Actin/2023-07-26 10ú║16ú║18 _19merger.tif
- Western Blot/Actin/2023-07-26 10ú║16ú║20 _20.tif
- Western Blot/Actin/2023-07-26 10ú║16ú║20 _20merger.tif
- Western Blot/MUC5B/
- Western Blot/MUC5B/2023-07-25 11ú║36ú║41 _5.tif
- Western Blot/MUC5B/2023-07-25 11ú║36ú║41 _5merger.tif
- Western Blot/MUC5B/2023-07-25 11ú║38ú║04 _6.tif
- Western Blot/MUC5B/2023-07-25 11ú║38ú║04 _6merger.tif
- Western Blot/MUC5B/2023-07-25 11ú║39ú║27 _7 .tif
- Western Blot/MUC5B/2023-07-25 11ú║39ú║27 _7merger.tif
- Western Blot/RAB33A/
- Western Blot/RAB33A/2023-07-25 14ú║29ú║53 _2.tif
- Western Blot/RAB33A/2023-07-25 14ú║29ú║53 _2merger.tif
- Western Blot/RAB33A/2023-07-25 14ú║30ú║14 _3.tif
- Western Blot/RAB33A/2023-07-25 14ú║30ú║14 _3merger.tif
- Western Blot/RAB33A/2023-07-25 14ú║30ú║35 _4 .tif
- Western Blot/RAB33A/2023-07-25 14ú║30ú║35 _4merger.tif
- Western Blot/TREM1/
- Western Blot/TREM1/2023-07-25 14ú║03ú║28 _3.tif
- Western Blot/TREM1/2023-07-25 14ú║03ú║28 _3merger.tif
- Western Blot/TREM1/2023-07-25 14ú║03ú║37 _7.tif
- Western Blot/TREM1/2023-07-25 14ú║03ú║37 _7merger.tif
- Western Blot/TREM1/2023-07-25 14ú║03ú║41 _9.tif
- Western Blot/TREM1/2023-07-25 14ú║03ú║41 _9merger.tif
- Western Blot/TREM1/Selected/
- Western Blot/TREM1/Selected/2023-07-25 11ú║36ú║41 _5.tif
- Western Blot/TREM1/Selected/Actin 2023-07-26 10ú║16ú║18 _19.tif
- Western Blot/TREM1/Selected/MUC5 2023-07-25 11ú║39ú║27 _7.tif
- Western Blot/TREM1/Selected/R 2023-07-25 14ú║30ú║35 _4 .tif
- Western Blot/TREM1/Selected/T 2023-07-25 14ú║03ú║41 _9.tif
