# Supplementary material for: Integrated multi-omics profiling of immune microenvironment and drug resistance signatures for precision prognosis in prostate cancer
Source: Cancer Drug Resist. 2025 Jun 25;8:31. doi: 10.20517/cdr.2025.47 (PMC12366425; doi:10.20517/cdr.2025.47)
Supplement: Supplementary file 1 [file cdr-8-31-SupplementaryMaterials.zip › cdr8047-Supplementary Tables/cdr8047-Supplementary Table 1.xlsx]

## Sheet: table S1
Primer Name	Forward primer	Reverse Primer
CCDC3	CGCCCACAGAAAGAGGAGAAT	GCATCTGCCTTTTTCCTTGTCA
CD22	GGCTGTGGAGGGAAGTCAAG	ACCTTCTTGGGAGGATACTGGA
CEP295NL	TCCCTTCCTCGTAGGTTTGC	CTTGGCATCCGCTCTTCTCT
GYPE	TCTCATCACAGACAAATGGGAT	AGCCAGTCAACGTAAGCCAA
HORMAD1	AACCCAGAAGATCCTCAGACAA	AAACCGGGAGGCTGGTAATC
MUC5B	CATGCAGGTGTTTGTCAGGC	CCGGGCGTAGTTCTCATTCT
NEF2	TGGCTGCTTGGGAAATAGGG	TTGGAGCATTCAGACCCTGC
RAB33A	GGACCAGTACGTGCAGATTCG	TGTGTCCCACACCTGAACCTTG
TREM1	CATCCAGTCCAAGTGGGGAG	GGGGTCCCTGAAAAACCCTTG
VSTM1	AGGGTATCTCTCTCGACGGC	CTCCTGGGTGGTGTCTGAAG
