# Supplementary material for: Integrated multi-omics profiling of immune microenvironment and drug resistance signatures for precision prognosis in prostate cancer
Source: Cancer Drug Resist. 2025 Jun 25;8:31. doi: 10.20517/cdr.2025.47 (PMC12366425; doi:10.20517/cdr.2025.47)
Supplement: Supplementary file 1 [file cdr-8-31-SupplementaryMaterials.zip › cdr8047-Supplementary Tables/cdr8047-Supplementary Table 10.xlsx]

## Sheet: table 5
	p_val	avg_log2FC	pct.1	pct.2	p_val_adj	cluster	gene
RPL13AP5	2.83675e-67	1.482	0.979	0.973	1.30193e-62	1	RPL13AP5
RPL13A	3.08369e-63	1.59192	0.981	0.978	1.41526e-58	1	RPL13A
RPS8	1.83818e-58	1.33162	0.974	0.893	8.43633e-54	1	RPS8
RPL11	6.4209e-56	1.37199	0.953	0.852	2.94687e-51	1	RPL11
TMEFF2	9.40987e-54	1.86239	0.494	0.003	4.31866e-49	1	TMEFF2
RPL37A	2.8807e-52	1.32133	0.968	0.852	1.3221e-47	1	RPL37A
RPL12	5.73041e-50	1.41147	0.966	0.841	2.62997e-45	1	RPL12
RPL12P16	1.6735e-49	1.01527	0.945	0.792	7.68051e-45	1	RPL12P16
RPS6	1.94063e-47	1.48341	0.968	0.907	8.90652e-43	1	RPS6
RPL28	2.21236e-45	1.41824	0.981	0.921	1.01536e-40	1	RPL28
RPL7A	2.7406e-43	1.02345	0.953	0.833	1.2578e-38	1	RPL7A
RPS25	4.95988e-43	1.18347	0.936	0.83	2.27634e-38	1	RPS25
SPOCK1	1.07033e-42	1.34695	0.445	0.022	4.91227e-38	1	SPOCK1
RPL35	1.1707e-41	1.33694	0.926	0.723	5.37293e-37	1	RPL35
EEF1G	1.61949e-40	1.00975	0.96	0.904	7.43265e-36	1	EEF1G
RPL18A	3.24715e-40	1.044	0.968	0.926	1.49028e-35	1	RPL18A
CT45A3	2.36942e-39	2.33662	0.383	0.003	1.08744e-34	1	CT45A3
CT45A1	4.54431e-39	1.1699	0.377	0	2.08561e-34	1	CT45A1
RPS24	5.51742e-39	1.25468	0.949	0.825	2.53222e-34	1	RPS24
MAOA	2.53206e-38	1.00305	0.451	0.052	1.16209e-33	1	MAOA
FASN	2.41026e-37	1.25176	0.753	0.384	1.10619e-32	1	FASN
RPS11	3.08055e-37	1.07137	0.955	0.915	1.41382e-32	1	RPS11
GAPDH	4.83358e-37	1.36989	0.989	0.962	2.21837e-32	1	GAPDH
HDLBP	1.89673e-36	1.35193	0.779	0.425	8.70506e-32	1	HDLBP
AR	2.38471e-36	1.03454	0.809	0.447	1.09446e-31	1	AR
SH3BGRL3	1.06044e-35	1.35798	0.745	0.359	4.8669e-31	1	SH3BGRL3
CKB	3.73937e-35	1.86933	0.828	0.562	1.71618e-30	1	CKB
RPL37	4.65368e-35	1.01877	0.911	0.775	2.1358e-30	1	RPL37
ANXA2	4.96968e-35	1.5999	0.462	0.071	2.28083e-30	1	ANXA2
PDLIM5	5.55821e-35	1.05187	0.534	0.126	2.55094e-30	1	PDLIM5
ENO1	1.93813e-34	1.54509	0.868	0.633	8.89504e-30	1	ENO1
GSTT1	2.38208e-34	1.3876	0.394	0.033	1.09326e-29	1	GSTT1
2023-09-02	9.70749e-33	1.10789	0.704	0.323	4.45525e-28	1	2023-09-02
CRAT	1.17168e-32	1.38422	0.581	0.189	5.37742e-28	1	CRAT
ORM1	1.38956e-32	3.87294	0.332	0.005	6.37737e-28	1	ORM1
LAS1L	1.62235e-32	1.9511	0.587	0.238	7.44579e-28	1	LAS1L
SPON2	1.75719e-32	2.55609	0.351	0.016	8.06461e-28	1	SPON2
PPP3CA	9.12726e-32	1.06974	0.785	0.488	4.18896e-27	1	PPP3CA
RPS29	1.01181e-29	1.372	0.868	0.688	4.64372e-25	1	RPS29
ORM2	1.49536e-27	1.25909	0.277	0	6.86297e-23	1	ORM2
DCXR	1.60029e-27	1.19199	0.889	0.795	7.34453e-23	1	DCXR
EEF2	2.46445e-27	1.01637	0.936	0.858	1.13106e-22	1	EEF2
RPL17	3.11805e-27	1.0662	0.93	0.866	1.43103e-22	1	RPL17
TUBB4B	1.71626e-26	1.05566	0.732	0.4	7.87678e-22	1	TUBB4B
DANCR	4.86752e-25	1.03034	0.664	0.351	2.23395e-20	1	DANCR
PTGR1	6.12511e-25	1.07642	0.496	0.162	2.81112e-20	1	PTGR1
FBP1	1.05996e-24	1.06814	0.398	0.088	4.86468e-20	1	FBP1
JPT1	4.71518e-24	1.2108	0.617	0.271	2.16403e-19	1	JPT1
DDT	1.12044e-23	1.06262	0.683	0.362	5.14224e-19	1	DDT
SNHG19	1.26784e-22	1.37843	0.479	0.167	5.81874e-18	1	SNHG19
CNN3	4.06072e-21	1.19926	0.394	0.126	1.86367e-16	1	CNN3
CYP1B1	4.72824e-21	1.07365	0.221	0.003	2.17003e-16	1	CYP1B1
TK1	3.446e-19	2.24073	0.304	0.063	1.58154e-14	1	TK1
KRT19	4.40586e-19	1.65025	0.347	0.09	2.02207e-14	1	KRT19
MTND2P28	4.71294e-19	1.05521	0.738	0.515	2.16301e-14	1	MTND2P28
ADIRF	3.19385e-17	1.11969	0.177	0	1.46582e-12	1	ADIRF
IFITM3	1.18138e-16	1.24411	0.189	0.008	5.42195e-12	1	IFITM3
CRISP3	1.21938e-15	1.12673	0.194	0.016	5.59633e-11	1	CRISP3
LDHA	4.76586e-15	1.04368	0.789	0.611	2.18729e-10	1	LDHA
CLU	8.38642e-13	1.5127	0.143	0.005	3.84895e-08	1	CLU
ARHGDIB	2.49521e-11	1.01448	0.149	0.016	1.14518e-06	1	ARHGDIB
BIRC5	1.07068e-10	1.02644	0.232	0.071	4.91387e-06	1	BIRC5
ISG15	1.61127e-09	1.61398	0.191	0.052	7.3949e-05	1	ISG15
MT2A	1.07726e-08	1.62644	0.351	0.17	0.000494407	1	MT2A
RGS1	1.75729e-123	2.89137	0.823	0.024	8.06509e-119	2	RGS1
UGT2A3	4.72781e-114	2.05085	0.748	0.009	2.16983e-109	2	UGT2A3
RGS2	5.98434e-113	3.64343	0.929	0.22	2.74651e-108	2	RGS2
ETV1	4.99267e-109	1.8218	0.816	0.065	2.29139e-104	2	ETV1
FXYD3	7.19394e-106	3.16983	0.939	0.312	3.30166e-101	2	FXYD3
HSP90AB1	8.68702e-105	2.16935	0.997	0.898	3.98691e-100	2	HSP90AB1
TRGC2	1.56507e-102	2.52094	0.905	0.242	7.1829e-98	2	TRGC2
MON1B	3.95721e-95	3.65445	0.874	0.214	1.81616e-90	2	MON1B
GP2	1.73583e-78	2.76724	0.806	0.187	7.96661e-74	2	GP2
RGS13	1.09196e-77	1.86405	0.551	0.009	5.01156e-73	2	RGS13
HSPB6	1.40067e-77	2.14175	0.592	0.024	6.4284e-73	2	HSPB6
CD177	5.1007e-77	2.94739	0.582	0.026	2.34096e-72	2	CD177
UGT2B15	6.44744e-72	2.13392	0.537	0.018	2.95905e-67	2	UGT2B15
UGT2B4	1.28354e-65	1.99459	0.473	0.006	5.89079e-61	2	UGT2B4
STARD3NL	4.51564e-65	1.88059	0.837	0.325	2.07245e-60	2	STARD3NL
HSPB1	2.05204e-64	2.21126	0.901	0.481	9.41784e-60	2	HSPB1
SAT1	6.22862e-58	1.54553	0.959	0.697	2.85862e-53	2	SAT1
GABARAPL2	9.42105e-58	2.15974	0.867	0.567	4.32379e-53	2	GABARAPL2
GLRX2	2.8739e-56	2.31612	0.772	0.359	1.31898e-51	2	GLRX2
S100A11	4.69446e-55	1.76452	0.864	0.39	2.15452e-50	2	S100A11
TRGC1	1.07539e-53	1.26771	0.969	0.412	4.9355e-49	2	TRGC1
CSTA	3.06369e-51	2.07177	0.405	0.015	1.40608e-46	2	CSTA
HIST2H2AA4	3.32084e-51	1.69546	0.929	0.715	1.5241e-46	2	HIST2H2AA4
LDHB	1.28902e-50	1.88675	0.83	0.455	5.91597e-46	2	LDHB
NEFH	2.05419e-50	1.1694	0.796	0.268	9.42769e-46	2	NEFH
PDZK1IP1	2.31195e-50	2.03628	0.412	0.02	1.06107e-45	2	PDZK1IP1
MSMB	4.45573e-48	1.98101	0.548	0.091	2.04496e-43	2	MSMB
SCGB1D2	9.09872e-48	2.57505	0.473	0.055	4.17586e-43	2	SCGB1D2
EIF4EBP3	3.60442e-47	2.32605	0.544	0.115	1.65425e-42	2	EIF4EBP3
SH3BGRL	1.81072e-46	1.29759	0.469	0.059	8.3103e-42	2	SH3BGRL
PPA2	6.15896e-44	2.00077	0.823	0.547	2.82666e-39	2	PPA2
AL355994.3	9.00961e-42	1.44277	0.327	0.007	4.13496e-37	2	AL355994.3
RPL7P16	1.6201e-41	1.83645	0.772	0.412	7.43544e-37	2	RPL7P16
SMIM22	4.99871e-41	2.06083	0.588	0.168	2.29416e-36	2	SMIM22
HOXB13	6.50266e-41	1.34573	0.888	0.704	2.98439e-36	2	HOXB13
PCAT19	7.5744e-41	1.33654	0.347	0.018	3.47627e-36	2	PCAT19
PPP1R1B	5.41012e-40	1.69202	0.738	0.344	2.48298e-35	2	PPP1R1B
DNPH1	1.03278e-39	1.79995	0.769	0.47	4.73996e-35	2	DNPH1
SQSTM1	2.26433e-37	1.92538	0.837	0.64	1.03921e-32	2	SQSTM1
NSMCE1	3.28762e-37	2.14222	0.677	0.327	1.50885e-32	2	NSMCE1
SORD2P	1.95176e-36	1.28564	0.833	0.623	8.95761e-32	2	SORD2P
TOMM6	4.89008e-36	1.98641	0.755	0.488	2.2443e-31	2	TOMM6
BEX3	1.28819e-35	1.56138	0.806	0.595	5.91215e-31	2	BEX3
H2AFJ	1.8385e-35	1.27953	0.908	0.686	8.4378e-31	2	H2AFJ
SORD	8.693e-35	1.58822	0.844	0.628	3.98965e-30	2	SORD
GOLM1	3.16438e-33	1.68272	0.643	0.283	1.45229e-28	2	GOLM1
CALD1	3.82011e-33	1.24845	0.745	0.355	1.75324e-28	2	CALD1
FABP5	4.45029e-32	1.94425	0.646	0.318	2.04246e-27	2	FABP5
EIF1	2.43773e-31	1.01596	0.942	0.863	1.11879e-26	2	EIF1
NUPR1	2.75005e-31	1.05949	0.881	0.61	1.26213e-26	2	NUPR1
UPK1A	4.21728e-31	1.09836	0.259	0.009	1.93552e-26	2	UPK1A
FABP5P7	1.18889e-30	1.08843	0.609	0.257	5.45641e-26	2	FABP5P7
SFTPA2	1.20406e-29	1.34559	0.282	0.022	5.52602e-25	2	SFTPA2
GLMP	3.33878e-29	1.44781	0.52	0.174	1.53233e-24	2	GLMP
YIPF3	8.51317e-28	1.92524	0.622	0.338	3.90712e-23	2	YIPF3
ZNF706	2.66232e-27	1.65368	0.735	0.525	1.22187e-22	2	ZNF706
PRSS8	1.44448e-25	1.52088	0.374	0.085	6.62944e-21	2	PRSS8
CIB4	1.47898e-25	1.05932	0.238	0.017	6.78776e-21	2	CIB4
SMIM14	2.12287e-25	1.72323	0.687	0.427	9.74293e-21	2	SMIM14
RAB4A	5.11042e-25	1.48573	0.534	0.231	2.34543e-20	2	RAB4A
TSC22D3	7.82915e-25	1.43881	0.517	0.213	3.59319e-20	2	TSC22D3
CREB3L4	1.29898e-24	1.49687	0.633	0.333	5.96166e-20	2	CREB3L4
TRPM4	2.29229e-24	1.19068	0.735	0.462	1.05205e-19	2	TRPM4
HIST1H1C	4.31427e-24	1.05982	0.789	0.497	1.98003e-19	2	HIST1H1C
TSTD1	6.46815e-24	1.43701	0.782	0.632	2.96856e-19	2	TSTD1
HSPA1A	1.57065e-23	1.65259	0.588	0.287	7.20848e-19	2	HSPA1A
RNASE4	2.59902e-23	1.07659	0.241	0.026	1.19282e-18	2	RNASE4
GABARAP	2.8406e-23	1.05361	0.857	0.76	1.30369e-18	2	GABARAP
CD9	5.13743e-23	1.33096	0.728	0.525	2.35783e-18	2	CD9
MRPL14	3.45401e-22	1.40464	0.622	0.364	1.58522e-17	2	MRPL14
HPN	4.73371e-22	1.54422	0.551	0.257	2.17253e-17	2	HPN
GPR160	2.53785e-21	1.17041	0.68	0.442	1.16475e-16	2	GPR160
LITAF	1.0646e-20	1.58922	0.585	0.335	4.88599e-16	2	LITAF
OR51E2	1.41553e-20	1.18842	0.415	0.144	6.4966e-16	2	OR51E2
GNMT	1.45708e-20	1.6095	0.398	0.131	6.68728e-16	2	GNMT
TMC5	1.67689e-20	1.35388	0.452	0.174	7.6961e-16	2	TMC5
HEBP1	5.43656e-20	1.62077	0.514	0.264	2.49511e-15	2	HEBP1
NDRG2	1.03904e-19	1.16506	0.408	0.142	4.76866e-15	2	NDRG2
HSPA1B	3.10177e-19	1.38558	0.514	0.248	1.42356e-14	2	HSPA1B
CST3	1.8682e-18	1.40826	0.622	0.401	8.57409e-14	2	CST3
ECI2	3.83128e-18	1.41816	0.52	0.285	1.75836e-13	2	ECI2
C15orf48	5.9206e-18	1.09504	0.293	0.072	2.71726e-13	2	C15orf48
DNALI1	2.65868e-17	1.15787	0.31	0.092	1.2202e-12	2	DNALI1
B3GNT6	6.51607e-17	1.60972	0.31	0.091	2.99055e-12	2	B3GNT6
ECH1	6.78792e-17	1.15954	0.741	0.649	3.11532e-12	2	ECH1
MEA1	1.19251e-16	1.44529	0.622	0.447	5.47302e-12	2	MEA1
IFT57	5.75296e-16	1.18441	0.694	0.532	2.64032e-11	2	IFT57
STEAP1	6.83816e-16	1.34178	0.554	0.34	3.13837e-11	2	STEAP1
LAMP2	8.39887e-16	1.03073	0.493	0.272	3.85466e-11	2	LAMP2
TM7SF2	1.21899e-15	1.16592	0.701	0.503	5.59455e-11	2	TM7SF2
ANXA5	2.07801e-15	1.07168	0.782	0.691	9.53701e-11	2	ANXA5
SPDEF	3.11522e-15	1.13789	0.633	0.436	1.42973e-10	2	SPDEF
MAP1LC3A	3.37548e-15	1.16928	0.524	0.296	1.54918e-10	2	MAP1LC3A
HSD17B4	4.79125e-15	1.53335	0.65	0.482	2.19894e-10	2	HSD17B4
TCEAL9	9.83536e-15	1.01161	0.541	0.307	4.51394e-10	2	TCEAL9
RNASEK	1.06546e-14	1.43398	0.69	0.571	4.88994e-10	2	RNASEK
AL355338.1	2.79308e-14	1.01294	0.391	0.189	1.28188e-09	2	AL355338.1
DHRS7	3.54994e-14	1.42431	0.588	0.401	1.62925e-09	2	DHRS7
DUSP1	6.33508e-14	1.64874	0.381	0.172	2.90749e-09	2	DUSP1
AZGP1	8.44977e-14	1.16292	0.595	0.368	3.87802e-09	2	AZGP1
MEAF6	1.7176e-13	1.32058	0.575	0.414	7.88291e-09	2	MEAF6
UBE2L6	2.61604e-13	1.24996	0.425	0.213	1.20063e-08	2	UBE2L6
SAP18	8.22161e-13	1.18136	0.667	0.623	3.77331e-08	2	SAP18
DECR1	9.80049e-13	1.17412	0.636	0.51	4.49794e-08	2	DECR1
CHMP2A	1.29584e-12	1.14987	0.69	0.601	5.94726e-08	2	CHMP2A
TCEAL4	5.1251e-12	1.14308	0.633	0.481	2.35216e-07	2	TCEAL4
PMVK	6.00998e-12	1.10721	0.585	0.421	2.75828e-07	2	PMVK
PYCARD	6.42027e-12	1.01591	0.139	0.02	2.94658e-07	2	PYCARD
NUDT8	9.20015e-12	1.23263	0.418	0.214	4.22241e-07	2	NUDT8
SEC14L1	1.7418e-11	1.17545	0.357	0.176	7.99398e-07	2	SEC14L1
FUNDC2	2.05031e-11	1.30189	0.568	0.425	9.40988e-07	2	FUNDC2
TMEM256	3.29382e-11	1.14439	0.5	0.316	1.5117e-06	2	TMEM256
CLDN3	3.88173e-11	1.37393	0.588	0.46	1.78152e-06	2	CLDN3
SS18L2	8.9931e-11	1.49664	0.449	0.281	4.12738e-06	2	SS18L2
NAXD	1.09184e-10	1.02049	0.398	0.224	5.01098e-06	2	NAXD
SLC7A8	1.6048e-10	1.00124	0.531	0.342	7.36525e-06	2	SLC7A8
MRPL2	1.83923e-10	1.17301	0.354	0.187	8.44117e-06	2	MRPL2
SAT2	3.62716e-10	1.16217	0.395	0.224	1.66468e-05	2	SAT2
SLC50A1	1.49332e-09	1.28149	0.442	0.281	6.85359e-05	2	SLC50A1
BLVRA	6.21836e-09	1.17814	0.425	0.275	0.000285392	2	BLVRA
SDHC	7.33454e-09	1.12885	0.643	0.591	0.000336619	2	SDHC
PRR15L	9.69547e-09	1.27127	0.374	0.226	0.000444973	2	PRR15L
SERPINB6	2.80868e-08	1.01352	0.524	0.39	0.00128904	2	SERPINB6
HERPUD1	4.60074e-08	1.11623	0.469	0.331	0.00211151	2	HERPUD1
ADM	5.45344e-08	1.14188	0.146	0.043	0.00250286	2	ADM
CYSTM1	1.18904e-07	1.04591	0.412	0.27	0.0054571	2	CYSTM1
PHLDA2	2.10415e-07	1.1173	0.293	0.15	0.00965701	2	PHLDA2
ELP5	2.12049e-07	1.27303	0.282	0.157	0.00973197	2	ELP5
MRPL24	4.48604e-07	1.20241	0.609	0.551	0.0205887	2	MRPL24
FOS	5.10123e-07	1.0849	0.139	0.044	0.0234121	2	FOS
DUSP23	6.89896e-07	1.0545	0.378	0.242	0.0316628	2	DUSP23
TMEM106C	7.49635e-07	1.06477	0.541	0.451	0.0344045	2	TMEM106C
CLDN11	2.64774e-173	3.23938	0.986	0.004	1.21518e-168	3	CLDN11
GRP	1.94268e-170	5.33903	0.972	0.004	8.91593e-166	3	GRP
CHGA	2.3127e-170	4.15803	1	0.007	1.06141e-165	3	CHGA
ASCL1	1.81473e-169	3.16176	0.944	0.001	8.32869e-165	3	ASCL1
CALCA	6.43365e-169	4.06122	0.958	0.003	2.95272e-164	3	CALCA
AOC1	2.37537e-160	2.73486	0.93	0.004	1.09018e-155	3	AOC1
SCG2	2.12861e-150	2.47764	0.859	0.003	9.76925e-146	3	SCG2
KIT	2.05125e-145	1.38076	0.831	0.003	9.41421e-141	3	KIT
SCG3	8.76344e-141	1.37956	0.859	0.008	4.02198e-136	3	SCG3
CHGB	3.78308e-140	1.86584	0.859	0.008	1.73625e-135	3	CHGB
SYT4	5.87909e-140	1.11589	0.859	0.008	2.69821e-135	3	SYT4
SYT1	2.6572e-135	1.55209	0.887	0.016	1.21952e-130	3	SYT1
NSG2	5.50743e-134	1.34385	0.761	0.001	2.52763e-129	3	NSG2
SCGN	1.97949e-132	2.52071	0.873	0.016	9.08487e-128	3	SCGN
ST18	1.31962e-129	1.1969	0.775	0.005	6.05638e-125	3	ST18
TRPM8	2.17957e-127	1.96262	0.859	0.017	1.00031e-122	3	TRPM8
TMEM176A	1.29394e-125	2.49979	0.732	0.003	5.93852e-121	3	TMEM176A
HOXB5	2.60825e-123	1.00516	0.704	0.001	1.19706e-118	3	HOXB5
HEPACAM2	2.3977e-121	1.57665	0.718	0.004	1.10042e-116	3	HEPACAM2
FIGN	9.79554e-119	1.02936	0.817	0.018	4.49566e-114	3	FIGN
VIL1	4.48155e-118	1.79089	0.732	0.008	2.05681e-113	3	VIL1
SLCO3A1	1.48379e-115	1.61264	0.69	0.004	6.80985e-111	3	SLCO3A1
TMEM45A	2.06225e-114	1.81827	0.732	0.01	9.46471e-110	3	TMEM45A
SLITRK6	2.47227e-111	1.16515	0.676	0.005	1.13465e-106	3	SLITRK6
ARHGEF10	8.58635e-106	1.70465	0.803	0.027	3.9407e-101	3	ARHGEF10
MC4R	2.80795e-105	1.18144	0.592	0	1.28871e-100	3	MC4R
ALDH1A1	1.08446e-104	2.09895	0.831	0.03	4.97712e-100	3	ALDH1A1
S100A6	2.26452e-104	2.80114	0.873	0.038	1.0393e-99	3	S100A6
RMST	2.70505e-102	1.2238	0.775	0.025	1.24148e-97	3	RMST
COL22A1	4.59166e-99	1.05141	0.634	0.008	2.10734e-94	3	COL22A1
SNAP25	1.80887e-98	1.06044	0.62	0.007	8.3018e-94	3	SNAP25
GSTP1	4.93661e-98	2.80132	0.887	0.046	2.26566e-93	3	GSTP1
AC024940.2	1.02774e-97	1.38641	0.577	0.003	4.7168e-93	3	AC024940.2
FIBCD1	4.54234e-95	1.2374	0.549	0.001	2.08471e-90	3	FIBCD1
HOXB6	1.69267e-94	1.5329	0.62	0.009	7.76852e-90	3	HOXB6
CADM2	7.05779e-93	1.32738	0.62	0.01	3.23917e-88	3	CADM2
BEX1	1.16835e-92	2.61161	0.873	0.062	5.36215e-88	3	BEX1
OTOP3	2.01477e-92	1.68529	0.521	0	9.2468e-88	3	OTOP3
DDC	3.17851e-91	1.45578	0.634	0.013	1.45878e-86	3	DDC
CACNA1A	5.08556e-90	1.06032	0.662	0.018	2.33402e-85	3	CACNA1A
FXYD6	1.73499e-89	1.10388	0.521	0.001	7.96276e-85	3	FXYD6
SPINK2	2.45483e-86	1.67219	0.577	0.009	1.12665e-81	3	SPINK2
C9orf3	3.42364e-86	1.99362	0.789	0.047	1.57128e-81	3	C9orf3
ETS2	5.51426e-86	1.21656	0.789	0.045	2.53077e-81	3	ETS2
MS4A8	9.38341e-86	2.26122	0.831	0.052	4.30652e-81	3	MS4A8
MIR7-3HG	1.8429e-84	1.27124	0.507	0.003	8.458e-80	3	MIR7-3HG
PCSK2	2.79211e-82	1.00575	0.479	0.001	1.28144e-77	3	PCSK2
SFTA3	1.21475e-79	1.20811	0.465	0.001	5.57511e-75	3	SFTA3
CGA	2.08552e-79	2.1674	0.465	0.001	9.57149e-75	3	CGA
HOXB-AS3	3.42895e-77	1.17723	0.437	0	1.57372e-72	3	HOXB-AS3
SCNN1A	4.76543e-77	1.04542	0.676	0.033	2.18709e-72	3	SCNN1A
CDC25B	9.26181e-75	1.39689	0.732	0.047	4.25071e-70	3	CDC25B
TENT5A	4.1378e-74	1.43166	0.887	0.09	1.89904e-69	3	TENT5A
SPPL2B	2.01712e-73	1.95353	0.789	0.065	9.25757e-69	3	SPPL2B
GLYATL3	3.30287e-71	1.02311	0.563	0.018	1.51585e-66	3	GLYATL3
PCSK1N	5.00693e-71	2.0679	0.789	0.062	2.29793e-66	3	PCSK1N
HOXA9	4.16282e-70	1.56676	0.662	0.038	1.91053e-65	3	HOXA9
MUCL1	1.61244e-68	1.78072	0.648	0.037	7.4003e-64	3	MUCL1
DLL3	5.02097e-68	1.72791	0.521	0.016	2.30437e-63	3	DLL3
HOPX	8.75573e-68	1.56652	0.718	0.052	4.01844e-63	3	HOPX
APOD	1.4215e-67	2.40068	0.986	0.151	6.52397e-63	3	APOD
ID2	1.31945e-61	2.37421	0.873	0.12	6.0556e-57	3	ID2
CADM1	2.77235e-61	1.36056	0.732	0.062	1.27237e-56	3	CADM1
CORO1C	9.1021e-61	1.69872	0.803	0.09	4.17741e-56	3	CORO1C
DUSP6	1.8763e-59	1.53699	0.465	0.014	8.61126e-55	3	DUSP6
PLP2	1.47046e-57	2.03958	0.944	0.168	6.74868e-53	3	PLP2
RIC8B	4.70292e-57	1.31419	0.704	0.069	2.15841e-52	3	RIC8B
NR0B2	2.85041e-52	1.39045	0.324	0.003	1.30819e-47	3	NR0B2
TMEM176B	4.2481e-52	1.29511	0.324	0.003	1.94966e-47	3	TMEM176B
TUBB2B	4.28889e-52	1.98751	0.746	0.116	1.96838e-47	3	TUBB2B
PRAF2	8.68337e-52	1.20483	0.676	0.072	3.98523e-47	3	PRAF2
AGR3	2.33938e-51	1.54361	0.606	0.05	1.07366e-46	3	AGR3
TFF3	6.5396e-51	2.47693	0.915	0.174	3.00135e-46	3	TFF3
CD47	8.15793e-49	2.27599	0.986	0.285	3.74408e-44	3	CD47
HLA-A	5.1716e-48	2.1633	0.986	0.293	2.37351e-43	3	HLA-A
SEC11C	2.61276e-47	3.4414	1	0.416	1.19913e-42	3	SEC11C
KLC1	2.89499e-47	1.1948	0.648	0.072	1.32865e-42	3	KLC1
COTL1	3.41581e-47	3.13075	0.944	0.247	1.56769e-42	3	COTL1
MTSS1	7.97718e-47	1.13096	0.69	0.084	3.66113e-42	3	MTSS1
HSD17B13	1.62036e-46	1.07216	0.563	0.048	7.43667e-42	3	HSD17B13
GUSB	1.72667e-46	1.38394	0.761	0.115	7.92454e-42	3	GUSB
FANCL	1.90114e-45	1.17046	0.732	0.115	8.72528e-41	3	FANCL
GGH	3.33584e-45	1.23506	0.521	0.043	1.53098e-40	3	GGH
PEMT	5.47101e-45	1.88412	0.69	0.093	2.51092e-40	3	PEMT
CBFA2T2	1.21926e-44	1.22968	0.746	0.119	5.59578e-40	3	CBFA2T2
TP53I13	2.06166e-44	1.33182	0.549	0.05	9.46201e-40	3	TP53I13
CDKN2A	4.50443e-44	1.74694	0.704	0.096	2.06731e-39	3	CDKN2A
USP11	2.02176e-43	1.58687	0.803	0.162	9.27889e-39	3	USP11
BEX2	3.53354e-43	1.80182	0.803	0.148	1.62172e-38	3	BEX2
FADS1	4.01046e-43	1.25648	0.634	0.077	1.8406e-38	3	FADS1
STMN1	5.24809e-43	2.26985	0.958	0.258	2.40861e-38	3	STMN1
TUBA1A	1.1787e-42	2.83849	0.93	0.335	5.40965e-38	3	TUBA1A
HLA-B	2.89417e-42	2.66265	1	0.36	1.32828e-37	3	HLA-B
LGALS1	7.29491e-42	1.78597	0.437	0.029	3.348e-37	3	LGALS1
C1orf210	2.95381e-41	1.47232	0.676	0.105	1.35565e-36	3	C1orf210
CDKN2C	1.05263e-40	1.09718	0.549	0.058	4.83106e-36	3	CDKN2C
NRM	1.99035e-40	1.15283	0.366	0.017	9.13472e-36	3	NRM
NUCB2	2.15556e-40	2.00186	0.944	0.288	9.89293e-36	3	NUCB2
IFI27L1	2.87283e-40	1.16898	0.521	0.05	1.31848e-35	3	IFI27L1
DCPS	7.80895e-40	1.02192	0.634	0.085	3.58392e-35	3	DCPS
RFC4	6.27788e-39	1.20408	0.62	0.082	2.88123e-34	3	RFC4
H2AFY	8.91732e-39	1.635	0.901	0.249	4.0926e-34	3	H2AFY
ACYP1	9.40709e-39	1.10966	0.648	0.092	4.31738e-34	3	ACYP1
DLX5	3.18847e-38	1.18004	0.423	0.031	1.46335e-33	3	DLX5
TMSB4X	3.72093e-38	2.21359	1	0.562	1.70772e-33	3	TMSB4X
TSPAN3	5.45082e-38	1.19516	0.789	0.152	2.50165e-33	3	TSPAN3
CDS2	2.17661e-37	1.01383	0.676	0.113	9.98954e-33	3	CDS2
IFI27L2	1.77182e-36	1.08314	0.338	0.017	8.13175e-32	3	IFI27L2
MEST	1.84736e-36	1.31078	0.704	0.131	8.47846e-32	3	MEST
HYI	1.99922e-36	1.13974	0.493	0.05	9.17541e-32	3	HYI
UCP2	3.95388e-36	1.38016	0.648	0.101	1.81463e-31	3	UCP2
DNAJB11	7.16309e-36	1.08436	0.662	0.11	3.2875e-31	3	DNAJB11
HYLS1	2.61653e-35	1.00413	0.606	0.085	1.20086e-30	3	HYLS1
AC011479.4	9.18994e-35	1.49006	1	0.473	4.21772e-30	3	AC011479.4
CHD6	2.01353e-34	1.00512	0.69	0.127	9.24111e-30	3	CHD6
HEXB	2.79792e-34	1.49166	0.817	0.209	1.28411e-29	3	HEXB
BTG3	4.64081e-34	1.00953	0.563	0.077	2.1299e-29	3	BTG3
HLA-C	4.93689e-34	2.2618	0.986	0.461	2.26579e-29	3	HLA-C
ARHGAP33	4.60493e-33	1.13867	0.38	0.03	2.11343e-28	3	ARHGAP33
CCDC107	1.27914e-32	1.15985	0.577	0.088	5.87063e-28	3	CCDC107
GPAA1	1.28011e-32	1.96243	0.915	0.343	5.87506e-28	3	GPAA1
SELENOP	1.45315e-32	1.29144	0.831	0.226	6.66922e-28	3	SELENOP
PAXX	1.54036e-32	1.9074	0.789	0.219	7.0695e-28	3	PAXX
HMGB2	1.63742e-32	1.46393	0.873	0.224	7.51492e-28	3	HMGB2
MSMO1	1.87975e-32	1.04939	0.761	0.174	8.62712e-28	3	MSMO1
GNG4	9.37291e-32	1.18045	0.803	0.192	4.3017e-27	3	GNG4
TSPAN131	1.27084e-31	1.09022	0.93	0.296	5.83251e-27	3	TSPAN13
WDR34	1.21323e-30	1.58346	0.817	0.208	5.56812e-26	3	WDR34
MCM7	1.4367e-30	1.43712	0.775	0.191	6.59375e-26	3	MCM7
DPH7	1.53977e-30	1.17874	0.521	0.075	7.06678e-26	3	DPH7
ERH	2.10197e-30	1.11414	0.901	0.312	9.64699e-26	3	ERH
B2M	2.10495e-30	1.90725	1	0.785	9.66067e-26	3	B2M
RHBDD2	2.55747e-30	1.31982	0.732	0.178	1.17375e-25	3	RHBDD2
NASP	2.59969e-30	1.15703	0.789	0.199	1.19313e-25	3	NASP
ATP6AP2	3.81224e-30	1.52868	0.873	0.3	1.74963e-25	3	ATP6AP2
GANAB	6.87237e-30	1.2839	0.901	0.329	3.15408e-25	3	GANAB
DEGS2	7.91603e-30	1.03739	0.254	0.01	3.63306e-25	3	DEGS2
TMED10	1.90068e-29	1.86497	0.944	0.435	8.72318e-25	3	TMED10
SDC4	1.99131e-29	1.01137	0.873	0.291	9.13912e-25	3	SDC4
PCNA	2.52058e-29	1.34685	0.718	0.168	1.15682e-24	3	PCNA
TMED9	6.52746e-29	1.33193	0.901	0.302	2.99578e-24	3	TMED9
HMGN2	8.94024e-29	2.01829	0.986	0.851	4.10312e-24	3	HMGN2
NAAA	2.26556e-28	1.33245	0.775	0.207	1.03978e-23	3	NAAA
ATP6V0B	4.7353e-28	1.67912	0.958	0.402	2.17327e-23	3	ATP6V0B
PRDX4	9.88492e-28	1.59817	0.944	0.402	4.53668e-23	3	PRDX4
FKBP2	3.2952e-27	1.56756	0.901	0.353	1.51233e-22	3	FKBP2
MPC1	3.92602e-27	1.2912	0.732	0.199	1.80185e-22	3	MPC1
BUB3	6.88528e-27	1.46767	0.859	0.296	3.16e-22	3	BUB3
PIGT	8.13873e-27	1.4079	0.803	0.237	3.73527e-22	3	PIGT
UBR7	9.6623e-27	1.04839	0.732	0.19	4.43451e-22	3	UBR7
TECR	1.23454e-26	1.56311	0.887	0.319	5.6659e-22	3	TECR
SPINT2	1.27382e-26	1.4581	0.986	0.529	5.84621e-22	3	SPINT2
STT3A	2.60822e-26	1.19502	0.901	0.363	1.19704e-21	3	STT3A
RAMP1	3.95965e-26	1.55918	0.718	0.175	1.81728e-21	3	RAMP1
PPIB	5.42624e-26	1.66701	1	0.628	2.49037e-21	3	PPIB
TUBB2A	9.37276e-26	1.37672	0.69	0.166	4.30163e-21	3	TUBB2A
LRPAP1	1.00946e-25	1.59529	0.887	0.322	4.63293e-21	3	LRPAP1
ZNF511	2.0707e-25	1.20994	0.577	0.116	9.50347e-21	3	ZNF511
CDKN2D	4.126e-25	1.12023	0.338	0.035	1.89363e-20	3	CDKN2D
SERGEF	4.89073e-25	1.39079	0.761	0.216	2.2446e-20	3	SERGEF
SLC39A3	1.07023e-24	1.37856	0.549	0.109	4.91184e-20	3	SLC39A3
AKAP9	7.92914e-24	1.02541	0.69	0.183	3.63908e-19	3	AKAP9
ANKRD10	8.70809e-24	1.11126	0.761	0.24	3.99658e-19	3	ANKRD10
RHBDD3	9.54035e-24	1.07337	0.549	0.105	4.37854e-19	3	RHBDD3
H2AFV	1.19574e-23	1.17912	0.859	0.301	5.48785e-19	3	H2AFV
PCMT1	1.39753e-23	1.10966	0.775	0.226	6.41399e-19	3	PCMT1
LGALS3BP	1.8298e-23	1.18739	0.648	0.152	8.39787e-19	3	LGALS3BP
DPP7	2.09518e-23	1.42474	0.873	0.31	9.61583e-19	3	DPP7
THYN1	2.13849e-23	1.16018	0.69	0.202	9.81462e-19	3	THYN1
KRTCAP21	2.76868e-23	1.41557	0.915	0.435	1.27069e-18	3	KRTCAP2
HDAC2	1.86267e-22	1.06123	0.817	0.301	8.54874e-18	3	HDAC2
H3F3A1	2.79064e-22	1.0844	0.986	0.945	1.28076e-17	3	H3F3A
RBBP7	3.19162e-22	1.00507	0.845	0.306	1.4648e-17	3	RBBP7
TMEM59	8.98697e-22	1.31267	0.958	0.577	4.12457e-17	3	TMEM59
ZNF460	1.31685e-21	1.24908	0.775	0.289	6.0437e-17	3	ZNF460
ELF3	2.74754e-21	1.02561	0.789	0.274	1.26098e-16	3	ELF3
SNHG17	3.3686e-21	1.29075	0.451	0.08	1.54602e-16	3	SNHG17
EBP	3.40149e-21	1.41942	0.718	0.226	1.56111e-16	3	EBP
SNRPB	3.73901e-21	1.28886	0.901	0.47	1.71602e-16	3	SNRPB
CLDND1	6.16153e-21	1.06335	0.662	0.188	2.82783e-16	3	CLDND1
ZWINT1	7.97563e-21	1.12776	0.521	0.111	3.66042e-16	3	ZWINT
CRELD2	8.95772e-21	1.3699	0.507	0.109	4.11115e-16	3	CRELD2
BSG	1.75636e-20	1.23177	0.972	0.542	8.0608e-16	3	BSG
AC011603.2	2.19735e-20	1.36908	0.901	0.501	1.00848e-15	3	AC011603.2
TUBB	2.49003e-20	1.66807	0.958	0.648	1.1428e-15	3	TUBB
TIMM17B	2.6019e-20	1.0694	0.887	0.378	1.19414e-15	3	TIMM17B
PQBP1	9.00973e-20	1.15639	0.817	0.31	4.13501e-15	3	PQBP1
RRM2	9.88199e-20	1.56391	0.437	0.084	4.53534e-15	3	RRM2
SIVA1	2.82268e-19	1.46737	0.887	0.431	1.29547e-14	3	SIVA1
HMGN2P5	6.52341e-19	1.11295	0.944	0.784	2.99392e-14	3	HMGN2P5
DHPS	1.28888e-18	1.24288	0.817	0.353	5.91531e-14	3	DHPS
OCIAD2	1.33144e-18	1.23401	0.775	0.315	6.11067e-14	3	OCIAD2
EPCAM	5.99037e-18	1.07864	0.915	0.433	2.74928e-13	3	EPCAM
TUBA1B1	7.39744e-18	1.5602	0.958	0.614	3.39505e-13	3	TUBA1B
HSPA5	7.86317e-18	1.14558	0.873	0.437	3.6088e-13	3	HSPA5
SRSF2	9.48333e-18	1.04983	0.817	0.318	4.35238e-13	3	SRSF2
UQCC2	1.24809e-17	1.05619	0.718	0.253	5.72813e-13	3	UQCC2
HSP90B1	1.78039e-17	1.06417	0.944	0.616	8.1711e-13	3	HSP90B1
MORF4L1	2.55273e-17	1.11314	0.789	0.41	1.17157e-12	3	MORF4L1
NDUFB9	2.87533e-17	1.08598	0.93	0.541	1.31963e-12	3	NDUFB9
DDX39A	3.43213e-17	1.08424	0.718	0.25	1.57517e-12	3	DDX39A
HMGB1	8.15015e-17	1.31084	0.944	0.725	3.74051e-12	3	HMGB1
UBE2C	1.23783e-16	1.69259	0.394	0.079	5.68104e-12	3	UBE2C
UXT	3.07957e-16	1.06411	0.803	0.344	1.41337e-11	3	UXT
MALAT1	5.31032e-16	1.63717	0.789	0.435	2.43717e-11	3	MALAT1
CD320	1.10551e-15	1.02924	0.746	0.288	5.07375e-11	3	CD320
SRSF3	1.3974e-15	1.04831	0.915	0.597	6.41335e-11	3	SRSF3
ZDHHC12	1.81783e-15	1.30577	0.676	0.249	8.34294e-11	3	ZDHHC12
CPNE1	9.3198e-15	1.17339	0.761	0.355	4.27732e-10	3	CPNE1
GDF15	1.8154e-14	1.07295	0.465	0.116	8.33177e-10	3	GDF15
LUC7L3	2.49194e-14	1.04775	0.761	0.343	1.14367e-09	3	LUC7L3
NDUFB11	3.07003e-14	1.02413	0.93	0.564	1.40899e-09	3	NDUFB11
TUBG1	6.35214e-14	1.2152	0.676	0.268	2.91532e-09	3	TUBG1
AKR7A2	6.4057e-13	1.00818	0.718	0.325	2.9399e-08	3	AKR7A2
CNPY2	1.50502e-12	1.10907	0.775	0.411	6.9073e-08	3	CNPY2
HIST1H4C	6.46794e-12	1.40413	0.408	0.115	2.96846e-07	3	HIST1H4C
SDF2L1	1.39468e-11	1.15269	0.465	0.147	6.4009e-07	3	SDF2L1
WDR18	1.46562e-11	1.02628	0.465	0.153	6.72645e-07	3	WDR18
H2AFZ	4.12781e-09	1.16051	0.901	0.579	0.000189446	3	H2AFZ
