# Supplementary material for: Integrated multi-omics profiling of immune microenvironment and drug resistance signatures for precision prognosis in prostate cancer
Source: Cancer Drug Resist. 2025 Jun 25;8:31. doi: 10.20517/cdr.2025.47 (PMC12366425; doi:10.20517/cdr.2025.47)
Supplement: Supplementary file 1 [file cdr-8-31-SupplementaryMaterials.zip › cdr8047-Supplementary Tables/cdr8047-Supplementary Table 11.xlsx]

## Sheet: table 6
ID	Description	setSize	enrichmentScore	NES	pvalue	p.adjust	qvalue	rank	leading_edge	core_enrichment
GO:0002181	cytoplasmic translation	97	0.771562	2.47708	1e-10	3.188e-07	3.09368e-07	641	tags=73%, list=13%, signal=65%	23521/6194/6158/6136/6235/6135/11224/6202/6168/6229/6230/6205/6139/6142/6130/6167/25873/6154/6124/6147/6146/6223/6193/6175/6128/6227/6159/6209/6234/6201/6218/6160/6138/6189/6129/6171/6169/6232/6187/6188/6155/9349/6222/6210/6157/7812/3921/6161/6203/51386/6206/6181/6125/6233/6217/8668/6132/6191/1975/10399/6122/220717/4736/8662/25946/4904/8531/6152/6207/5315/8891
GO:0006096	glycolytic process	32	0.749631	1.96975	5.72928e-05	0.00913248	0.00886229	756	tags=56%, list=16%, signal=48%	2023/2597/2203/3939/5223/3091/7167/226/2821/8671/54541/5211/5214/11277/5315/230/51422/55526
GO:0006757	ATP generation from ADP	32	0.749631	1.96975	5.72928e-05	0.00913248	0.00886229	756	tags=56%, list=16%, signal=48%	2023/2597/2203/3939/5223/3091/7167/226/2821/8671/54541/5211/5214/11277/5315/230/51422/55526
GO:0006165	nucleoside diphosphate phosphorylation	38	0.720847	1.96787	5.1061e-05	0.00904348	0.00877593	756	tags=55%, list=16%, signal=47%	2023/2597/2203/3939/5223/3091/7167/226/205/2821/8671/203/54541/5211/5214/11277/4833/5315/230/51422/55526
GO:0046939	nucleotide phosphorylation	38	0.720847	1.96787	5.1061e-05	0.00904348	0.00877593	756	tags=55%, list=16%, signal=47%	2023/2597/2203/3939/5223/3091/7167/226/205/2821/8671/203/54541/5211/5214/11277/4833/5315/230/51422/55526
GO:0046031	ADP metabolic process	38	0.71499	1.95188	6.59691e-05	0.0100147	0.00971846	456	tags=45%, list=9%, signal=41%	2023/2597/2203/3939/5223/3091/7167/226/205/2821/8671/203/54541/572/5211/5214/11277
GO:0034470	ncRNA processing	126	0.58417	1.93663	2.10325e-07	7.45018e-05	7.22977e-05	585	tags=34%, list=12%, signal=31%	441519/81887/6194/6135/11224/6202/6229/6230/541466/5530/6130/6154/64118/6223/6227/541465/6209/6234/6201/6218/55250/6129/6232/10969/6155/102723631/102723680/6125/27341/51490/6217/126789/10556/60528/54973/4736/51002/10200/23560/79828/8575/27037/51493
GO:0042254	ribosome biogenesis	102	0.599091	1.93197	1.24164e-06	0.000329863	0.000320104	514	tags=36%, list=11%, signal=33%	81887/6194/6135/11224/6202/6229/6230/6130/6154/6147/6223/6193/6175/6128/6227/6209/6234/6201/6218/6129/6169/6232/10969/6155/3921/6125/27341/55052/51116/6217/10556/84231/220717/4736/26155/10200/23560
GO:0051438	regulation of ubiquitin-protein transferase activity	24	0.794837	1.92863	8.26213e-05	0.011452	0.0111132	614	tags=62%, list=13%, signal=55%	6135/6167/6209/6201/6500/11315/6187/9349/5347/6125/10459/991/84259/4085/7332
GO:0042274	ribosomal small subunit biogenesis	32	0.731672	1.92256	0.000131287	0.0174393	0.0169234	301	tags=50%, list=6%, signal=47%	6194/6202/6229/6230/6223/6193/6227/6209/6234/6201/6218/6169/6232/3921/27341/6217
GO:1904666	regulation of ubiquitin protein ligase activity	14	0.885324	1.9204	4.40181e-05	0.00904348	0.00877593	510	tags=79%, list=11%, signal=71%	6135/6167/6209/6201/6500/9349/5347/6125/10459/991/4085
GO:0006364	rRNA processing	72	0.615534	1.90357	4.75536e-05	0.00904348	0.00877593	514	tags=36%, list=11%, signal=33%	81887/6194/6135/11224/6202/6229/6230/6130/6154/6223/6227/6209/6234/6201/6218/6129/6232/10969/6155/6125/27341/6217/10556/4736/10200/23560
GO:0042255	ribosome assembly	32	0.724349	1.90332	0.000184268	0.0195816	0.0190023	463	tags=53%, list=10%, signal=48%	6135/6147/6223/6193/6175/6128/6209/6234/6169/6232/3921/6125/27341/55052/51116/84231/220717
GO:0009135	purine nucleoside diphosphate metabolic process	39	0.694376	1.88396	0.000179506	0.0195816	0.0190023	456	tags=44%, list=9%, signal=40%	2023/2597/2203/3939/5223/3091/7167/226/205/2821/8671/203/54541/572/5211/5214/11277
GO:0009179	purine ribonucleoside diphosphate metabolic process	39	0.694376	1.88396	0.000179506	0.0195816	0.0190023	456	tags=44%, list=9%, signal=40%	2023/2597/2203/3939/5223/3091/7167/226/205/2821/8671/203/54541/572/5211/5214/11277
GO:0016072	rRNA metabolic process	83	0.587663	1.86186	4.70368e-05	0.00904348	0.00877593	301	tags=28%, list=6%, signal=26%	81887/6194/6135/11224/6202/6229/6230/6130/6154/6223/6227/6209/6234/6201/6218/6129/6232/10969/6155/4691/6125/27341/6217
GO:0009132	nucleoside diphosphate metabolic process	48	0.653767	1.8581	0.000145513	0.0185308	0.0179825	756	tags=48%, list=16%, signal=41%	2023/2597/2203/3939/1841/5223/3091/7167/226/205/2821/8671/203/54541/572/5211/5214/11277/4833/5315/230/51422/55526
GO:0051444	negative regulation of ubiquitin-protein transferase activity	12	0.883463	1.85482	7.16549e-05	0.0103835	0.0100763	510	tags=83%, list=11%, signal=75%	6135/6167/6209/6201/11315/9349/6125/10459/991/4085
GO:0006412	translation	271	0.509741	1.84554	4.43417e-09	3.53403e-06	3.42948e-06	760	tags=42%, list=16%, signal=37%	23521/6194/6158/6136/6235/6135/2597/11224/6202/6168/6229/6230/1545/6205/6139/6142/6130/6167/1938/1937/6192/25873/6154/6124/6147/1915/6146/6223/6193/677/6175/6128/6227/7431/6159/6209/158078/1933/6234/6201/6218/6160/6138/6189/55250/6129/6171/6169/6232/6187/6188/6155/54998/9349/6222/6210/6157/7812/3921/6161/6203/51386/6206/4691/1917/6181/6125/6233/55052/1982/51116/6217/8668/6132/9470/6470/116540/193…
GO:0042273	ribosomal large subunit biogenesis	35	0.685733	1.83915	0.000465021	0.0423568	0.0411037	514	tags=51%, list=11%, signal=46%	81887/6135/11224/6130/6154/6147/6175/6128/6129/6169/10969/6125/55052/84231/220717/4736/26155/23560
GO:0034660	ncRNA metabolic process	165	0.531976	1.83411	1.16046e-06	0.000329863	0.000320104	896	tags=38%, list=18%, signal=32%	441519/81887/6194/6135/11224/6202/6229/6230/541466/5530/6130/6154/64118/6223/3091/6227/541465/6209/6234/6201/6218/55250/6129/6232/10969/6155/102723631/4609/102723680/4691/6125/27341/51490/6217/126789/10556/60528/54973/4736/51002/10200/23560/79828/8575/27037/51493/23016/3265/5394/51013/2624/6165/54888/79042/4781/9221/27044/55661/129563/728911/8780/1655/6597
GO:0009185	ribonucleoside diphosphate metabolic process	43	0.662399	1.83126	0.000154022	0.0185308	0.0179825	456	tags=40%, list=9%, signal=36%	2023/2597/2203/3939/5223/3091/7167/226/205/2821/8671/203/54541/572/5211/5214/11277
GO:0000028	ribosomal small subunit assembly	10	0.910306	1.82829	0.000229057	0.023556	0.0228591	282	tags=80%, list=6%, signal=76%	6223/6193/6209/6234/6169/6232/3921/27341
GO:0043043	peptide biosynthetic process	278	0.501488	1.81851	2.80318e-09	3.00699e-06	2.91803e-06	750	tags=40%, list=15%, signal=36%	23521/6194/6158/6136/6235/6135/2597/11224/6202/6168/6229/6230/1545/6205/6139/6142/6130/6167/1938/1937/6192/25873/6154/6124/6147/1915/6146/6223/6193/677/6175/6128/6227/7431/6159/6209/158078/1933/6234/6201/6218/6160/6138/6189/55250/6129/6171/6169/6232/6187/6188/6155/54998/9349/6222/6210/6157/7812/3921/6161/6203/51386/6206/4691/1917/6181/6125/6233/55052/1982/51116/6217/8668/6132/9470/6470/116540/193…
GO:0022613	ribonucleoprotein complex biogenesis	155	0.535763	1.81808	6.4345e-07	0.000205132	0.000199063	514	tags=31%, list=11%, signal=29%	81887/23521/6194/6135/11224/6202/6229/6230/6130/10856/6154/6147/6223/6193/6175/6128/6227/6209/6234/6201/6218/6129/6169/6232/10969/6155/25804/3921/51386/6637/6125/27341/55052/51116/6217/8668/6633/79084/10556/10713/1975/84231/220717/4736/8662/26155/10200/23560
GO:0043604	amide biosynthetic process	319	0.486994	1.79308	2.82967e-09	3.00699e-06	2.91803e-06	750	tags=39%, list=15%, signal=35%	23521/6194/6158/6136/6235/6135/2597/11224/6202/6168/6229/6230/1545/6205/6139/6142/6130/6167/1938/1937/6192/25873/6154/6124/6147/1915/6146/6223/6193/677/6175/6128/6227/7431/6159/6209/158078/1933/6234/6201/384/6218/6160/6138/6189/55250/6129/6171/6169/6232/6187/6188/6155/54998/9349/6222/6210/6157/7812/3921/6161/6203/51386/6206/4691/1917/6181/6125/6233/55052/1982/51116/6217/8668/6132/2181/9470/6576/6…
GO:0022618	ribonucleoprotein complex assembly	79	0.566621	1.77316	0.000275985	0.027495	0.0266816	604	tags=38%, list=12%, signal=34%	23521/6135/10856/6147/6223/6193/6175/6128/6209/6234/6169/6232/25804/3921/51386/6637/6125/27341/55052/8668/6633/79084/10713/1975/84231/220717/8662/6632/23450/6152
GO:0071826	ribonucleoprotein complex subunit organization	81	0.553541	1.73744	0.000335055	0.0323683	0.0314107	604	tags=37%, list=12%, signal=33%	23521/6135/10856/6147/6223/6193/6175/6128/6209/6234/6169/6232/25804/3921/51386/6637/6125/27341/55052/8668/6633/79084/10713/1975/84231/220717/8662/6632/23450/6152
GO:0006396	RNA processing	267	0.477631	1.72101	1.81599e-07	7.45018e-05	7.22977e-05	954	tags=37%, list=20%, signal=31%	441519/81887/6194/6135/11224/6202/6229/6230/541466/5530/6130/125144/6154/64118/6223/677/6227/541465/6209/6234/6201/6218/29101/3312/55250/6129/6232/10969/6155/54998/102723631/25804/5518/102723680/4691/6637/6125/27341/51490/6217/126789/6633/79084/3276/79622/10556/10922/10713/3187/60528/54973/10250/4736/51002/23435/10200/23560/79828/8575/6632/4904/23450/27037/51493/51690/6207/10236/23016/5515/5394/9…
GO:0006518	peptide metabolic process	329	0.457331	1.678	5.16236e-08	3.29152e-05	3.19414e-05	575	tags=32%, list=12%, signal=30%	23521/2739/1191/6194/6158/6136/2952/6235/6135/2597/11224/6202/6168/6229/6230/1545/6205/6139/6142/6130/6167/1938/1937/6192/25873/6154/6124/6147/1915/6146/6223/6193/677/6175/6128/6227/7431/6159/2879/6209/158078/1933/6234/6201/6218/11315/6160/6138/6189/55250/6129/6171/6169/6232/6187/6188/6155/54998/9349/6222/6210/6157/7812/3921/6161/6203/51386/6206/4691/1917/6181/6125/6233/4285/55052/1982/51116/7941…
GO:0034645	cellular macromolecule biosynthetic process	382	0.433846	1.6122	1.15385e-07	6.1308e-05	5.94943e-05	760	tags=33%, list=16%, signal=30%	23521/6194/6158/6136/6235/6135/2597/11224/6202/6168/6229/6230/1545/6205/6139/6142/6130/6167/1938/1937/6192/25873/6154/6124/6147/1915/6146/6223/6193/677/3091/6175/6128/6227/7431/6159/6209/158078/1933/6234/6201/6218/6160/6138/6189/55250/6129/6171/6169/6232/6187/6188/6155/54998/9349/6222/6210/6157/7812/3921/1622/6161/6203/51386/6206/4691/1917/6181/6125/6233/1650/55052/1982/51116/6217/8668/6132/9470/…
GO:0043603	cellular amide metabolic process	406	0.42268	1.58722	2.06906e-07	7.45018e-05	7.22977e-05	762	tags=36%, list=16%, signal=33%	23521/2739/1191/6194/6158/6136/2952/6235/6135/2597/11224/6202/6168/6229/6230/1545/6205/6139/6142/6130/6167/1938/1937/6192/25873/6154/5223/6124/6147/1915/6146/6223/6193/677/6175/6128/6227/7431/6159/2879/6209/158078/1933/6234/6201/384/6218/11315/6160/6138/6189/55250/6129/6171/6169/6232/6187/6188/6155/54998/9349/6222/6210/6157/7812/5518/3921/6161/6203/51386/6206/4691/1917/6181/6125/6233/4285/55052/1…
GO:0007032	endosome organization	29	-0.74229	-1.76736	0.000463449	0.0423568	0.0411037	700	tags=48%, list=14%, signal=42%	57132/137492/93343/950/10159/23603/29082/51606/252839/51160/537/27243/440400/8878
GO:0007193	adenylate cyclase-inhibiting G protein-coupled receptor signaling pathway	13	-0.889228	-1.79999	0.000156942	0.0185308	0.0179825	7	tags=23%, list=0%, signal=23%	2861/5996/5997
GO:0008277	regulation of G protein-coupled receptor signaling pathway	34	-0.769017	-1.87636	2.30284e-05	0.00564728	0.00548021	522	tags=32%, list=11%, signal=29%	55188/2966/10636/636/2786/133/6003/1113/5996/2922/5997
