# Supplementary material for: Integrated multi-omics profiling of immune microenvironment and drug resistance signatures for precision prognosis in prostate cancer
Source: Cancer Drug Resist. 2025 Jun 25;8:31. doi: 10.20517/cdr.2025.47 (PMC12366425; doi:10.20517/cdr.2025.47)
Supplement: Supplementary file 1 [file cdr-8-31-SupplementaryMaterials.zip › cdr8047-Supplementary Tables/cdr8047-Supplementary Table 2.xlsx]

## Sheet: table S1
Antibody Name	Source	Catalog number	Company	Dilution
MUB5C	Rabbit	P11267	promab	1：500
TREM1	Rabbit	P13884	promab	1：1000
RAB33A	Rabbit	11025-AP	proteintech	1：500
Actin	Mouse	3854	sigma	1：40000
