# Supplementary material for: Integrated multi-omics profiling of immune microenvironment and drug resistance signatures for precision prognosis in prostate cancer
Source: Cancer Drug Resist. 2025 Jun 25;8:31. doi: 10.20517/cdr.2025.47 (PMC12366425; doi:10.20517/cdr.2025.47)
Supplement: Supplementary file 1 [file cdr-8-31-SupplementaryMaterials.zip › cdr8047-Supplementary Tables/cdr8047-Supplementary Table 3.xlsx]

## Sheet: table 1
	baseMean	log2FoldChange	lfcSE	stat	pvalue	padj
TNFRSF1B	1171.96	-1.22412	0.0511249	-23.9438	1.07264e-126	4.30139e-122
CD86	202.147	-1.39809	0.0615767	-22.7049	4.01007e-114	8.04039e-110
CTSC	1431.4	-1.15917	0.0512066	-22.6371	1.87063e-113	2.50047e-109
CD53	787.885	-1.38083	0.0611886	-22.5668	9.18741e-113	9.21061e-109
LCP2	516.303	-1.34293	0.0595916	-22.5356	1.86066e-112	1.49228e-108
CSF2RA	90.622	-1.33066	0.0595324	-22.3518	1.16009e-110	7.75347e-107
C1S	9440.1	-1.40073	0.062843	-22.2894	4.68606e-110	2.34895e-106
EVI2A	105.371	-1.41782	0.0636085	-22.2898	4.63657e-110	2.34895e-106
IL10RA	596.304	-1.41098	0.0638622	-22.0941	3.6022e-108	1.60502e-104
WIPF1	1355.81	-1.17801	0.0537225	-21.9277	1.41258e-106	5.66459e-103
CD4	1096.26	-1.35124	0.0618665	-21.8412	9.42449e-106	3.43574e-102
EVI2B	270.237	-1.49355	0.0684507	-21.8194	1.51835e-105	5.07393e-102
TMEM273	230.772	-1.11621	0.0512439	-21.7824	3.40855e-105	1.05143e-101
MS4A6A	842.602	-1.21285	0.0558169	-21.7291	1.09028e-104	3.12294e-101
ARHGAP15	193.318	-1.34493	0.0620378	-21.6792	3.22785e-104	8.62932e-101
AOAH	253.084	-1.43265	0.0662926	-21.611	1.41644e-103	3.55004e-100
CLIC2	259.683	-1.03035	0.0478004	-21.5553	4.72054e-103	1.11352e-99
TRPV2	288.616	-1.11209	0.0516212	-21.5433	6.11526e-103	1.36238e-99
SAMSN1	170.33	-1.48948	0.0692223	-21.5173	1.07173e-102	2.26197e-99
HCLS1	1029.65	-1.20983	0.0564646	-21.4263	7.60078e-102	1.48224e-98
LAIR1	463.524	-1.1696	0.0545897	-21.4253	7.76214e-102	1.48224e-98
IL16	343.477	-1.43566	0.0672153	-21.3591	3.20827e-101	5.84795e-98
CPVL	656.401	-1.21483	0.0569395	-21.3354	5.32435e-101	8.89632e-98
TNFSF13B	160.907	-1.39162	0.0652248	-21.3357	5.29595e-101	8.89632e-98
BTK	154.314	-1.32853	0.0622799	-21.3316	5.7855e-101	8.99943e-98
SELPLG	476.632	-1.34844	0.0632148	-21.3312	5.8349e-101	8.99943e-98
CSF1R	1438.19	-1.17589	0.055174	-21.3125	8.70101e-101	1.29229e-97
RCSD1	446.936	-1.31369	0.0616575	-21.3062	9.94178e-101	1.42384e-97
LAPTM5	1781.33	-1.2566	0.0590314	-21.287	1.49783e-100	2.07119e-97
AC090559.1	82.6668	-1.20696	0.0572183	-21.0939	9.0514e-99	1.2099e-95
CTSK	1334	-1.24633	0.0592554	-21.0333	3.25513e-98	4.21078e-95
CMKLR1	444.887	-1.11695	0.0532247	-20.9856	8.88399e-98	1.1133e-94
MILR1	60.2038	-1.27767	0.0609971	-20.9465	2.02042e-97	2.45518e-94
BIN2	200.054	-1.37021	0.0654843	-20.9242	3.22235e-97	3.80057e-94
NCKAP1L	623.143	-1.31655	0.0631739	-20.84	1.87644e-96	2.14991e-93
THEMIS2	403.923	-1.28887	0.0620114	-20.7844	5.98462e-96	6.66636e-93
APBB1IP	248.895	-1.31602	0.0633674	-20.7681	8.41846e-96	9.12402e-93
ITGB2	1706.66	-1.24301	0.059913	-20.7468	1.30917e-95	1.38156e-92
MSC-AS1	75.108	-1.30531	0.0634645	-20.5676	5.35051e-94	5.50156e-91
SLC7A7	270.365	-1.12078	0.0546301	-20.5158	1.55556e-93	1.55949e-90
GPR132	92.7609	-1.48458	0.072404	-20.5041	1.97723e-93	1.93387e-90
C3AR1	324.01	-1.15062	0.0567834	-20.2633	2.71372e-91	2.59102e-88
RNASE6	333.832	-1.13237	0.0559902	-20.2244	5.97683e-91	5.57388e-88
C1R	9324.75	-1.30499	0.0647982	-20.1392	3.34458e-90	3.0482e-87
CYTIP	268.281	-1.60414	0.0797466	-20.1155	5.39721e-90	4.80963e-87
MMP2	4879.48	-1.32323	0.0657912	-20.1126	5.72488e-90	4.99073e-87
CD48	142.727	-1.56979	0.0782209	-20.0687	1.38544e-89	1.18207e-86
CTSS	1804.64	-1.30451	0.0650596	-20.051	1.97885e-89	1.6532e-86
ITGAM	281.875	-1.17306	0.0585086	-20.0493	2.04533e-89	1.67387e-86
GAB3	110.412	-1.20258	0.0600301	-20.033	2.83911e-89	2.27702e-86
GPRIN3	272.84	-1.43189	0.0715299	-20.0181	3.8324e-89	3.01339e-86
PDCD1LG2	52.2975	-1.4345	0.0718205	-19.9734	9.38435e-89	7.23696e-86
CD37	481.075	-1.47552	0.0739221	-19.9604	1.2163e-88	9.07017e-86
PIK3CG	175.979	-1.48863	0.0745796	-19.9602	1.22139e-88	9.07017e-86
FYB1	492.366	-1.57794	0.0790975	-19.9494	1.51845e-88	1.10712e-85
HCK	340.372	-1.2182	0.0611	-19.9378	1.91383e-88	1.37047e-85
FGL2	960.722	-1.27144	0.0637983	-19.9291	2.2772e-88	1.60207e-85
LSP1	771.468	-1.31138	0.0658233	-19.9228	2.58151e-88	1.78485e-85
GIMAP4	701.111	-1.04308	0.0523656	-19.9191	2.77705e-88	1.8875e-85
HLA-DQA1	2509.71	-1.42086	0.071475	-19.8792	6.16673e-88	4.12153e-85
WAS	304.216	-1.14616	0.0576935	-19.8663	7.96281e-88	5.2347e-85
HAVCR2	248.646	-1.1298	0.0569172	-19.85	1.10309e-87	7.13465e-85
MS4A7	452.687	-1.22128	0.0615574	-19.8397	1.35236e-87	8.60811e-85
SPI1	468.977	-1.13168	0.0572015	-19.7841	4.08048e-87	2.55674e-84
MYO1F	565.548	-1.06836	0.0540541	-19.7646	6.00871e-87	3.70701e-84
CD33	64.8351	-1.09729	0.0555477	-19.754	7.41363e-87	4.50445e-84
IL12RB1	84.7804	-1.36321	0.0690554	-19.7409	9.6146e-87	5.75455e-84
GGTA1	225.634	-1.13957	0.0577757	-19.724	1.34101e-86	7.9082e-84
TGFBI	2782.4	-1.09106	0.0555031	-19.6577	4.97229e-86	2.88976e-83
PLEK	417.232	-1.46311	0.0744933	-19.6408	6.92971e-86	3.96983e-83
PTAFR	268.037	-1.17424	0.0598682	-19.6137	1.18048e-85	6.6674e-83
IFI16	1416.8	-1.16473	0.0594662	-19.5865	2.01593e-85	1.12279e-82
SCIMP	84.023	-1.33856	0.0683757	-19.5765	2.45371e-85	1.34789e-82
DOCK2	458.943	-1.47931	0.0756091	-19.5652	3.06294e-85	1.63769e-82
FMNL3	752.241	-1.03888	0.0531323	-19.5528	3.90723e-85	2.06163e-82
GPR65	72.6441	-1.29367	0.0662484	-19.5275	6.40752e-85	3.33698e-82
ITK	151.345	-1.85323	0.0949753	-19.5128	8.54909e-85	4.39522e-82
WDFY4	244.443	-1.66294	0.0853258	-19.4893	1.35306e-84	6.86824e-82
PLCG2	371.007	-1.11762	0.0573615	-19.4838	1.50698e-84	7.55391e-82
CD74	46179.5	-1.18574	0.0610208	-19.4318	4.15464e-84	2.05685e-81
MCUB	226.117	-1.04398	0.053752	-19.4222	5.01228e-84	2.45119e-81
FERMT3	496.817	-1.10812	0.057079	-19.4137	5.91103e-84	2.82188e-81
GPSM3	488.707	-1.18057	0.0608107	-19.4138	5.89809e-84	2.82188e-81
JAK3	390.148	-1.39143	0.0716804	-19.4116	6.16024e-84	2.90626e-81
CYTH4	319.951	-1.19833	0.0618292	-19.3812	1.11134e-83	5.18206e-81
SERPING1	9230.63	-1.22134	0.0631633	-19.3362	2.66311e-83	1.22751e-80
SRGN	1978.26	-1.13625	0.0587747	-19.3324	2.86989e-83	1.30779e-80
HLA-DOA	963.597	-1.28465	0.0665011	-19.3177	3.81331e-83	1.71817e-80
DPYSL2	1783.67	-1.01829	0.0527442	-19.3063	4.75656e-83	2.11936e-80
SLAMF1	71.8666	-1.63561	0.084745	-19.3004	5.32775e-83	2.34778e-80
MPEG1	929.786	-1.40553	0.0729482	-19.2675	1.00676e-82	4.38826e-80
STX11	99.4686	-1.27759	0.066372	-19.249	1.43889e-82	6.20441e-80
CSF2RB	284.163	-1.57014	0.0815917	-19.2439	1.58698e-82	6.77016e-80
PDGFRB	4093.82	-1.12486	0.0584547	-19.2433	1.6054e-82	6.77665e-80
PTPN7	205.312	-1.4718	0.076493	-19.241	1.67994e-82	7.01741e-80
LILRB1	125.145	-1.29667	0.0673959	-19.2396	1.72633e-82	7.13688e-80
MSC	130.233	-1.40634	0.0732435	-19.2009	3.63777e-82	1.48855e-79
FGD2	196.107	-1.30545	0.0681837	-19.1461	1.04359e-81	4.18489e-79
SERPINB9	371.848	-1.28529	0.0671514	-19.1402	1.16765e-81	4.63602e-79
DOK2	164.848	-1.29833	0.0678854	-19.1253	1.55543e-81	6.05576e-79
CD180	111.733	-1.52313	0.0796478	-19.1233	1.61648e-81	6.23294e-79
GLT8D2	384.942	-1.11268	0.0582385	-19.1055	2.27132e-81	8.67448e-79
CST7	144.997	-1.47995	0.0774966	-19.097	2.67367e-81	1.01148e-78
RAC2	701.773	-1.37072	0.0718232	-19.0847	3.3849e-81	1.26858e-78
VCAM1	713.102	-1.42636	0.0747571	-19.08	3.70508e-81	1.37572e-78
CCDC80	3336.49	-1.53266	0.0805459	-19.0284	9.91579e-81	3.61484e-78
SNX20	125.525	-1.60767	0.0845406	-19.0165	1.24443e-80	4.45561e-78
PTPRC	1092.67	-1.71827	0.0904126	-19.0048	1.55716e-80	5.526e-78
LILRB2	140.691	-1.22643	0.0645437	-19.0016	1.65508e-80	5.82196e-78
SASH3	291.129	-1.40961	0.0742578	-18.9827	2.37141e-80	8.2692e-78
CD5	201.03	-1.62607	0.0856697	-18.9806	2.46645e-80	8.52646e-78
BST1	83.0015	-1.12503	0.0593169	-18.9665	3.22699e-80	1.10603e-77
IL2RA	65.1833	-1.69223	0.0892259	-18.9657	3.27753e-80	1.11383e-77
CD6	248.51	-1.56045	0.0823853	-18.9408	5.25702e-80	1.77153e-77
MMP19	226.317	-1.56944	0.0828716	-18.9382	5.52142e-80	1.84512e-77
HLA-DPA1	6516.34	-1.15003	0.0608586	-18.8967	1.21463e-79	4.02546e-77
STAB1	1464.22	-1.02339	0.0542148	-18.8766	1.77506e-79	5.83457e-77
CYBB	892.265	-1.44557	0.076601	-18.8715	1.9578e-79	6.33142e-77
RAB31	1602.68	-1.07767	0.0571048	-18.8718	1.94558e-79	6.33142e-77
TMEM119	994.604	-1.29528	0.0686484	-18.8684	2.07537e-79	6.65795e-77
P2RY14	33.3274	-1.52137	0.0806434	-18.8654	2.19507e-79	6.98609e-77
HAPLN3	303.389	-1.40616	0.0745682	-18.8574	2.55664e-79	8.07274e-77
C3	7836.4	-1.7629	0.0935456	-18.8453	3.20847e-79	1.00518e-76
ARHGAP30	619.127	-1.08944	0.0578724	-18.8248	4.7294e-79	1.47018e-76
SLC15A3	603.823	-1.04627	0.0556305	-18.8075	6.55823e-79	2.02301e-76
HLA-DRB1	8528.75	-1.2207	0.0649224	-18.8024	7.21239e-79	2.20782e-76
AXL	1700.83	-1.05287	0.0560063	-18.7991	7.67364e-79	2.33122e-76
NCF1	54.0406	-1.3606	0.0723989	-18.7931	8.60048e-79	2.59314e-76
MNDA	152.594	-1.28082	0.0681718	-18.7881	9.45295e-79	2.8289e-76
C1QC	2207.29	-1.13965	0.0606704	-18.7842	1.01632e-78	3.01891e-76
KLHL6	181.005	-1.51903	0.0810609	-18.7393	2.36617e-78	6.97689e-76
PLXNC1	402.852	-1.20084	0.0641543	-18.7181	3.52818e-78	1.03273e-75
PTPN22	71.4987	-1.57074	0.0839568	-18.7089	4.18861e-78	1.21716e-75
CD96	196.543	-1.56447	0.0836335	-18.7063	4.40134e-78	1.26977e-75
RFTN1	809.711	-1.12313	0.0601621	-18.6684	8.94656e-78	2.56261e-75
NCF4	163.046	-1.20302	0.0645158	-18.6469	1.33927e-77	3.80895e-75
CCR5	202.807	-1.42064	0.076194	-18.6451	1.38417e-77	3.90892e-75
TFEC	102.862	-1.4951	0.0802538	-18.6296	1.84785e-77	5.18186e-75
SPN	289.115	-1.34734	0.0723715	-18.6169	2.34249e-77	6.52336e-75
ITGAL	447.459	-1.43241	0.0769497	-18.6149	2.43148e-77	6.72446e-75
CALHM5	170.953	-1.22013	0.0656043	-18.5983	3.31552e-77	9.10655e-75
LUM	7985.96	-1.53643	0.082623	-18.5956	3.48546e-77	9.50818e-75
TRAC	600.86	-1.58673	0.0853461	-18.5918	3.7473e-77	1.01534e-74
DOCK10	369.744	-1.49387	0.0803905	-18.5827	4.43657e-77	1.19403e-74
SP140	88.6419	-1.69814	0.0914347	-18.5721	5.40308e-77	1.44446e-74
ALOX5AP	262.4	-1.20009	0.0646277	-18.5694	5.68866e-77	1.51073e-74
MOXD1	1858.42	-1.43222	0.0772002	-18.5521	7.84963e-77	2.07091e-74
P2RY10	89.2455	-1.91722	0.10346	-18.5309	1.16246e-76	3.04679e-74
CHST11	529.42	-1.10377	0.059577	-18.5268	1.25451e-76	3.26669e-74
FCER1G	488.887	-1.07677	0.0581476	-18.5179	1.48165e-76	3.83327e-74
CXCR4	2028.46	-1.40266	0.075764	-18.5136	1.60497e-76	4.12571e-74
JAML	400.115	-1.41279	0.0763521	-18.5036	1.93105e-76	4.9323e-74
SLAMF8	57.1909	-1.51346	0.0818641	-18.4875	2.60251e-76	6.60527e-74
TNFSF8	52.5442	-1.55992	0.0844043	-18.4815	2.91185e-76	7.3439e-74
RGS18	48.2304	-1.30475	0.070616	-18.4767	3.18267e-76	7.97678e-74
CLEC7A	152.112	-1.28153	0.0693746	-18.4726	3.4296e-76	8.54226e-74
SLAMF6	116.416	-1.74009	0.0942089	-18.4706	3.56175e-76	8.81664e-74
MB21D2	125.568	-1.01405	0.0549117	-18.467	3.80963e-76	9.3724e-74
CD247	145.698	-1.50748	0.0816829	-18.4552	4.733e-76	1.1573e-73
ZNF831	56.1994	-1.90152	0.103147	-18.435	6.87978e-76	1.67204e-73
CD84	300.126	-1.49219	0.0810054	-18.4209	8.92941e-76	2.14418e-73
PMP22	1408.85	-1.15969	0.0629548	-18.421	8.91415e-76	2.14418e-73
GAS7	718.127	-1.16436	0.0632138	-18.4194	9.18904e-76	2.19339e-73
NCF2	255.601	-1.14768	0.0623169	-18.4168	9.63075e-76	2.28522e-73
IL7R	812.842	-1.90876	0.103711	-18.4047	1.20526e-75	2.84306e-73
ARL11	37.3889	-1.19546	0.064984	-18.3962	1.40949e-75	3.30538e-73
AIF1	522.174	-1.17109	0.0637222	-18.3781	1.96619e-75	4.58409e-73
CARD11	191.986	-1.38904	0.0756634	-18.3581	2.84348e-75	6.55324e-73
ST8SIA4	211.588	-1.18228	0.0644717	-18.338	4.11539e-75	9.43036e-73
CD226	78.0115	-1.46034	0.0796703	-18.3298	4.79055e-75	1.09151e-72
PCED1B-AS1	95.8534	-1.51263	0.0825861	-18.3158	6.19043e-75	1.4025e-72
SLCO2B1	926.277	-1.1661	0.0636688	-18.3151	6.2747e-75	1.41361e-72
GAPT	72.8555	-1.37231	0.0749461	-18.3106	6.80663e-75	1.52487e-72
LRRC25	140.664	-1.06184	0.0579929	-18.3098	6.90616e-75	1.53858e-72
ARHGAP25	315.405	-1.0902	0.0596155	-18.2872	1.04653e-74	2.31861e-72
TMEM176A	449.17	-1.31954	0.0722801	-18.2559	1.85745e-74	4.09262e-72
EBI3	83.4293	-1.27958	0.0701156	-18.2496	2.08617e-74	4.57144e-72
A2M	29013.6	-1.28063	0.070222	-18.2369	2.62964e-74	5.73105e-72
PLCL2	202.317	-1.10118	0.0604333	-18.2214	3.4925e-74	7.52971e-72
TESPA1	95.9154	-1.44147	0.0792032	-18.1997	5.19351e-74	1.11372e-71
CCR2	108.045	-1.56882	0.0862394	-18.1914	6.03636e-74	1.28758e-71
IGHM	3099.88	-2.90405	0.159658	-18.1892	6.28488e-74	1.33349e-71
CD3E	501.716	-1.53182	0.0843065	-18.1696	8.98576e-74	1.89652e-71
SLAMF7	251.276	-1.66372	0.0918014	-18.1231	2.09547e-73	4.33146e-71
CFH	1129.57	-1.30479	0.0720988	-18.0973	3.3467e-73	6.88237e-71
GNG2	390.442	-1.14744	0.0634315	-18.0895	3.8576e-73	7.89252e-71
LY9	76.0046	-1.64755	0.0911957	-18.0661	5.89885e-73	1.20076e-70
FBLN5	2515.6	-1.18876	0.0658163	-18.0619	6.36332e-73	1.28877e-70
ABI3BP	655.667	-1.42893	0.0791538	-18.0526	7.53226e-73	1.51785e-70
SYT11	971.536	-1.15682	0.0641113	-18.044	8.80093e-73	1.76463e-70
PDGFRA	845.886	-1.36714	0.0758421	-18.0261	1.21481e-72	2.41164e-70
ITGA4	356.392	-1.48889	0.0826909	-18.0055	1.76424e-72	3.4851e-70
TMC8	343.603	-1.37829	0.0766333	-17.9856	2.52677e-72	4.96695e-70
ECM2	571.301	-1.14756	0.0638268	-17.9793	2.82822e-72	5.53241e-70
ARHGAP9	210.298	-1.3408	0.074589	-17.9759	3.01012e-72	5.85965e-70
ZEB2	1163.98	-1.27522	0.0709957	-17.9619	3.87619e-72	7.50913e-70
PYHIN1	47.5958	-1.74258	0.0970683	-17.9522	4.61666e-72	8.9006e-70
TRAT1	33.3841	-2.00039	0.111874	-17.8806	1.66888e-71	3.2021e-69
MRC1	317.376	-1.3874	0.077594	-17.8803	1.6796e-71	3.20732e-69
FAM78A	199.6	-1.0395	0.058187	-17.8648	2.21854e-71	4.21638e-69
TRAF3IP3	153.574	-1.4346	0.0804525	-17.8316	4.01572e-71	7.59596e-69
ITGAX	521.863	-1.1901	0.0667468	-17.83	4.13157e-71	7.7784e-69
CD3G	99.6938	-1.60181	0.0898396	-17.8297	4.15703e-71	7.78978e-69
TLR2	275.398	-1.1685	0.0656097	-17.8098	5.93111e-71	1.10113e-68
CSF3R	206.767	-1.15435	0.0649349	-17.777	1.06606e-70	1.97005e-68
C1QA	2487.61	-1.23854	0.0696976	-17.7702	1.20303e-70	2.21296e-68
PIK3CD	469.131	-1.13972	0.0641437	-17.7682	1.24564e-70	2.28088e-68
C1QB	2483.14	-1.15623	0.0651215	-17.755	1.57666e-70	2.87389e-68
TAGAP	163.935	-1.50606	0.08483	-17.7539	1.60911e-70	2.91976e-68
DPEP2	64.8151	-1.15752	0.0652114	-17.7502	1.71761e-70	3.1026e-68
FCGR2B	99.7385	-1.39852	0.0788393	-17.7389	2.10179e-70	3.77955e-68
PSTPIP1	149.819	-1.35172	0.0762484	-17.7279	2.5554e-70	4.57474e-68
CD2	346.213	-1.50374	0.0848519	-17.7219	2.84072e-70	5.06292e-68
CORO1A	1048.39	-1.37583	0.0777	-17.7069	3.70768e-70	6.57883e-68
TIMP2	9541.87	-1.01259	0.0571921	-17.7051	3.83331e-70	6.77178e-68
NLRP3	118.673	-1.31906	0.0745308	-17.6982	4.32816e-70	7.61243e-68
CCL22	148.834	-1.5891	0.0899078	-17.6748	6.56049e-70	1.14883e-67
INPP5D	769.105	-1.175	0.0665088	-17.6669	7.54629e-70	1.31571e-67
GBP2	2737.75	-1.16407	0.0661395	-17.6002	2.45248e-69	4.23909e-67
CD300A	172.179	-1.06633	0.0606984	-17.5676	4.35928e-69	7.50265e-67
FCGR2A	455.107	-1.08119	0.0616083	-17.5495	6.00439e-69	1.02898e-66
SRPX2	251.38	-1.33458	0.0760869	-17.5401	7.07606e-69	1.20748e-66
TRBC2	477.067	-1.63997	0.0935504	-17.5303	8.41418e-69	1.4237e-66
CD52	345.501	-1.52607	0.0871167	-17.5176	1.0517e-68	1.7646e-66
SLA	491.094	-1.28871	0.0735659	-17.5177	1.04917e-68	1.7646e-66
CIITA	653.519	-1.26759	0.0723899	-17.5106	1.18896e-68	1.9866e-66
IGSF6	292.946	-1.15035	0.065696	-17.5102	1.1968e-68	1.99141e-66
LAX1	41.1326	-1.82662	0.104468	-17.4851	1.86138e-68	3.07173e-66
CDH11	1715.48	-1.29605	0.0741687	-17.4743	2.24962e-68	3.69721e-66
TYROBP	941.224	-1.09578	0.062739	-17.4656	2.61878e-68	4.28635e-66
AL365361.1	53.5331	-1.67106	0.0958205	-17.4395	4.13705e-68	6.74389e-66
CD40LG	43.3006	-1.84029	0.105616	-17.4243	5.39461e-68	8.75827e-66
MAP4K1	156.068	-1.28069	0.0735374	-17.4156	6.28751e-68	1.01667e-65
HLA-DPB1	5731.1	-1.08587	0.0624249	-17.3949	9.02285e-68	1.4473e-65
SIRPB2	51.054	-1.35456	0.0780085	-17.3642	1.53976e-67	2.45999e-65
RASGRP4	51.741	-1.021	0.0589061	-17.3327	2.66308e-67	4.23779e-65
PARVG	247.196	-1.15539	0.0666831	-17.3265	2.96609e-67	4.70131e-65
C1orf162	200.092	-1.02091	0.0589449	-17.3198	3.33685e-67	5.26816e-65
PLBD1	272.536	-1.04191	0.0601944	-17.3092	4.01279e-67	6.31047e-65
SELL	301.217	-1.76519	0.102052	-17.297	4.95716e-67	7.76512e-65
GPR171	50.8019	-1.76124	0.101861	-17.2906	5.53692e-67	8.63954e-65
S1PR4	69.7832	-1.50321	0.0870137	-17.2755	7.19163e-67	1.1178e-64
ICAM3	24.9852	-1.54818	0.0896195	-17.2751	7.25088e-67	1.12265e-64
IRF4	78.5453	-2.05011	0.118725	-17.2677	8.23637e-67	1.27033e-64
CD72	79.2516	-1.29578	0.0751456	-17.2436	1.24917e-66	1.91927e-64
CD27	61.7529	-1.59825	0.0930195	-17.1819	3.63005e-66	5.55606e-64
CXorf21	36.6902	-1.40855	0.0819866	-17.1803	3.73036e-66	5.68788e-64
ZC3H12D	45.2856	-1.50064	0.0873952	-17.1707	4.4002e-66	6.68381e-64
SIT1	60.8039	-1.62057	0.0944115	-17.165	4.85869e-66	7.35239e-64
SFRP2	2274.53	-1.57438	0.0917334	-17.1626	5.05942e-66	7.62737e-64
NINJ2	83.5111	-1.13933	0.0664044	-17.1574	5.53135e-66	8.30758e-64
SH2D2A	98.5475	-1.33513	0.0778749	-17.1446	6.89846e-66	1.03222e-63
COL8A1	2233.13	-1.45186	0.0846996	-17.1412	7.30693e-66	1.08928e-63
PIK3R6	64.0669	-1.07572	0.0627585	-17.1407	7.37804e-66	1.0958e-63
TMEM71	40.4674	-1.21749	0.0710624	-17.1326	8.47418e-66	1.25396e-63
FOLR2	280.793	-1.18417	0.0692176	-17.1079	1.29495e-65	1.90914e-63
CRTAM	30.7803	-1.48676	0.0870716	-17.0751	2.27405e-65	3.34036e-63
NCF1B	20.0276	-1.39442	0.0817089	-17.0657	2.66966e-65	3.90716e-63
IL21R	50.4934	-1.58621	0.0929761	-17.0604	2.9236e-65	4.26325e-63
GMFG	386.003	-1.18216	0.0692947	-17.0598	2.95442e-65	4.29258e-63
AC008760.2	12.0991	-2.23562	0.131055	-17.0585	3.01977e-65	4.37169e-63
FGD3	260.127	-1.20158	0.0704561	-17.0543	3.24538e-65	4.6814e-63
LY86	163.707	-1.14338	0.0670457	-17.0538	3.27444e-65	4.70639e-63
TLR8	48.9312	-1.5806	0.0927312	-17.045	3.8099e-65	5.45646e-63
FCMR	270.618	-1.36809	0.0802679	-17.044	3.87266e-65	5.5266e-63
MS4A4A	247.478	-1.12557	0.066071	-17.0357	4.46061e-65	6.34308e-63
TLR6	61.9869	-1.23049	0.0723085	-17.0172	6.12738e-65	8.62154e-63
LST1	251.897	-1.20691	0.0709772	-17.0042	7.64797e-65	1.07235e-62
ISLR	2775.93	-1.16467	0.0686758	-16.959	1.65136e-64	2.30736e-62
EPB41L2	1380.96	-1.03644	0.0611432	-16.9511	1.88974e-64	2.62216e-62
RUNX3	314.277	-1.26175	0.0745565	-16.9234	3.02395e-64	4.16713e-62
GZMK	42.3993	-1.66898	0.0987151	-16.9071	3.99112e-64	5.48109e-62
SYNPO	4223.07	-1.07012	0.0633359	-16.8959	4.82401e-64	6.60231e-62
GPR68	174.969	-1.06161	0.0628952	-16.879	6.41975e-64	8.7564e-62
FLT3	34.6489	-1.53601	0.0911298	-16.8552	9.61611e-64	1.30717e-61
IGFBP7	10282.4	-1.0008	0.0593895	-16.8514	1.02439e-63	1.3878e-61
HLA-DRA	15848.3	-1.16353	0.0690769	-16.844	1.16052e-63	1.56693e-61
LGALS9	695.614	-1.13837	0.0676402	-16.8299	1.4746e-63	1.97769e-61
COL1A2	29487.5	-1.27406	0.0757257	-16.8247	1.60947e-63	2.15137e-61
CXCR3	72.8083	-1.50586	0.0895537	-16.8151	1.89094e-63	2.51922e-61
RUBCNL	136.316	-1.28168	0.0764464	-16.7658	4.34496e-63	5.7504e-61
CCR1	145.998	-1.25206	0.0746858	-16.7643	4.45179e-63	5.87241e-61
TNFRSF9	42.996	-1.70913	0.101964	-16.762	4.62505e-63	6.08095e-61
ABCA6	96.4651	-1.34124	0.08003	-16.7592	4.84722e-63	6.35223e-61
ABCB1	560.214	-1.11009	0.0662474	-16.7567	5.05719e-63	6.60581e-61
CEACAM21	29.7331	-1.34001	0.0800105	-16.748	5.85835e-63	7.62746e-61
CD3D	178.199	-1.55851	0.093111	-16.7382	6.90539e-63	8.93603e-61
LILRB4	337.001	-1.2047	0.0719733	-16.7382	6.90798e-63	8.93603e-61
CLEC2B	210.674	-1.07217	0.0640854	-16.7304	7.87455e-63	1.01536e-60
CD1D	87.4651	-1.09567	0.0654959	-16.7288	8.08918e-63	1.03784e-60
KIAA1755	305.697	-1.14599	0.0685045	-16.7287	8.10066e-63	1.03784e-60
FPR3	299.2	-1.25833	0.0752286	-16.7267	8.37371e-63	1.06941e-60
KYNU	70.968	-1.33653	0.0800187	-16.7028	1.25151e-62	1.59324e-60
GPR174	69.3146	-1.87613	0.112373	-16.6956	1.41193e-62	1.78611e-60
AIM2	26.7461	-1.83641	0.110073	-16.6836	1.72552e-62	2.17594e-60
STAT4	68.78	-1.252	0.0750511	-16.682	1.77173e-62	2.22721e-60
CCR7	152.848	-1.87099	0.112261	-16.6665	2.29715e-62	2.87868e-60
COL14A1	3083	-1.38254	0.0829923	-16.6587	2.61593e-62	3.25781e-60
TNFSF14	39.6119	-1.58525	0.0951599	-16.6588	2.61396e-62	3.25781e-60
FGR	264.986	-1.00296	0.0602606	-16.6436	3.36479e-62	4.16455e-60
HACD4	322.075	-1.02288	0.0614852	-16.6362	3.81157e-62	4.70301e-60
GIMAP7	335.957	-1.03348	0.0621321	-16.6336	3.98121e-62	4.89726e-60
GZMA	133.297	-1.42306	0.0855832	-16.6278	4.38674e-62	5.37959e-60
IFFO1	328.187	-1.02749	0.0618026	-16.6254	4.56523e-62	5.58141e-60
KCNA3	22.168	-1.92398	0.115735	-16.624	4.67237e-62	5.69503e-60
CCR4	74.5792	-1.87243	0.112649	-16.6218	4.84672e-62	5.88965e-60
CASP1	354.447	-1.11615	0.0671703	-16.6167	5.27922e-62	6.39583e-60
LINC00861	47.935	-1.87302	0.11279	-16.6063	6.27712e-62	7.58189e-60
CLEC10A	190.369	-1.3949	0.0840816	-16.5898	8.25806e-62	9.94464e-60
SCML4	49.5335	-1.6495	0.0994484	-16.5865	8.72241e-62	1.04724e-59
AEBP1	14593.5	-1.21839	0.0734614	-16.5855	8.87134e-62	1.06194e-59
GPR183	373.119	-1.4539	0.0876999	-16.5781	1.00337e-61	1.19395e-59
RASAL3	304.864	-1.14921	0.0693209	-16.5782	1.0026e-61	1.19395e-59
ELN	4344.67	-1.24208	0.0749984	-16.5614	1.32507e-61	1.56285e-59
COL5A1	3772	-1.16807	0.0705644	-16.5533	1.51594e-61	1.78272e-59
ETS1	2445.7	-1.0216	0.0617794	-16.5362	2.01203e-61	2.35231e-59
ADAM19	408.788	-1.24159	0.0751107	-16.5301	2.22672e-61	2.59575e-59
IL34	237.134	-1.04191	0.0630758	-16.5184	2.70598e-61	3.14528e-59
GVINP1	154.473	-1.568	0.0949844	-16.5079	3.21803e-61	3.72966e-59
GGT5	1700.8	-1.02407	0.0620424	-16.506	3.32329e-61	3.84055e-59
GNGT2	37.8709	-1.00324	0.0608614	-16.4841	4.77621e-61	5.50375e-59
GBP1P1	72.0298	-1.32462	0.0803667	-16.4822	4.92948e-61	5.64792e-59
SUSD3	70.8175	-1.28787	0.0781371	-16.4822	4.9241e-61	5.64792e-59
SIRPG	62.3062	-1.63441	0.0992412	-16.4691	6.12212e-61	6.97452e-59
SIGLEC9	46.6876	-1.04196	0.0633474	-16.4483	8.62198e-61	9.76695e-59
MGP	14125	-1.23629	0.0752227	-16.435	1.0734e-60	1.20911e-58
GBP5	217.733	-1.6782	0.102116	-16.4344	1.08581e-60	1.21967e-58
DOCK11	411.744	-1.03015	0.0627198	-16.4246	1.2759e-60	1.42918e-58
OLFML1	437.417	-1.24337	0.0758114	-16.4009	1.88512e-60	2.10572e-58
PODN	1757.46	-1.24648	0.0760283	-16.395	2.07778e-60	2.31447e-58
GXYLT2	151.195	-1.17964	0.0719731	-16.3901	2.25135e-60	2.50087e-58
SYNE3	234.687	-1.06601	0.0650886	-16.3779	2.75229e-60	3.04888e-58
TRBC1	283.102	-1.56946	0.095872	-16.3704	3.11372e-60	3.43976e-58
PLEKHG1	373.135	-1.12731	0.0688669	-16.3694	3.16288e-60	3.48447e-58
AC243960.1	18.9951	-1.65003	0.100821	-16.3659	3.35041e-60	3.6709e-58
LINC01934	15.0088	-1.85223	0.113229	-16.3582	3.80021e-60	4.15238e-58
MFAP4	5258.54	-1.23929	0.0760679	-16.2919	1.12751e-59	1.21871e-57
FRZB	915.351	-1.25297	0.0769609	-16.2807	1.35401e-59	1.4596e-57
TIGIT	124.036	-1.74057	0.106962	-16.2727	1.54147e-59	1.65723e-57
JAKMIP2	27.4155	-1.44891	0.0890485	-16.271	1.58427e-59	1.69868e-57
TNFAIP8L2	89.3715	-1.19326	0.0733562	-16.2667	1.70152e-59	1.81954e-57
TNFAIP8L3	153.164	-1.22361	0.0752371	-16.2633	1.79673e-59	1.91624e-57
CNRIP1	415.142	-1.03097	0.063401	-16.2612	1.8617e-59	1.98027e-57
CPNE5	116.918	-1.30613	0.0804673	-16.2318	3.00691e-59	3.18995e-57
VSIG4	264.314	-1.06861	0.0658902	-16.218	3.76219e-59	3.9702e-57
PEAK1	1132.98	-1.14959	0.0709057	-16.213	4.08217e-59	4.28531e-57
CD200R1	31.1613	-1.43885	0.0887587	-16.2108	4.22931e-59	4.42819e-57
CTLA4	66.5064	-1.76395	0.109001	-16.183	6.65067e-59	6.94528e-57
LTBP2	3650.5	-1.11249	0.0688058	-16.1686	8.39833e-59	8.74757e-57
TRABD2B	190.157	-1.03065	0.0637473	-16.1678	8.51441e-59	8.8455e-57
LINC00426	34.2912	-1.41485	0.0875455	-16.1613	9.46153e-59	9.80405e-57
LY75	125.143	-1.22657	0.0759163	-16.1568	1.01656e-58	1.05065e-56
FAM20A	144.957	-1.14761	0.0710637	-16.149	1.15466e-58	1.19031e-56
COL15A1	3879.57	-1.08656	0.0673227	-16.1395	1.3452e-58	1.38318e-56
FCGR3A	667.238	-1.18995	0.0737352	-16.1382	1.37547e-58	1.41068e-56
TBX21	30.623	-1.36327	0.0844809	-16.1371	1.4005e-58	1.43269e-56
CLEC12A	31.489	-1.34069	0.0831434	-16.1251	1.70058e-58	1.73524e-56
CH25H	174.393	-1.6699	0.103638	-16.1128	2.07303e-58	2.10991e-56
LY96	98.4996	-1.11478	0.0692552	-16.0967	2.68889e-58	2.7298e-56
S100A4	1651.42	-1.42778	0.0887079	-16.0953	2.75071e-58	2.78551e-56
SULF1	4637.86	-1.35537	0.0842593	-16.0857	3.21642e-58	3.24074e-56
STK32B	33.4212	-1.09072	0.0679141	-16.0603	4.84291e-58	4.8673e-56
PCOLCE	1847.35	-1.08882	0.0678281	-16.0526	5.48021e-58	5.49405e-56
IGFBP4	12639.5	-1.06366	0.0662677	-16.0509	5.63402e-58	5.63416e-56
CD300LF	66.0819	-1.20349	0.0750053	-16.0454	6.1536e-58	6.13845e-56
LAMA2	816.095	-1.28848	0.080364	-16.033	7.51624e-58	7.47912e-56
EGFLAM	383.809	-1.06415	0.0663761	-16.0322	7.61717e-58	7.56079e-56
FLI1	528.225	-1.06083	0.0661703	-16.0318	7.66532e-58	7.5898e-56
IRAG2	114.286	-1.26574	0.0790547	-16.011	1.07099e-57	1.05523e-55
VAV1	259.655	-1.12679	0.0704158	-16.0019	1.23877e-57	1.21755e-55
TIFAB	13.8296	-1.92931	0.120623	-15.9945	1.39508e-57	1.36783e-55
TLR1	139.586	-1.31669	0.0824473	-15.9701	2.06599e-57	2.01088e-55
IGLV1-40	374.885	-2.65204	0.166183	-15.9585	2.48657e-57	2.41439e-55
NCF1C	37.2382	-1.31161	0.0822046	-15.9555	2.61037e-57	2.52847e-55
LINC00996	21.2882	-1.44669	0.0906742	-15.9548	2.63691e-57	2.54802e-55
TRBV20-1	20.259	-1.63337	0.102438	-15.945	3.08826e-57	2.97697e-55
IL2RB	381.244	-1.39948	0.087837	-15.9327	3.75848e-57	3.61436e-55
UBASH3A	51.6707	-1.48942	0.0934894	-15.9314	3.83415e-57	3.6783e-55
PRRX1	1951.36	-1.18293	0.0742676	-15.9279	4.05472e-57	3.88063e-55
ADAMTS2	736.054	-1.32801	0.0834726	-15.9095	5.4464e-57	5.18779e-55
SLA2	77.8174	-1.04508	0.065733	-15.8989	6.44877e-57	6.12802e-55
LTB	305.455	-1.82179	0.114663	-15.8882	7.6445e-57	7.2471e-55
FCRL3	46.9041	-2.27224	0.143164	-15.8716	9.9708e-57	9.43016e-55
CXCR6	134.605	-1.34294	0.0846629	-15.8622	1.1582e-56	1.09282e-54
CD300C	29.9754	-1.08458	0.0683985	-15.8568	1.26251e-56	1.18845e-54
DCN	10236.2	-1.33794	0.0844254	-15.8476	1.46122e-56	1.37228e-54
NAPSB	340.479	-1.28852	0.0813281	-15.8435	1.5597e-56	1.46134e-54
PARP15	53.3951	-1.69128	0.106755	-15.8426	1.58096e-56	1.47781e-54
TM6SF1	41.6834	-1.03967	0.065681	-15.8291	1.95886e-56	1.8268e-54
GBP1	1043.14	-1.24571	0.0787133	-15.8259	2.06263e-56	1.91911e-54
FBN1	2656.54	-1.17817	0.0744661	-15.8216	2.20843e-56	2.05e-54
CD79A	214.464	-2.27448	0.143871	-15.8092	2.68943e-56	2.48499e-54
SPARC	23769.8	-1.10041	0.0696302	-15.8037	2.93502e-56	2.70568e-54
PRF1	179.303	-1.17096	0.0741307	-15.7959	3.31851e-56	3.05219e-54
GPR141	14.4064	-1.5408	0.0976927	-15.7719	4.85626e-56	4.44614e-54
CR1	55.9719	-1.64147	0.104129	-15.7638	5.52276e-56	5.04483e-54
COL8A2	753.386	-1.13949	0.0723039	-15.7598	5.88341e-56	5.36206e-54
PIK3R5	216.665	-1.02283	0.0649044	-15.7591	5.94998e-56	5.41043e-54
HNRNPA1P21	18.6224	-1.49462	0.095028	-15.7282	9.69221e-56	8.77353e-54
TLR10	44.841	-1.79822	0.114392	-15.7198	1.10706e-55	9.97626e-54
ARNTL2	153.267	-1.19373	0.0761016	-15.686	1.88638e-55	1.69609e-53
BCL11B	140.177	-1.47877	0.0943303	-15.6765	2.19118e-55	1.96574e-53
LINC02580	20.4533	-1.15207	0.073526	-15.6689	2.46655e-55	2.20784e-53
LINC00892	10.3791	-1.7064	0.108936	-15.6642	2.65939e-55	2.37515e-53
P2RY13	113.127	-1.28123	0.0818159	-15.6599	2.84271e-55	2.52762e-53
COL16A1	3729.71	-1.00238	0.0640475	-15.6506	3.28989e-55	2.91876e-53
SENCR	18.3211	-1.31821	0.0843151	-15.6344	4.24737e-55	3.75991e-53
DIO2	1760.46	-1.17355	0.0751276	-15.6208	5.25487e-55	4.63133e-53
TNFRSF8	22.5525	-1.30251	0.083587	-15.5827	9.53796e-55	8.35113e-53
SLC16A7	171.361	-1.18021	0.0758755	-15.5546	1.48143e-54	1.29145e-52
OLFML2B	456.952	-1.16797	0.0752176	-15.5279	2.24616e-54	1.95386e-52
GPR18	26.7191	-1.76579	0.113794	-15.5174	2.64423e-54	2.29516e-52
SLFN11	530.361	-1.09358	0.0704862	-15.5148	2.75437e-54	2.38559e-52
IGHV3-7	205.342	-2.5507	0.164436	-15.5118	2.88558e-54	2.49385e-52
AC055839.2	186.811	-1.18144	0.0762305	-15.4982	3.56569e-54	3.075e-52
DOK5	37.2246	-1.35531	0.0876552	-15.4618	6.27999e-54	5.39259e-52
CCL19	586.027	-1.83481	0.118804	-15.444	8.27845e-54	7.07834e-52
GPR34	198.248	-1.11971	0.0725078	-15.4426	8.46089e-54	7.21894e-52
SIGLEC10	142.96	-1.11579	0.0722788	-15.4373	9.18589e-54	7.82088e-52
LAMA4	1906.7	-1.00527	0.0651678	-15.4259	1.0955e-53	9.30737e-52
BTBD19	84.3965	-1.17894	0.0765591	-15.3991	1.65851e-53	1.40608e-51
C1QTNF7	331.949	-1.39128	0.0905344	-15.3674	2.70919e-53	2.28238e-51
GPR55	16.0158	-1.53126	0.0997016	-15.3584	3.11008e-53	2.61462e-51
EMP3	666.399	-1.08798	0.070912	-15.3426	3.96693e-53	3.32799e-51
TAF5LP1	18.8718	-1.51473	0.0988076	-15.3301	4.81485e-53	4.0309e-51
KLRB1	97.1481	-1.47468	0.0962324	-15.3241	5.27752e-53	4.39987e-51
CAMK4	500.748	-1.19438	0.0779591	-15.3206	5.56878e-53	4.63307e-51
IL18	202.952	-1.12389	0.073413	-15.3092	6.64155e-53	5.51414e-51
POU2AF1	152.385	-1.83465	0.119934	-15.2972	7.98307e-53	6.61424e-51
LINC02328	10.7086	-1.21943	0.0797531	-15.29	8.90975e-53	7.36681e-51
PLA2G2D	99.2288	-2.22335	0.14546	-15.2849	9.63439e-53	7.94956e-51
CCL5	902.851	-1.32853	0.0870881	-15.255	1.52394e-52	1.24973e-50
MIR4435-2HG	182.826	-1.06839	0.0700539	-15.251	1.62238e-52	1.32774e-50
P2RY6	59.9305	-1.27851	0.0838975	-15.239	1.94857e-52	1.59144e-50
ADGRE2	121.904	-1.16279	0.076327	-15.2343	2.09208e-52	1.70517e-50
SERPINB1	988.16	-1.11753	0.073424	-15.2203	2.59448e-52	2.11037e-50
TMEM156	34.1362	-1.4352	0.0943238	-15.2157	2.7824e-52	2.25864e-50
PDCD1	59.9177	-1.40749	0.0925938	-15.2007	3.49645e-52	2.83255e-50
PPP1R16B	241.855	-1.43526	0.0944213	-15.2006	3.50382e-52	2.8328e-50
BIRC3	1355.39	-1.20099	0.0791009	-15.183	4.58043e-52	3.69577e-50
FCHO1	84.548	-1.18843	0.0782987	-15.1782	4.93326e-52	3.97246e-50
ENPEP	213.195	-1.21055	0.0797631	-15.1769	5.03356e-52	4.04511e-50
EDIL3	597.73	-1.22496	0.0807823	-15.1637	6.14642e-52	4.92956e-50
BCL2A1	71.0126	-1.25619	0.0829052	-15.1521	7.33589e-52	5.86009e-50
NUGGC	13.893	-1.92131	0.126828	-15.149	7.69494e-52	6.13469e-50
TRBV29-1	12.516	-1.67602	0.110663	-15.1453	8.14042e-52	6.47696e-50
IGHV4-39	253.058	-2.67745	0.176807	-15.1434	8.37528e-52	6.65064e-50
SSC5D	817.109	-1.28046	0.0845573	-15.1431	8.40896e-52	6.66418e-50
PDE1B	69.494	-1.02195	0.0675522	-15.1283	1.05372e-51	8.33434e-50
LILRA1	31.8253	-1.13749	0.0752866	-15.1088	1.41699e-51	1.11855e-49
MFAP2	257.98	-1.13275	0.0750007	-15.1031	1.54397e-51	1.2164e-49
COL6A3	9411.19	-1.16556	0.0772542	-15.0873	1.96379e-51	1.53808e-49
IGHV3-21	230.396	-2.63914	0.174933	-15.0866	1.98506e-51	1.55171e-49
SIGLEC7	26.4061	-1.12963	0.0749066	-15.0805	2.17561e-51	1.69736e-49
COL3A1	23004.5	-1.27018	0.0842549	-15.0755	2.34854e-51	1.82872e-49
GPR82	23.914	-1.30002	0.0862692	-15.0694	2.57495e-51	2.00113e-49
CD8A	338.117	-1.24319	0.0825568	-15.0586	3.0327e-51	2.34324e-49
CYTOR	91.8246	-1.22407	0.0813024	-15.0558	3.16413e-51	2.44009e-49
SLCO3A1	393.325	-1.00282	0.0666253	-15.0516	3.37115e-51	2.58978e-49
CD163	602.936	-1.27097	0.0844677	-15.0469	3.61988e-51	2.77554e-49
LPAR5	81.4565	-1.03668	0.0689411	-15.0371	4.19504e-51	3.2104e-49
AC022706.1	15.7443	-1.36084	0.0906248	-15.0162	5.74739e-51	4.37336e-49
NKG7	150.025	-1.29566	0.0863445	-15.0057	6.73889e-51	5.0988e-49
GFPT2	423.899	-1.01634	0.0677338	-15.0049	6.82016e-51	5.15057e-49
KIRREL1	1121.06	-1.02598	0.0683869	-15.0026	7.0552e-51	5.31805e-49
ICOS	38.3731	-1.82057	0.121374	-14.9997	7.3738e-51	5.54778e-49
IKZF3	380.001	-1.37385	0.0916437	-14.9912	8.3875e-51	6.28687e-49
TRBV2	6.28355	-1.89321	0.126306	-14.9891	8.65557e-51	6.47569e-49
IGHV3-74	163.924	-1.85951	0.12406	-14.9888	8.68741e-51	6.48741e-49
DNM3OS	81.3291	-1.00421	0.0670181	-14.9842	9.31796e-51	6.94535e-49
RASGRP1	105.622	-1.11635	0.0745152	-14.9815	9.70532e-51	7.22065e-49
TRBV7-9	13.5757	-1.68008	0.112211	-14.9725	1.11083e-50	8.24918e-49
IGHA1	10495.3	-2.36378	0.157889	-14.9712	1.13244e-50	8.39406e-49
ITGA11	893.23	-1.32235	0.0883862	-14.9611	1.31868e-50	9.71509e-49
SERPINF1	4394.71	-1.13655	0.0759677	-14.961	1.32035e-50	9.71509e-49
IGKV3-20	732.795	-2.48173	0.165917	-14.9577	1.388e-50	1.01941e-48
BTLA	28.5647	-1.75097	0.117089	-14.9541	1.46383e-50	1.07314e-48
C1QTNF2	104.755	-1.17935	0.0788776	-14.9517	1.51922e-50	1.11172e-48
IL32	1017.47	-1.16674	0.0780535	-14.948	1.60543e-50	1.17267e-48
MEF2C	961.186	-1.14082	0.0763337	-14.9452	1.67454e-50	1.2187e-48
CD79B	99.6201	-1.48306	0.0992398	-14.9442	1.69907e-50	1.23432e-48
NFASC	1238.91	-1.1084	0.0741708	-14.9439	1.70582e-50	1.23698e-48
MEI1	57.4515	-1.27091	0.0850498	-14.9431	1.72624e-50	1.24953e-48
LMCD1	998.632	-1.00447	0.0672548	-14.9353	1.94263e-50	1.40363e-48
AL121933.2	16.896	-1.45371	0.097358	-14.9316	2.05263e-50	1.48044e-48
FCRL5	40.6322	-2.41565	0.161959	-14.9152	2.62504e-50	1.88989e-48
CLMP	412.665	-1.14057	0.0765024	-14.909	2.88205e-50	2.07121e-48
LINC01215	12.9358	-2.25052	0.151191	-14.8853	4.10653e-50	2.9459e-48
NLRP1	475.469	-1.02721	0.0690654	-14.873	4.93386e-50	3.53309e-48
ZAP70	186.945	-1.39957	0.0941256	-14.8691	5.22853e-50	3.73742e-48
P2RY8	125.975	-1.08092	0.0727095	-14.8663	5.45759e-50	3.89422e-48
APOBEC3H	18.1868	-1.31043	0.0881646	-14.8634	5.69675e-50	4.05765e-48
BGN	14634.5	-1.1085	0.0747225	-14.8349	8.71587e-50	6.18611e-48
LINC01857	12.1349	-1.74333	0.117535	-14.8324	9.04396e-50	6.40763e-48
THY1	1007.08	-1.14194	0.0770259	-14.8253	1.00467e-49	7.08053e-48
STRA6	461.943	-1.32995	0.089742	-14.8197	1.09262e-49	7.68687e-48
DAPP1	140.577	-1.50418	0.101586	-14.807	1.32001e-49	9.27037e-48
GYPC	794.705	-1.01599	0.0686525	-14.799	1.4869e-49	1.04241e-47
MSR1	458.419	-1.08058	0.0730417	-14.794	1.60063e-49	1.11803e-47
C5AR1	345.555	-1.08342	0.0732419	-14.7923	1.6422e-49	1.1433e-47
ZNF365	99.4447	-1.06821	0.0722804	-14.7787	2.0109e-49	1.39514e-47
IGLV1-47	183.353	-2.51083	0.169963	-14.7728	2.19315e-49	1.51634e-47
XCR1	35.914	-1.78613	0.120906	-14.7729	2.19063e-49	1.51634e-47
HLA-DQB1	2190.63	-1.22715	0.0831251	-14.7627	2.55004e-49	1.76005e-47
IGHG4	1323.93	-2.60776	0.176803	-14.7496	3.09565e-49	2.13297e-47
EPHA3	1981.94	-1.26381	0.085766	-14.7356	3.8083e-49	2.6195e-47
SKAP1	127.148	-1.18226	0.0802668	-14.7292	4.18821e-49	2.87588e-47
SVEP1	452.049	-1.21559	0.0825544	-14.7248	4.47025e-49	3.05907e-47
ARSI	70.353	-1.1928	0.0810799	-14.7114	5.44429e-49	3.71927e-47
DACT1	471.203	-1.03146	0.0701138	-14.7113	5.45691e-49	3.72155e-47
VNN1	48.5677	-1.4528	0.0987987	-14.7046	6.02036e-49	4.09885e-47
S100A3	25.2728	-1.29392	0.0880232	-14.6997	6.47183e-49	4.39876e-47
IGKV2-24	49.4708	-2.5693	0.174969	-14.6843	8.12374e-49	5.51218e-47
IGHV3-30	162.038	-2.526	0.172081	-14.6791	8.7765e-49	5.93501e-47
PAMR1	1020.77	-1.05857	0.0721538	-14.671	9.885e-49	6.66216e-47
TLR7	131.564	-1.23019	0.08392	-14.6591	1.17759e-48	7.92323e-47
DDR2	1997.29	-1.07221	0.0732073	-14.6462	1.4241e-48	9.56583e-47
IL2RG	198.193	-1.39029	0.0949382	-14.6441	1.46899e-48	9.85086e-47
NRP2	1176.25	-1.1267	0.07696	-14.6401	1.55767e-48	1.04281e-46
PRKCQ	92.07	-1.47775	0.100979	-14.6342	1.70057e-48	1.13657e-46
YPEL4	25.7792	-1.13535	0.0776344	-14.6243	1.96555e-48	1.31149e-46
SHISAL2A	17.6386	-1.31479	0.0899478	-14.6173	2.17951e-48	1.45184e-46
ABCD2	31.0714	-1.30027	0.088993	-14.6109	2.39392e-48	1.59202e-46
CD22	156.239	-1.53763	0.105246	-14.6099	2.42946e-48	1.61297e-46
GLIPR1	509.707	-1.05563	0.0723048	-14.5998	2.8181e-48	1.86791e-46
MICB	61.3934	-1.03693	0.0710829	-14.5877	3.36553e-48	2.21975e-46
SLC17A9	72.0221	-1.06158	0.0728131	-14.5795	3.79055e-48	2.49188e-46
CADM3	70.1299	-1.64029	0.112714	-14.5527	5.61506e-48	3.68527e-46
DNASE1L3	64.9537	-1.28685	0.088462	-14.5469	6.11015e-48	4.00364e-46
RAB33A	15.9345	-1.27737	0.0880402	-14.509	1.06333e-47	6.93345e-46
EFEMP1	2309.19	-1.09734	0.0756332	-14.5087	1.06739e-47	6.94861e-46
GPNMB	3568.24	-1.10396	0.076338	-14.4614	2.12281e-47	1.37523e-45
RGL4	19.3506	-1.27962	0.0885741	-14.4469	2.6225e-47	1.69347e-45
NXPH3	657.862	-1.10267	0.0763444	-14.4433	2.76215e-47	1.78079e-45
FCRLA	39.7516	-2.53047	0.175329	-14.4327	3.22313e-47	2.07465e-45
HAS2	73.6631	-1.50027	0.103956	-14.4318	3.26247e-47	2.09661e-45
AC016583.2	9.70226	-1.53563	0.106443	-14.4268	3.51101e-47	2.25272e-45
CCN4	195.311	-1.03372	0.0716763	-14.4221	3.75918e-47	2.4081e-45
HEPH	969.365	-1.10279	0.0764754	-14.4202	3.86177e-47	2.46202e-45
CCR5AS	9.01553	-1.16442	0.0807542	-14.4193	3.91312e-47	2.49079e-45
BHLHE22	19.2605	-1.40366	0.0974124	-14.4094	4.51382e-47	2.8686e-45
LILRA2	45.7158	-1.00571	0.0698055	-14.4073	4.65639e-47	2.95452e-45
TRBV5-1	14.4843	-1.61033	0.11195	-14.3843	6.49406e-47	4.10755e-45
FAM30A	29.9036	-2.33415	0.162326	-14.3794	6.97057e-47	4.402e-45
NFATC2	575.226	-1.00197	0.0697583	-14.3635	8.77125e-47	5.52175e-45
CNR2	13.5979	-2.24271	0.15627	-14.3515	1.04214e-46	6.55032e-45
HLA-DOB	39.3672	-1.47775	0.103027	-14.3433	1.17257e-46	7.34706e-45
F13A1	539.205	-1.35609	0.0946223	-14.3316	1.38944e-46	8.69234e-45
SAMD9L	508.664	-1.26657	0.0884418	-14.3209	1.61903e-46	1.01129e-44
TNFRSF17	15.27	-2.15307	0.150371	-14.3184	1.67952e-46	1.04744e-44
TRBV19	15.3802	-1.544	0.107894	-14.3104	1.88504e-46	1.17379e-44
CD1E	66.0599	-1.44183	0.100762	-14.3092	1.9179e-46	1.1924e-44
TMEM150B	14.1742	-1.23452	0.0862777	-14.3087	1.93185e-46	1.19921e-44
NR2F2-AS1	57.0937	-1.15199	0.0805441	-14.3026	2.10888e-46	1.30708e-44
SIGLEC1	204.495	-1.28729	0.0900286	-14.2987	2.22935e-46	1.37962e-44
VCAN	1784.27	-1.54194	0.10784	-14.2983	2.24077e-46	1.38455e-44
MXRA5	2232.52	-1.08829	0.0761188	-14.2972	2.27703e-46	1.40479e-44
CNTNAP1	376.226	-1.02413	0.0716386	-14.2958	2.32478e-46	1.43204e-44
RSPO1	94.4206	-1.26091	0.0882814	-14.2829	2.79748e-46	1.71794e-44
FCRL6	28.4448	-1.31721	0.0922795	-14.2742	3.17108e-46	1.94439e-44
EPSTI1	259.466	-1.28499	0.0900291	-14.273	3.22375e-46	1.97367e-44
ZNF385D	237.327	-1.13147	0.0792799	-14.2719	3.27624e-46	2.00275e-44
PLD4	237.596	-1.06454	0.0745975	-14.2705	3.34248e-46	2.04013e-44
AC015911.3	6.64586	-1.63165	0.114349	-14.269	3.41515e-46	2.08132e-44
JCHAIN	2081.65	-2.12628	0.149055	-14.265	3.61552e-46	2.20009e-44
COL1A1	25827.4	-1.31649	0.092317	-14.2605	3.8576e-46	2.34384e-44
PLAC8	89.133	-1.2978	0.0911541	-14.2375	5.36491e-46	3.24492e-44
HTR7	21.2347	-1.11618	0.0785282	-14.2137	7.53599e-46	4.54437e-44
IL4I1	135.184	-1.2137	0.0854858	-14.1977	9.46844e-46	5.70111e-44
LRRN4CL	222.424	-1.09554	0.0771933	-14.1921	1.02471e-45	6.16069e-44
TRBV18	5.88594	-1.71981	0.121216	-14.1879	1.08867e-45	6.51592e-44
GBP4	1183.63	-1.14144	0.0805234	-14.1752	1.3038e-45	7.78032e-44
CLEC17A	16.4751	-1.8786	0.132731	-14.1534	1.77852e-45	1.05974e-43
RCAN2	1082.08	-1.07136	0.0757294	-14.1472	1.94333e-45	1.15623e-43
CD7	213.626	-1.27201	0.0899318	-14.1441	2.03029e-45	1.20617e-43
IGKC	15626.4	-2.28322	0.161439	-14.143	2.06387e-45	1.22431e-43
FILIP1L	2449.05	-1.26319	0.0893248	-14.1415	2.1061e-45	1.24752e-43
PRELP	6511.96	-1.0626	0.0751845	-14.1332	2.37106e-45	1.40032e-43
CCL13	10.7533	-1.66048	0.117603	-14.1194	2.88376e-45	1.6975e-43
IGHV3-33	95.8594	-2.45941	0.174209	-14.1175	2.9616e-45	1.73885e-43
AC004585.1	11.2514	-1.81003	0.12823	-14.1155	3.04676e-45	1.78623e-43
NT5E	586.727	-1.01969	0.0722956	-14.1045	3.56541e-45	2.08117e-43
SGIP1	239.996	-1.1949	0.0847862	-14.0931	4.18975e-45	2.44205e-43
TNXB	923.858	-1.11393	0.079097	-14.0831	4.82403e-45	2.80767e-43
CYS1	266.372	-1.07611	0.076415	-14.0825	4.86694e-45	2.82854e-43
CD69	275.335	-1.4194	0.10084	-14.0757	5.35502e-45	3.10769e-43
CCND2	2326.7	-1.16465	0.0828041	-14.0652	6.21781e-45	3.59798e-43
C5AR2	23.6541	-1.17651	0.0836714	-14.061	6.5915e-45	3.80873e-43
TRAV8-2	6.04887	-1.81324	0.128966	-14.0598	6.70998e-45	3.87161e-43
LTA	18.4259	-1.55266	0.110539	-14.0463	8.11504e-45	4.66888e-43
MMP16	122.648	-1.3065	0.093048	-14.0411	8.72855e-45	5.01466e-43
IFITM3P6	5.30291	-1.49569	0.10659	-14.0322	9.89884e-45	5.67887e-43
SYNE1	2979.23	-1.02072	0.0727816	-14.0245	1.10442e-44	6.32691e-43
PTGIR	33.9289	-1.24325	0.088667	-14.0216	1.14985e-44	6.57775e-43
IGKV1-9	110.225	-2.34147	0.16717	-14.0065	1.42242e-44	8.1254e-43
IGHG3	2738.21	-2.16326	0.154495	-14.0021	1.5131e-44	8.63112e-43
HGF	430.441	-1.3066	0.0933187	-14.0015	1.52716e-44	8.69898e-43
IGLV2-14	356.41	-2.23747	0.159927	-13.9906	1.77972e-44	1.01089e-42
CD19	47.6422	-2.24197	0.160305	-13.9856	1.90763e-44	1.08201e-42
ANKRD33B	180.297	-1.22183	0.0873772	-13.9834	1.96761e-44	1.11445e-42
PREX2	396.352	-1.02948	0.073628	-13.9822	2.00159e-44	1.1321e-42
TRBV6-5	8.13688	-1.58936	0.113674	-13.9817	2.01662e-44	1.13899e-42
ADAMTS12	108.605	-1.2251	0.0876633	-13.9751	2.21289e-44	1.24809e-42
IGKV4-1	648.98	-2.33688	0.167221	-13.9748	2.22066e-44	1.25071e-42
IGKV1D-39	12.8403	-2.66807	0.19097	-13.9711	2.33894e-44	1.31548e-42
SAMD3	25.7045	-1.34089	0.0960098	-13.9661	2.50854e-44	1.40889e-42
LINC01081	11.9966	-1.27151	0.0910977	-13.9577	2.82412e-44	1.58392e-42
TRBV7-2	15.7978	-1.58339	0.113452	-13.9565	2.87239e-44	1.60874e-42
GZMM	59.737	-1.26925	0.091004	-13.9472	3.27369e-44	1.83094e-42
CYBA	1250.26	-1.0469	0.0751144	-13.9374	3.75223e-44	2.09566e-42
LRRK2	299.897	-1.10001	0.0789337	-13.9359	3.83475e-44	2.13877e-42
MIR100HG	820.388	-1.0379	0.0745109	-13.9295	4.19263e-44	2.33512e-42
CTSW	138.595	-1.27488	0.0915301	-13.9285	4.2503e-44	2.36396e-42
CD200	394.104	-1.0861	0.0780353	-13.9181	4.92048e-44	2.73291e-42
ADAMTSL4	220.183	-1.21017	0.0871183	-13.8912	7.16506e-44	3.95221e-42
MEOX1	186.945	-1.16479	0.0838707	-13.888	7.49448e-44	4.12825e-42
KCNT2	55.1676	-1.46892	0.105817	-13.8817	8.17761e-44	4.49836e-42
PRR33	27.1552	-1.47014	0.105922	-13.8795	8.43414e-44	4.63311e-42
LGALS2	74.3151	-1.39203	0.100298	-13.8789	8.5051e-44	4.6657e-42
ADAMTSL2	501.573	-1.00928	0.0727695	-13.8696	9.68243e-44	5.29707e-42
SIGLEC14	48.0317	-1.37687	0.0994402	-13.8462	1.34111e-43	7.30706e-42
IGLV4-69	74.5415	-2.31423	0.167271	-13.8352	1.56335e-43	8.48335e-42
TMEM200A	217.498	-1.22957	0.0888893	-13.8326	1.62071e-43	8.78274e-42
IL33	975.08	-1.00036	0.0723221	-13.832	1.63316e-43	8.83822e-42
MS4A1	147.314	-2.55513	0.18473	-13.8317	1.64044e-43	8.8657e-42
CD209	60.5351	-1.15458	0.0835063	-13.8263	1.76927e-43	9.54904e-42
TRBV28	11.4645	-1.7583	0.127186	-13.8246	1.81177e-43	9.7653e-42
TRAV13-1	7.40288	-1.63415	0.11831	-13.8124	2.14477e-43	1.15291e-41
DRP2	150.341	-1.10561	0.0800649	-13.809	2.25063e-43	1.2082e-41
COL4A4	453.992	-1.08115	0.0782984	-13.8081	2.27691e-43	1.22067e-41
MAP3K8	234.158	-1.02687	0.0744784	-13.7875	3.03275e-43	1.62371e-41
IGLV2-8	87.9474	-2.19301	0.159065	-13.7869	3.05674e-43	1.63438e-41
GPBAR1	34.6078	-1.09574	0.0795083	-13.7815	3.29282e-43	1.75593e-41
IGHV5-51	261.788	-2.29219	0.166487	-13.768	3.97173e-43	2.11234e-41
IGKV1-27	75.7125	-2.48391	0.180478	-13.7629	4.25811e-43	2.26165e-41
FBLN2	2732.91	-1.19012	0.0865014	-13.7584	4.53391e-43	2.40495e-41
PURG	12.1133	-1.02479	0.0746235	-13.7327	6.4634e-43	3.4059e-41
FBLN1	14403	-1.16609	0.0849248	-13.7309	6.63448e-43	3.48688e-41
GEM	958.855	-1.24502	0.0907302	-13.7222	7.47747e-43	3.92479e-41
TMEM37	137.655	-1.10566	0.0806007	-13.7177	7.9504e-43	4.1567e-41
IGKV3-15	225.19	-2.31798	0.169081	-13.7093	8.92679e-43	4.66111e-41
REM1	65.0315	-1.02518	0.0749057	-13.6862	1.22681e-42	6.38087e-41
SLC1A7	57.6092	-1.10046	0.0804114	-13.6854	1.24092e-42	6.44588e-41
CD300LB	29.5826	-1.2175	0.0890062	-13.6788	1.35866e-42	7.04832e-41
ADGRE1	20.1005	-1.13614	0.0830746	-13.6762	1.40922e-42	7.3012e-41
EDIL3-DT	14.4746	-1.24427	0.0910044	-13.6726	1.48013e-42	7.65869e-41
SLFN12L	5.74378	-1.56876	0.114771	-13.6686	1.56316e-42	8.0779e-41
IGLV1-44	238.548	-2.30558	0.169036	-13.6396	2.32918e-42	1.199e-40
KLHDC7B	78.9156	-1.62694	0.11938	-13.6283	2.71975e-42	1.39826e-40
CARD16	117.138	-1.04122	0.0764104	-13.6267	2.77771e-42	1.42624e-40
TRBV6-1	5.63366	-1.71941	0.126343	-13.6091	3.53411e-42	1.80998e-40
ADGRD1	336.503	-1.3377	0.0983055	-13.6075	3.61178e-42	1.84504e-40
ABCC9	595.311	-1.13392	0.0833594	-13.6028	3.85646e-42	1.96753e-40
ITGB7	63.2137	-1.29725	0.0954184	-13.5954	4.26697e-42	2.1742e-40
THEMIS	54.1603	-1.45813	0.107342	-13.584	4.98101e-42	2.53481e-40
CD1C	85.5674	-1.23901	0.0912394	-13.5798	5.28033e-42	2.68034e-40
IFNG-AS1	5.64302	-2.24947	0.165669	-13.5781	5.40164e-42	2.73845e-40
INHBA	635.594	-1.49053	0.109789	-13.5764	5.53009e-42	2.80003e-40
AL096816.1	8.85115	-1.70544	0.125705	-13.567	6.28413e-42	3.1738e-40
PRKCB	522.35	-1.29476	0.0955052	-13.557	7.20501e-42	3.63432e-40
HPSE	109.732	-1.08096	0.0797582	-13.553	7.60355e-42	3.82572e-40
IGHV2-70	25.4237	-2.75635	0.203476	-13.5463	8.33222e-42	4.18185e-40
BDKRB2	215.585	-1.22383	0.090417	-13.5354	9.66785e-42	4.84613e-40
IGHV1-18	173.005	-2.24655	0.16603	-13.531	1.02633e-41	5.13818e-40
TRAV8-6	6.19733	-1.59954	0.118285	-13.5228	1.14734e-41	5.72971e-40
CFI	91.2978	-1.01654	0.0751764	-13.5221	1.1588e-41	5.77973e-40
IGKV1-12	53.5254	-2.30687	0.170691	-13.5149	1.27718e-41	6.36224e-40
LINC02384	8.35747	-1.6238	0.120165	-13.5131	1.30841e-41	6.50974e-40
IGHV4-61	17.5676	-2.54839	0.188645	-13.509	1.38477e-41	6.8726e-40
TCTEX1D1	16.3304	-1.03741	0.0767964	-13.5086	1.39087e-41	6.89435e-40
TRAV29DV5	4.33825	-1.72925	0.128103	-13.4989	1.58782e-41	7.86087e-40
GIMAP5	27.8024	-1.31209	0.0972348	-13.494	1.69621e-41	8.36649e-40
MGAT3	85.7777	-1.18571	0.0879945	-13.4748	2.20021e-41	1.08126e-39
ADGRG5	63.1479	-1.26936	0.0943299	-13.4566	2.81417e-41	1.37959e-39
NEGR1	412.313	-1.15494	0.0858508	-13.4528	2.96278e-41	1.45068e-39
LINC01943	10.0275	-1.40668	0.10457	-13.452	2.9956e-41	1.46496e-39
FCRL2	19.5825	-2.3703	0.176223	-13.4505	3.05702e-41	1.49318e-39
RGS1	2347.89	-1.17811	0.0876176	-13.4461	3.24668e-41	1.58388e-39
IGHV3-66	20.6895	-2.51682	0.18726	-13.4402	3.51351e-41	1.7099e-39
IGLV7-43	37.0621	-2.46556	0.183479	-13.4378	3.63016e-41	1.76452e-39
XPNPEP2	17.3087	-1.36779	0.101818	-13.4337	3.83905e-41	1.8638e-39
IGLV3-25	270.573	-2.49944	0.186072	-13.4326	3.8925e-41	1.88746e-39
IGHV1-24	92.6118	-2.52208	0.187776	-13.4313	3.96239e-41	1.91903e-39
GRAP	12.8587	-1.04014	0.0774479	-13.4302	4.02454e-41	1.94678e-39
IGHV4-34	141.846	-2.33054	0.173544	-13.4291	4.08518e-41	1.97373e-39
PODNL1	161.488	-1.06608	0.0794168	-13.4238	4.38425e-41	2.11568e-39
IGLV6-57	154.733	-2.52449	0.188074	-13.4228	4.44321e-41	2.14155e-39
IGKV3-11	339.175	-2.306	0.171918	-13.4134	5.04828e-41	2.42445e-39
TACR1	156.548	-1.19494	0.089188	-13.398	6.21562e-41	2.97437e-39
TNFRSF4	90.2305	-1.18381	0.0883577	-13.398	6.21543e-41	2.97437e-39
AC010247.2	9.42044	-1.30065	0.0971301	-13.3908	6.84253e-41	3.27047e-39
LINC01197	32.0198	-1.08915	0.0815012	-13.3636	9.86804e-41	4.69974e-39
TREML2	6.72441	-1.93613	0.144918	-13.3602	1.03321e-40	4.9149e-39
IL10	11.0556	-1.36971	0.102586	-13.3519	1.15541e-40	5.48322e-39
ZBP1	52.1997	-1.49966	0.11232	-13.3517	1.15779e-40	5.488e-39
CCL17	22.1621	-1.68568	0.126315	-13.3451	1.26578e-40	5.99281e-39
AC093908.1	62.8192	-1.293	0.0970183	-13.3273	1.60536e-40	7.56479e-39
FIBIN	773.064	-1.17861	0.0885034	-13.3171	1.84221e-40	8.66053e-39
IGHV1-46	119.512	-2.37509	0.178349	-13.3171	1.84129e-40	8.66053e-39
PIEZO2	387.411	-1.04148	0.0782325	-13.3126	1.95524e-40	9.18115e-39
IGHV4-28	20.2704	-2.3207	0.174379	-13.3084	2.06925e-40	9.70516e-39
LEFTY2	61.8125	-1.72381	0.129579	-13.3031	2.22025e-40	1.04012e-38
IGHA2	1424.18	-2.24615	0.168922	-13.297	2.41041e-40	1.12789e-38
LINC02325	5.32166	-1.72701	0.129922	-13.2927	2.55251e-40	1.19298e-38
FAP	209.487	-1.30199	0.0979544	-13.2918	2.58204e-40	1.20538e-38
IGLV2-23	373.104	-2.27304	0.171063	-13.2878	2.72488e-40	1.27059e-38
SSTR2	93.4879	-1.10409	0.0831609	-13.2766	3.16574e-40	1.47444e-38
IGKJ1	9.34775	-2.42406	0.182653	-13.2714	3.38992e-40	1.57702e-38
EXTL1	31.0865	-1.37283	0.103451	-13.2703	3.44398e-40	1.60031e-38
TRAV9-2	4.54049	-1.7504	0.131963	-13.2644	3.7263e-40	1.72945e-38
IGLV2-11	191.763	-2.21588	0.167078	-13.2625	3.81941e-40	1.76862e-38
TRAV26-1	3.66017	-1.85529	0.139916	-13.26	3.94761e-40	1.82587e-38
IGHV3-23	327.717	-2.15613	0.162635	-13.2575	4.08252e-40	1.8861e-38
POSTN	2600.28	-1.2503	0.0943197	-13.2559	4.16842e-40	1.92357e-38
KCNK2	43.4889	-1.64206	0.123947	-13.2481	4.62859e-40	2.12857e-38
C11orf21	26.3646	-1.2605	0.0951712	-13.2446	4.85029e-40	2.22797e-38
PCED1B	177.759	-1.02078	0.0770998	-13.2397	5.17278e-40	2.37338e-38
GFRA1	472.453	-1.27026	0.096078	-13.2211	6.62607e-40	3.03671e-38
FXYD6	319.131	-1.15911	0.0877304	-13.2122	7.46506e-40	3.41342e-38
PNOC	6.81082	-2.24281	0.169811	-13.2077	7.92397e-40	3.61912e-38
HSD11B1	191.184	-1.20374	0.0911565	-13.2052	8.18863e-40	3.73575e-38
AC007728.2	8.22319	-1.3021	0.0986909	-13.1937	9.53769e-40	4.34626e-38
FAT4	596.922	-1.27373	0.0965805	-13.1883	1.02478e-39	4.66455e-38
TRBV5-6	4.93565	-1.83758	0.139488	-13.1738	1.24142e-39	5.6251e-38
IL12B	7.47293	-1.72298	0.130799	-13.1727	1.25979e-39	5.69546e-38
PLAUR	450.87	-1.08923	0.0827055	-13.1699	1.30708e-39	5.89599e-38
FPR1	129.059	-1.2076	0.0917366	-13.1638	1.41851e-39	6.39143e-38
ITGB2-AS1	46.3661	-1.35962	0.103325	-13.1586	1.5181e-39	6.83245e-38
BLK	35.6472	-2.24667	0.170914	-13.1451	1.8164e-39	8.1476e-38
ADCY7	115.612	-1.22991	0.0936608	-13.1316	2.1711e-39	9.71688e-38
FOXL1	58.1045	-1.15687	0.0881542	-13.1233	2.422e-39	1.08157e-37
PLAC9	226.884	-1.60508	0.122374	-13.1162	2.66039e-39	1.1867e-37
CALHM6	18.608	-1.3492	0.102915	-13.1098	2.89393e-39	1.28801e-37
PRKG1	317.642	-1.13693	0.086753	-13.1053	3.06883e-39	1.36282e-37
C5orf58	4.84713	-1.68849	0.128877	-13.1016	3.2239e-39	1.43011e-37
THBS2	868.787	-1.66139	0.126818	-13.1006	3.26807e-39	1.4481e-37
TNFRSF13B	17.2796	-2.12461	0.162246	-13.095	3.51692e-39	1.55664e-37
TMEM176B	1043.5	-1.05508	0.0806183	-13.0873	3.89062e-39	1.71826e-37
IL18RAP	23.6374	-1.30116	0.099443	-13.0844	4.04099e-39	1.7827e-37
CX3CL1	3765.37	-1.04453	0.0798883	-13.0748	4.58539e-39	2.02065e-37
CD244	28.3638	-1.07069	0.0819083	-13.0718	4.77122e-39	2.10023e-37
ADAMTS14	28.1145	-1.27865	0.0978565	-13.0666	5.10857e-39	2.24626e-37
CLEC9A	28.2854	-1.15006	0.0880205	-13.0658	5.16123e-39	2.26693e-37
AC007384.1	14.1598	-1.47009	0.112542	-13.0625	5.3915e-39	2.36031e-37
IL1RL1	55.7727	-1.62941	0.124765	-13.0597	5.59116e-39	2.44505e-37
CSDC2	407.915	-1.14021	0.0873189	-13.058	5.71869e-39	2.4981e-37
C1QTNF1	1550.93	-1.036	0.0794003	-13.0478	6.53789e-39	2.84664e-37
CCDC3	1003.91	-1.14319	0.0876731	-13.0393	7.31683e-39	3.1789e-37
BATF2	124.751	-1.07215	0.0822456	-13.0359	7.64187e-39	3.31294e-37
MIAT	91.9258	-1.46249	0.112209	-13.0336	7.88291e-39	3.41374e-37
IGHV1-3	118.191	-2.56223	0.196595	-13.0331	7.93459e-39	3.43242e-37
TRPA1	4.03428	-2.13757	0.164136	-13.0232	9.03214e-39	3.89879e-37
ALDH1L2	196.259	-1.11264	0.0854571	-13.0199	9.42701e-39	4.0605e-37
ADAMDEC1	98.9136	-1.54777	0.118904	-13.0169	9.80203e-39	4.21384e-37
ESR1	698.977	-1.10964	0.085246	-13.0169	9.80402e-39	4.21384e-37
TNFRSF13C	66.4252	-1.4677	0.112908	-12.9991	1.23847e-38	5.31163e-37
TRAV12-2	7.55729	-1.50462	0.115782	-12.9953	1.30156e-38	5.57628e-37
HTR2B	18.2171	-1.47287	0.113452	-12.9823	1.5414e-38	6.59675e-37
CCR8	9.65	-1.65152	0.127229	-12.9807	1.57531e-38	6.73472e-37
TRBV11-2	4.89817	-1.68123	0.129586	-12.9738	1.72217e-38	7.35469e-37
CR2	61.0136	-2.82223	0.217578	-12.9711	1.78446e-38	7.60453e-37
TRBV3-1	6.19921	-1.52907	0.117969	-12.9617	2.01682e-38	8.57652e-37
EXOC3L4	37.4782	-1.24344	0.0959529	-12.9588	2.09472e-38	8.89836e-37
LINC02273	9.39351	-1.60852	0.124194	-12.9516	2.2998e-38	9.75917e-37
FCRL1	20.2411	-2.55092	0.19707	-12.9443	2.53205e-38	1.07334e-36
KLRD1	65.6057	-1.17253	0.0905979	-12.9421	2.60429e-38	1.1028e-36
GCNT4	92.5198	-1.04595	0.0808291	-12.9403	2.66708e-38	1.12819e-36
SLC24A4	20.9993	-1.18599	0.0916925	-12.9344	2.87768e-38	1.21599e-36
HMCN1	1041.32	-1.34527	0.104044	-12.9298	3.05677e-38	1.29031e-36
AC015911.7	4.52616	-1.6763	0.129689	-12.9255	3.23051e-38	1.36029e-36
CNTN1	1360.21	-1.19393	0.0923694	-12.9256	3.22882e-38	1.36029e-36
ERMN	7.59838	-1.69498	0.131135	-12.9255	3.23272e-38	1.36029e-36
CTHRC1	320.981	-1.43299	0.110949	-12.9157	3.66898e-38	1.54063e-36
IGDCC4	40.2497	-1.40914	0.109158	-12.9091	3.99763e-38	1.67687e-36
TNFAIP2	2683.06	-1.16201	0.0900164	-12.9089	4.01214e-38	1.6812e-36
LINC01684	4.32869	-1.54673	0.119927	-12.8973	4.66347e-38	1.95005e-36
IGHV3-69-1	6.56428	-2.64814	0.205365	-12.8948	4.81656e-38	2.01197e-36
IGHV4-31	63.2912	-2.23537	0.173648	-12.873	6.38679e-38	2.65681e-36
TRBV9	6.84786	-1.55038	0.120594	-12.8562	7.93617e-38	3.29109e-36
IGKV2D-40	13.3673	-3.03669	0.236373	-12.8471	8.9338e-38	3.70097e-36
FAM180A	32.2442	-1.18389	0.092158	-12.8463	9.02575e-38	3.73521e-36
CD1A	9.95654	-1.7041	0.132683	-12.8434	9.36809e-38	3.8689e-36
IGLV3-10	99.613	-2.45437	0.191304	-12.8296	1.119e-37	4.61184e-36
TRAV8-3	5.00977	-1.55082	0.120893	-12.828	1.14246e-37	4.70368e-36
IGHV6-1	56.6772	-2.41245	0.188324	-12.8101	1.43957e-37	5.91479e-36
CLECL1	14.3526	-1.39614	0.109011	-12.8073	1.49192e-37	6.1236e-36
HTRA3	1322.04	-1.10667	0.0864195	-12.8058	1.5209e-37	6.22977e-36
CXCL13	272.81	-2.43861	0.190497	-12.8013	1.61202e-37	6.59631e-36
IGHGP	1144.24	-2.23046	0.174239	-12.8011	1.61657e-37	6.60818e-36
TIMP1	10719.7	-1.01187	0.0790869	-12.7944	1.7621e-37	7.19574e-36
MIR223HG	23.3038	-1.32427	0.103518	-12.7926	1.80407e-37	7.35961e-36
MYBPC2	43.684	-2.17549	0.170218	-12.7806	2.10501e-37	8.56116e-36
SORCS2	278.495	-1.12145	0.0877618	-12.7784	2.1658e-37	8.79946e-36
CD80	12.9406	-1.41331	0.11066	-12.7716	2.36165e-37	9.5855e-36
IGLC2	1140.68	-1.97205	0.154418	-12.7708	2.38575e-37	9.67351e-36
HLA-DRB5	2887.28	-1.10205	0.0864046	-12.7545	2.94079e-37	1.18641e-35
TRAV8-4	4.99811	-1.62959	0.127862	-12.7449	3.32792e-37	1.34124e-35
FAM124B	28.375	-1.00197	0.0786361	-12.7418	3.46306e-37	1.3929e-35
ANKRD55	6.46463	-1.54487	0.121291	-12.7369	3.68963e-37	1.48254e-35
SIRPB1	34.4171	-1.39014	0.109256	-12.7237	4.36859e-37	1.74835e-35
TMEM255A	87.1443	-1.10512	0.0869414	-12.7111	5.13126e-37	2.04542e-35
PRKAR1B-AS1	13.547	-1.07128	0.0843118	-12.7062	5.46372e-37	2.17578e-35
ANK2	483.783	-1.10741	0.0872155	-12.6974	6.1111e-37	2.43116e-35
SPON1	1026.41	-1.16289	0.0916214	-12.6924	6.5187e-37	2.59075e-35
CCN2	13532.6	-1.15588	0.0910698	-12.6922	6.52989e-37	2.59263e-35
IGKV1-16	76.4222	-2.23162	0.176138	-12.6697	8.7043e-37	3.44572e-35
AL360178.1	5.53396	-1.60259	0.126637	-12.655	1.05001e-36	4.14844e-35
HLA-DRB6	577.616	-1.2155	0.0960932	-12.6491	1.13121e-36	4.46483e-35
CACNA2D3	109.974	-1.00892	0.0797957	-12.6437	1.21137e-36	4.77652e-35
IGHV3-73	49.5881	-2.09868	0.165996	-12.643	1.22344e-36	4.81936e-35
LINC01915	6.14592	-1.09375	0.0865354	-12.6394	1.28064e-36	5.03976e-35
AC008808.2	42.6217	-1.00705	0.0796963	-12.6361	1.33456e-36	5.24164e-35
TRAV21	6.12138	-1.54161	0.122041	-12.6319	1.40903e-36	5.52872e-35
RGS13	29.4954	-1.33168	0.105434	-12.6305	1.43412e-36	5.62167e-35
TRBV10-3	4.92001	-1.69914	0.134528	-12.6304	1.43614e-36	5.6241e-35
ASPN	732.706	-1.24771	0.0988034	-12.6282	1.47579e-36	5.77371e-35
TBC1D10C	287.125	-1.04364	0.0826464	-12.6278	1.48324e-36	5.79723e-35
TRAV4	5.75309	-1.51636	0.120143	-12.6213	1.61189e-36	6.29391e-35
PCDH10	1083.92	-1.15999	0.0919826	-12.611	1.83665e-36	7.14371e-35
TRBV27	8.45438	-1.44387	0.114498	-12.6104	1.84954e-36	7.18685e-35
IGKV1D-16	10.9364	-2.56851	0.203753	-12.606	1.9565e-36	7.59512e-35
ISM1	74.5987	-1.27468	0.101175	-12.5988	2.14501e-36	8.31083e-35
AC006369.1	5.34555	-1.50999	0.119907	-12.593	2.3087e-36	8.9364e-35
FN1	19339.2	-1.10952	0.0881784	-12.5827	2.62961e-36	1.01589e-34
BISPR	63.8179	-1.14831	0.0912829	-12.5797	2.73214e-36	1.05449e-34
TNFAIP3	1730.1	-1.02128	0.0812233	-12.5738	2.94414e-36	1.13522e-34
IGHV3-48	127.702	-2.29204	0.1824	-12.566	3.24824e-36	1.25128e-34
C8orf31	27.9457	-1.14461	0.0911732	-12.5543	3.7657e-36	1.44922e-34
TMEM52B	13.9129	-1.07149	0.0853721	-12.5509	3.9317e-36	1.51165e-34
LINC01550	17.7805	-1.26132	0.100519	-12.5482	4.06877e-36	1.56285e-34
RND3	1431.93	-1.04967	0.0836989	-12.541	4.45498e-36	1.70793e-34
RARRES1	1321.04	-1.461	0.116565	-12.5338	4.87948e-36	1.8671e-34
CLIP3	1204.14	-1.00429	0.080211	-12.5206	5.76086e-36	2.19806e-34
CAMK1G	78.0521	-1.14062	0.0912163	-12.5046	7.04589e-36	2.68581e-34
AP000662.1	17.8216	-1.04675	0.0837293	-12.5016	7.3192e-36	2.7847e-34
VPREB3	34.6324	-1.64105	0.131277	-12.5006	7.40555e-36	2.81488e-34
FTH1P22	6.70811	-1.36839	0.109535	-12.4927	8.18139e-36	3.10684e-34
LINC01150	6.66288	-1.03561	0.0829165	-12.4898	8.48413e-36	3.21571e-34
IGHV4-55	16.4548	-2.46703	0.197547	-12.4883	8.6455e-36	3.27378e-34
FCGR2C	40.1562	-1.22701	0.098349	-12.4761	1.0081e-35	3.81018e-34
AP003120.1	5.74197	-1.16945	0.0937892	-12.4689	1.10337e-35	4.16633e-34
DKK1	251.197	-1.75619	0.140854	-12.4682	1.11292e-35	4.19843e-34
SNCAIP	264.902	-1.11688	0.0896161	-12.4629	1.18964e-35	4.47942e-34
LMO3	364.637	-1.21274	0.0973477	-12.4578	1.26864e-35	4.76344e-34
IGHV4-59	174.258	-2.20972	0.177389	-12.4569	1.282e-35	4.80913e-34
SPIB	133.588	-1.75072	0.140583	-12.4533	1.34262e-35	5.02713e-34
P2RY12	34.7357	-1.14911	0.0923147	-12.4478	1.43795e-35	5.37905e-34
HTR2A	16.279	-1.61556	0.129845	-12.4422	1.54168e-35	5.7617e-34
IGHG2	3240.3	-1.99252	0.160185	-12.4388	1.60892e-35	6.00178e-34
FASLG	19.939	-1.31903	0.106091	-12.433	1.73027e-35	6.43652e-34
PTGER2	323.704	-1.00455	0.0808025	-12.4321	1.74931e-35	6.50129e-34
IGHV3-49	103.637	-2.3058	0.185516	-12.4291	1.81614e-35	6.74345e-34
IGKV1D-8	11.9557	-2.34797	0.188925	-12.4281	1.84033e-35	6.82693e-34
ACKR1	1718.52	-1.23244	0.0991812	-12.4261	1.88607e-35	6.99014e-34
NCR3	15.279	-1.43167	0.115257	-12.4215	1.99878e-35	7.38739e-34
CNTN2	30.9539	-1.39203	0.112156	-12.4116	2.26142e-35	8.34271e-34
IGLV7-46	42.9269	-2.19824	0.177172	-12.4074	2.38374e-35	8.78586e-34
PAPPA	98.245	-1.10797	0.0893011	-12.4071	2.39178e-35	8.80741e-34
IGKV1-39	9.76683	-2.4177	0.195149	-12.389	2.99635e-35	1.10034e-33
IGHV3-15	199.733	-2.16202	0.174666	-12.378	3.43737e-35	1.26114e-33
WNT2B	475.257	-1.06819	0.0864491	-12.3563	4.50578e-35	1.64709e-33
FCER1A	131.609	-1.12979	0.0914729	-12.3511	4.80585e-35	1.75359e-33
AC110995.1	13.2631	-1.28557	0.104128	-12.346	5.12045e-35	1.86499e-33
CDK15	23.6205	-1.13108	0.0917452	-12.3285	6.36575e-35	2.31435e-33
C7	3959.08	-1.33155	0.108017	-12.3273	6.46067e-35	2.34673e-33
KMO	19.3113	-1.10242	0.0894551	-12.3237	6.75138e-35	2.44789e-33
OLR1	196.178	-1.21999	0.0990217	-12.3204	7.03034e-35	2.54444e-33
SIGLEC8	73.8546	-1.03182	0.0837609	-12.3187	7.18567e-35	2.59831e-33
PTGS1	770.558	-1.31204	0.106547	-12.3142	7.59644e-35	2.7419e-33
GYPE	5.6432	-1.34404	0.109159	-12.3126	7.74523e-35	2.79309e-33
AC133644.1	4.78499	-1.84328	0.149711	-12.3123	7.77896e-35	2.80273e-33
TRAV16	3.09038	-1.56155	0.126961	-12.2994	9.12713e-35	3.2767e-33
AMPD1	30.507	-2.37585	0.193343	-12.2883	1.04676e-34	3.75457e-33
S100A6	7800.42	-1.06721	0.0868753	-12.2844	1.09905e-34	3.93511e-33
MET	968.74	-1.02543	0.0835274	-12.2766	1.21023e-34	4.32931e-33
POM121L9P	18.3124	-1.01137	0.0823959	-12.2746	1.24075e-34	4.43451e-33
LINC02397	5.13967	-2.20602	0.179902	-12.2624	1.44252e-34	5.14649e-33
IGKV1-6	58.3837	-2.05135	0.167409	-12.2535	1.60847e-34	5.72836e-33
IGHJ3	6.04079	-2.37974	0.194518	-12.234	2.04502e-34	7.22531e-33
AL353807.5	8.28339	-1.08478	0.0886747	-12.2332	2.06532e-34	7.29061e-33
NOX4	124.392	-1.31465	0.107582	-12.2199	2.43299e-34	8.55087e-33
ABCA8	674.853	-1.02852	0.0842669	-12.2056	2.9029e-34	1.01579e-32
IGKV3D-15	12.6618	-2.44294	0.200321	-12.1951	3.30101e-34	1.15409e-32
FCER2	19.3729	-2.21042	0.181313	-12.1912	3.46223e-34	1.2094e-32
SLC8A1	1179.24	-1.08505	0.0891311	-12.1736	4.29667e-34	1.49827e-32
DKK2	135.318	-1.39524	0.11475	-12.1589	5.14278e-34	1.7871e-32
CXCL9	935.027	-1.52709	0.125666	-12.1519	5.60204e-34	1.945e-32
KIF21B	185.392	-1.03476	0.0851597	-12.1508	5.68003e-34	1.97037e-32
CD70	7.15359	-1.45329	0.119639	-12.1473	5.93249e-34	2.05617e-32
NCOA7	1834.05	-1.13381	0.0933731	-12.1428	6.26209e-34	2.16853e-32
AL133371.2	7.91154	-1.01798	0.0839376	-12.1278	7.52559e-34	2.60383e-32
MATN3	102.21	-1.17336	0.0968098	-12.1202	8.25468e-34	2.85363e-32
GZMH	73.2906	-1.08713	0.0897158	-12.1175	8.53055e-34	2.94646e-32
AC105383.1	22.0666	-1.24385	0.102731	-12.1078	9.60929e-34	3.3105e-32
SLC47A1	138.736	-1.01273	0.0836589	-12.1055	9.87751e-34	3.39998e-32
IGLV5-45	23.3114	-2.36778	0.195663	-12.1013	1.03904e-33	3.56734e-32
IGKV2-30	47.1644	-2.07557	0.171565	-12.0979	1.08345e-33	3.71662e-32
TRPC4	329.076	-1.02202	0.084514	-12.0929	1.15148e-33	3.93989e-32
IRF8	470.582	-1.09947	0.0909241	-12.0922	1.16201e-33	3.96915e-32
IGHD	309.355	-2.15375	0.178549	-12.0625	1.66607e-33	5.66676e-32
KIT	406.049	-1.08421	0.0900097	-12.0455	2.04802e-33	6.93061e-32
PDE6G	19.5527	-1.09187	0.0907978	-12.0252	2.61831e-33	8.83068e-32
TRBV5-4	5.57616	-1.40852	0.117178	-12.0204	2.77536e-33	9.35249e-32
PPP2R2B	62.8165	-1.03706	0.086331	-12.0126	3.05019e-33	1.02614e-31
PCDH18	840.111	-1.00173	0.0834396	-12.0054	3.32737e-33	1.11845e-31
LINC00528	8.57825	-1.15572	0.0963473	-11.9954	3.75612e-33	1.26045e-31
TNIP3	8.30274	-1.3989	0.11663	-11.9943	3.80546e-33	1.27594e-31
KLHL33	47.3017	-1.09648	0.0914201	-11.9938	3.82838e-33	1.28255e-31
IGHJ4	3.69816	-2.56449	0.213865	-11.9912	3.95197e-33	1.32175e-31
OR2I1P	584.879	-1.40926	0.117604	-11.9831	4.3561e-33	1.45449e-31
IRAG1	2741.36	-1.02187	0.085293	-11.9807	4.48383e-33	1.49341e-31
GPR31	3.57786	-1.70421	0.142264	-11.9792	4.5659e-33	1.51948e-31
IL12RB2	23.9647	-1.12866	0.0942245	-11.9784	4.61215e-33	1.5336e-31
GPR84	15.3674	-1.16838	0.0976575	-11.964	5.48482e-33	1.81774e-31
IGLV3-21	375.024	-2.13478	0.178446	-11.9631	5.54251e-33	1.83534e-31
AC007569.1	3.39334	-2.01746	0.168679	-11.9604	5.73117e-33	1.89625e-31
CATSPER1	9.42359	-1.07463	0.0898521	-11.96	5.75416e-33	1.90229e-31
IGHV3-11	120.181	-2.14444	0.179451	-11.9501	6.48849e-33	2.13976e-31
PGR	457.038	-1.09574	0.0917011	-11.949	6.56807e-33	2.16422e-31
MEFV	19.4816	-1.00257	0.0839076	-11.9485	6.60724e-33	2.17534e-31
ITGA8	2386.95	-1.34453	0.112548	-11.9463	6.78565e-33	2.23042e-31
KLHL30	42.6298	-1.40117	0.117327	-11.9424	7.11418e-33	2.33267e-31
TRAV17	5.18546	-1.4808	0.124034	-11.9386	7.44661e-33	2.43968e-31
HK3	57.1523	-1.09357	0.0916395	-11.9334	7.92935e-33	2.59359e-31
MTND1P23	278.128	-2.49821	0.209351	-11.9331	7.954e-33	2.59954e-31
GPR15	11.4912	-1.95763	0.164059	-11.9325	8.0138e-33	2.61695e-31
CNR1	51.7464	-1.14893	0.0963048	-11.9301	8.24399e-33	2.68993e-31
CDX1	4.80311	-1.40066	0.117421	-11.9286	8.40213e-33	2.7393e-31
AL356495.1	15.8587	-1.10423	0.0926475	-11.9186	9.47082e-33	3.08521e-31
CEACAM4	11.4314	-1.27155	0.106704	-11.9166	9.69561e-33	3.15331e-31
FOXF1	1010.71	-1.02148	0.0858815	-11.894	1.27139e-32	4.12157e-31
AC002074.1	4.4424	-1.45142	0.122091	-11.8881	1.3649e-32	4.41758e-31
LINC02362	12.3303	-1.45256	0.122185	-11.8882	1.3638e-32	4.41758e-31
PNMA8C	19.5995	-1.21242	0.101992	-11.8875	1.37532e-32	4.44773e-31
TRBV24-1	3.33075	-1.73489	0.145979	-11.8845	1.42463e-32	4.59976e-31
MAMDC2	216.471	-1.02518	0.0862994	-11.8794	1.515e-32	4.87975e-31
SIGLEC6	42.682	-1.16121	0.0978561	-11.8666	1.766e-32	5.68365e-31
TSPAN11	256.764	-1.01685	0.0857033	-11.8647	1.80521e-32	5.80518e-31
NGF	27.487	-1.01243	0.085348	-11.8624	1.85598e-32	5.96369e-31
FLRT2	615.412	-1.09094	0.0920121	-11.8564	1.99262e-32	6.38738e-31
IGLV3-19	295.466	-2.22888	0.188062	-11.8518	2.10537e-32	6.73802e-31
PI16	590.547	-1.98896	0.167925	-11.8443	2.3022e-32	7.36209e-31
SYNDIG1	112.347	-1.08641	0.0917551	-11.8403	2.41654e-32	7.72156e-31
IGLV9-49	23.9595	-2.52872	0.213598	-11.8387	2.46256e-32	7.85609e-31
CXCR2P1	19.8708	-1.82104	0.153923	-11.8308	2.70456e-32	8.61443e-31
ANTXRLP1	2.60296	-1.90992	0.161473	-11.8281	2.7941e-32	8.89254e-31
LINC01936	31.0936	-1.02421	0.0867008	-11.8131	3.33946e-32	1.06114e-30
ADGRE3	10.4405	-1.35331	0.114803	-11.7881	4.4943e-32	1.42359e-30
TRAV12-1	5.66977	-1.50411	0.127671	-11.7811	4.88363e-32	1.54325e-30
HCST	20.7991	-1.22496	0.104046	-11.7733	5.36065e-32	1.69132e-30
SIGLEC17P	30.1257	-1.16199	0.0987837	-11.7629	6.05803e-32	1.90835e-30
RBP1	540.749	-1.08876	0.092565	-11.7621	6.12139e-32	1.9268e-30
FUT7	8.63458	-1.41079	0.119984	-11.7581	6.41279e-32	2.01535e-30
COPDA1	3.45254	-2.36641	0.201342	-11.7532	6.80015e-32	2.13208e-30
TRAV23DV6	2.81709	-1.7207	0.146432	-11.7509	6.98796e-32	2.18925e-30
CPXM2	1440.5	-1.04265	0.0887569	-11.7473	7.29022e-32	2.28216e-30
IGLV3-9	40.5079	-2.35764	0.20075	-11.7442	7.56775e-32	2.36535e-30
TMEM200B	409.061	-1.01726	0.086643	-11.7409	7.86676e-32	2.45689e-30
IGKV1-5	466.923	-1.95643	0.16672	-11.7348	8.44839e-32	2.63444e-30
XCL2	12.9923	-1.24085	0.105833	-11.7245	9.54185e-32	2.96848e-30
THBD	989.688	-1.00137	0.0854358	-11.7207	9.97892e-32	3.09965e-30
IGHV2-26	26.0876	-2.18319	0.186279	-11.72	1.00696e-31	3.12541e-30
CYSLTR2	47.5848	-1.05656	0.0901643	-11.7182	1.02893e-31	3.19113e-30
KIF26B	230.976	-1.06483	0.0909051	-11.7137	1.08457e-31	3.36109e-30
MLC1	88.6029	-1.7532	0.149708	-11.7108	1.12227e-31	3.47254e-30
AC018755.4	9.19147	-1.25739	0.10748	-11.6988	1.29328e-31	3.99861e-30
FCN1	137.135	-1.30759	0.111805	-11.6953	1.34779e-31	4.15751e-30
TWIST2	261.34	-1.08671	0.093027	-11.6817	1.58163e-31	4.86761e-30
HRH1	248.327	-1.05685	0.0904832	-11.6801	1.61059e-31	4.94914e-30
IGKV3OR2-268	3.90868	-2.49445	0.213649	-11.6755	1.70154e-31	5.22061e-30
PGF	273.552	-1.09463	0.0937894	-11.6711	1.79079e-31	5.49024e-30
LINC01871	15.3872	-1.31033	0.112305	-11.6676	1.86604e-31	5.71659e-30
FAIM2	656.457	-1.01777	0.0872712	-11.6621	1.9901e-31	6.09199e-30
IGHG1	18603.5	-1.97758	0.169699	-11.6534	2.20411e-31	6.72655e-30
PCOLCE2	532.074	-1.2052	0.103433	-11.652	2.24153e-31	6.83557e-30
F10	341.493	-1.03933	0.0893051	-11.638	2.641e-31	8.04152e-30
CD1B	4.82375	-1.65324	0.14208	-11.636	2.7048e-31	8.22953e-30
AL121821.2	29.6133	-1.01854	0.0875692	-11.6313	2.8569e-31	8.67914e-30
EML4-AS1	2.92391	-2.04252	0.175744	-11.6221	3.18132e-31	9.65738e-30
IGLV3-1	314.194	-2.0638	0.17775	-11.6107	3.63759e-31	1.10091e-29
CP	1237.69	-1.6098	0.138651	-11.6105	3.64462e-31	1.10221e-29
TRAV41	2.7898	-1.6804	0.14494	-11.5937	4.43382e-31	1.33886e-29
RNASE2	8.1027	-1.27426	0.110018	-11.5823	5.06869e-31	1.52827e-29
LRFN5	119.4	-1.12893	0.0975176	-11.5767	5.41062e-31	1.62769e-29
TOMM20P2	3.0858	-1.47477	0.127396	-11.5762	5.43879e-31	1.63494e-29
AC096541.1	3.82122	-1.28761	0.111291	-11.5698	5.86409e-31	1.75883e-29
IGLV8-61	75.3354	-2.2041	0.190601	-11.564	6.27269e-31	1.87857e-29
TRAV12-3	5.56353	-1.44469	0.124984	-11.559	6.64724e-31	1.98926e-29
IGHV4-4	65.2379	-2.17852	0.188494	-11.5575	6.76467e-31	2.02275e-29
TCEAL5	36.4841	-1.12401	0.0973527	-11.5457	7.75754e-31	2.31462e-29
TRBD1	1.81756	-1.78187	0.154337	-11.5453	7.79576e-31	2.3243e-29
MS4A2	125.35	-1.15815	0.100346	-11.5416	8.14292e-31	2.4206e-29
IGFBP6	1928.51	-1.27272	0.110355	-11.5329	9.00116e-31	2.67374e-29
NME8	11.7178	-1.09076	0.0946932	-11.5189	1.05918e-30	3.13463e-29
AC093890.1	3.86724	-1.12354	0.0975606	-11.5163	1.092e-30	3.22936e-29
LINC01415	7.733	-1.07533	0.0933963	-11.5137	1.12604e-30	3.32757e-29
DNAJC5B	20.173	-1.16206	0.100934	-11.5131	1.13284e-30	3.34521e-29
AC111197.1	5.49777	-1.14275	0.099258	-11.5129	1.13537e-30	3.35021e-29
PTH1R	84.5817	-1.04098	0.0904724	-11.506	1.23024e-30	3.62482e-29
TRAV19	6.93573	-1.33982	0.116461	-11.5045	1.25242e-30	3.68747e-29
IFITM1	1227.92	-1.01751	0.0884585	-11.5027	1.27838e-30	3.76113e-29
NCAM1	532.764	-1.40877	0.122504	-11.4998	1.32192e-30	3.8864e-29
TRBV7-3	3.6216	-1.62973	0.141774	-11.4953	1.39341e-30	4.09358e-29
MACORIS	6.78976	-1.0108	0.0879702	-11.4903	1.47616e-30	4.32714e-29
FSD1	12.932	-1.09622	0.0954176	-11.4886	1.50513e-30	4.40563e-29
IGLC3	759.901	-1.90332	0.16568	-11.4879	1.51685e-30	4.4367e-29
IGHV3-62	3.63929	-2.57166	0.224037	-11.4788	1.68665e-30	4.92617e-29
LINC00924	19.6489	-1.28712	0.112275	-11.464	2.00055e-30	5.83447e-29
RARRES2	2183.62	-1.10715	0.0966004	-11.4611	2.0688e-30	6.02475e-29
IGLL5	10.3754	-2.16912	0.189269	-11.4605	2.08302e-30	6.06176e-29
HLA-DQB2	326.301	-1.21271	0.105838	-11.4581	2.14208e-30	6.22913e-29
PDE2A-AS2	3.32198	-1.25377	0.109462	-11.454	2.24572e-30	6.52104e-29
CCL21	536.728	-1.37069	0.119678	-11.4532	2.26732e-30	6.57899e-29
LINC00494	5.4275	-1.77385	0.154971	-11.4464	2.45168e-30	7.10368e-29
PDGFRL2P	5.20697	-1.41414	0.123765	-11.426	3.09929e-30	8.96069e-29
AKR1C1	217.384	-1.24212	0.108734	-11.4234	3.19473e-30	9.22997e-29
AC083837.1	78.3793	-1.03954	0.091043	-11.4182	3.3931e-30	9.78897e-29
LINC00968	12.3125	-1.56248	0.136905	-11.4129	3.60437e-30	1.0391e-28
LILRA4	16.5898	-1.27601	0.111884	-11.4048	3.95671e-30	1.1374e-28
FGF18	41.9853	-1.04302	0.09147	-11.4029	4.04603e-30	1.16142e-28
SCUBE1	109.566	-1.05863	0.0929209	-11.3928	4.53969e-30	1.30126e-28
CLEC4E	43.1031	-1.23467	0.10838	-11.3921	4.5783e-30	1.31139e-28
IGKV6-21	11.7661	-2.3926	0.210306	-11.3767	5.4605e-30	1.56074e-28
PTGDR	19.4591	-1.08565	0.0955097	-11.3669	6.11238e-30	1.74333e-28
MIR133A1HG	20.9821	-1.75574	0.154803	-11.3417	8.15243e-30	2.31203e-28
AC008105.3	50.3528	-1.1641	0.102681	-11.337	8.59998e-30	2.43723e-28
ARRDC5	6.42949	-1.18396	0.104464	-11.3336	8.94638e-30	2.53182e-28
SAMD9	385.943	-1.03646	0.0914589	-11.3325	9.05935e-30	2.56198e-28
BX571818.1	7.061	-1.66533	0.147087	-11.3221	1.01973e-29	2.87972e-28
IGHV3-63	2.40783	-2.43995	0.21552	-11.3213	1.0299e-29	2.90639e-28
IGLV1-36	19.5405	-2.32924	0.205855	-11.315	1.10662e-29	3.11853e-28
AC041040.1	3.66767	-1.26224	0.111569	-11.3136	1.12435e-29	3.16626e-28
CLIC5	262.709	-1.04088	0.0920101	-11.3127	1.13524e-29	3.19468e-28
FGF14	35.3408	-1.21449	0.107443	-11.3036	1.25989e-29	3.54049e-28
TRAV36DV7	2.06262	-1.81663	0.16079	-11.2982	1.33988e-29	3.76001e-28
AL031651.2	5.40745	-1.28486	0.113745	-11.2959	1.3744e-29	3.85149e-28
CCL4	202.64	-1.07362	0.0950529	-11.295	1.38945e-29	3.89095e-28
TRAV14DV4	3.78279	-1.61419	0.142955	-11.2917	1.44298e-29	4.03803e-28
MUSK	7.60517	-1.89227	0.167675	-11.2853	1.55032e-29	4.33539e-28
LINC00239	6.48424	-1.24033	0.109992	-11.2765	1.71401e-29	4.78645e-28
CPA3	597.96	-1.12382	0.0997344	-11.2682	1.88466e-29	5.25568e-28
TRBV6-2	5.18552	-1.48487	0.131871	-11.2601	2.06636e-29	5.75439e-28
FMO1	24.1308	-1.03359	0.0918486	-11.2532	2.23269e-29	6.20034e-28
AC104260.2	5.76237	-1.36097	0.12097	-11.2505	2.30372e-29	6.38875e-28
AC116351.1	16.7643	-1.32072	0.117417	-11.2481	2.36718e-29	6.5602e-28
ALKAL2	27.2169	-1.3	0.115763	-11.2299	2.90855e-29	8.04385e-28
PELATON	43.6307	-1.04699	0.093245	-11.2283	2.96039e-29	8.18157e-28
IGHV1-69D	85.6432	-2.11776	0.188696	-11.2231	3.13933e-29	8.67012e-28
METTL24	48.2102	-1.06459	0.0948676	-11.2219	3.18483e-29	8.7837e-28
NTRK1	37.9494	-1.04398	0.0930395	-11.2209	3.22102e-29	8.87739e-28
CLEC4D	2.87533	-1.71637	0.153101	-11.2106	3.61564e-29	9.95816e-28
TRAV22	2.52427	-1.55555	0.13879	-11.2079	3.72856e-29	1.02621e-27
IGKV1-17	84.6086	-2.08515	0.186071	-11.2062	3.80308e-29	1.046e-27
SFRP4	4081.61	-1.32242	0.118087	-11.1987	4.13941e-29	1.13617e-27
FAM43B	46.3134	-1.00645	0.090014	-11.181	5.05274e-29	1.38213e-27
LINC01281	3.32318	-2.05854	0.184295	-11.1698	5.73243e-29	1.56166e-27
TCL1A	15.9038	-2.36212	0.211768	-11.1543	6.82399e-29	1.85524e-27
IGHV3-19	1.738	-2.51017	0.225286	-11.1422	7.81839e-29	2.12128e-27
FGF9	15.2271	-1.28717	0.115571	-11.1375	8.24133e-29	2.23e-27
SERPINA5	83.7239	-1.42993	0.1285	-11.1278	9.18276e-29	2.47971e-27
PRDM1	501.914	-1.00027	0.0900445	-11.1086	1.13975e-28	3.06951e-27
IGHV2-5	129.192	-2.04581	0.184318	-11.0994	1.26337e-28	3.39562e-27
DPF3	16.5389	-1.1139	0.100418	-11.0926	1.36223e-28	3.65642e-27
TREML1	9.41948	-1.06815	0.0962982	-11.0921	1.37025e-28	3.67549e-27
IGF2BP2	106.224	-1.06078	0.095674	-11.0875	1.44321e-28	3.86859e-27
AC106845.1	6.53264	-1.24039	0.111939	-11.0809	1.55272e-28	4.15935e-27
IFI27L2	330.55	-1.00212	0.0904445	-11.0799	1.57045e-28	4.20405e-27
LYZ	1679.59	-1.34584	0.121475	-11.0791	1.58374e-28	4.2368e-27
TMEM130	343.139	-1.17939	0.10663	-11.0606	1.94831e-28	5.20514e-27
LAMA4-AS1	6.51697	-1.18315	0.107001	-11.0574	2.01907e-28	5.39059e-27
LINC01013	5.17379	-1.32278	0.119678	-11.0528	2.12442e-28	5.66808e-27
ROBO2	135.981	-1.05871	0.0958073	-11.0504	2.18138e-28	5.81619e-27
IGKV3-7	8.85875	-2.20682	0.199737	-11.0487	2.22482e-28	5.92807e-27
MYOZ3	124.754	-1.21323	0.109833	-11.0461	2.2901e-28	6.09796e-27
AC008957.1	11.2059	-1.35825	0.123022	-11.0407	2.43115e-28	6.46924e-27
IGHV3-20	22.1534	-2.26565	0.205442	-11.0282	2.79353e-28	7.41386e-27
MAL	89.6366	-1.4079	0.12771	-11.0242	2.92039e-28	7.7454e-27
SCRG1	130.025	-1.03845	0.094299	-11.0124	3.33158e-28	8.79524e-27
PLPP7	132.268	-1.00085	0.09092	-11.008	3.4954e-28	9.22165e-27
CAVIN3	158.506	-1.0595	0.0962545	-11.0073	3.52395e-28	9.29086e-27
ETV4	281.402	-1.81391	0.165054	-10.9898	4.27884e-28	1.12589e-26
LINC01082	13.3823	-1.42674	0.129871	-10.9859	4.46947e-28	1.17528e-26
CFD	1233.11	-1.34006	0.122073	-10.9775	4.90246e-28	1.28469e-26
IGLV3-27	23.9554	-2.37479	0.216333	-10.9775	4.90479e-28	1.28469e-26
IGLV2-18	29.1716	-2.31856	0.211237	-10.9761	4.97908e-28	1.3033e-26
SERPINB9P1	70.2783	-1.1941	0.108906	-10.9645	5.66233e-28	1.47925e-26
LILRB5	61.7793	-1.00016	0.0912801	-10.9571	6.14589e-28	1.60349e-26
KCNS2	15.6787	-1.22544	0.111938	-10.9475	6.83365e-28	1.78061e-26
AL591501.1	7.83359	-1.09336	0.0998756	-10.9472	6.85264e-28	1.7844e-26
CLIC6	503.108	-1.01132	0.0923877	-10.9465	6.90863e-28	1.79781e-26
F2RL2	88.0037	-1.26731	0.115826	-10.9415	7.30068e-28	1.89737e-26
MS4A4E	25.0159	-1.03266	0.094402	-10.939	7.50274e-28	1.94862e-26
TRIM63	32.2292	-1.82152	0.166748	-10.9238	8.87225e-28	2.29096e-26
TRBV7-6	3.27023	-1.49629	0.137115	-10.9127	1.00284e-27	2.58283e-26
TBC1D27P	8.36004	-2.03857	0.186931	-10.9055	1.0849e-27	2.78883e-26
CX3CR1	214.488	-1.02438	0.0939624	-10.902	1.12694e-27	2.89504e-26
HSPB7	1029.92	-1.17147	0.10747	-10.9004	1.14777e-27	2.94665e-26
MMRN1	299.126	-1.13801	0.104402	-10.9002	1.15008e-27	2.9507e-26
ECRG4	590.195	-1.15672	0.106123	-10.8999	1.15436e-27	2.95978e-26
IGLV2-28	12.1775	-2.22658	0.204424	-10.8919	1.25927e-27	3.22054e-26
CRACD	147.94	-1.12867	0.103674	-10.8867	1.33368e-27	3.40433e-26
IGHV3-72	38.2298	-1.75766	0.161569	-10.8787	1.45645e-27	3.71063e-26
IL9R	2.56154	-1.19975	0.110335	-10.8736	1.53973e-27	3.92029e-26
CPZ	5.92641	-1.25432	0.115402	-10.8691	1.6179e-27	4.11411e-26
AC009093.1	8.14288	-1.19033	0.109724	-10.8485	2.02825e-27	5.14452e-26
BMP3	99.8567	-1.48872	0.137268	-10.8454	2.09703e-27	5.31561e-26
TMIE	15.695	-1.05503	0.0972896	-10.8442	2.12543e-27	5.3808e-26
WFDC1	1790.51	-1.03213	0.0952167	-10.8398	2.23042e-27	5.63669e-26
CCDC200	21.2348	-1.04948	0.0968232	-10.8391	2.24625e-27	5.67236e-26
TRHDE	99.1382	-1.19346	0.11012	-10.8378	2.2785e-27	5.75016e-26
LINC02391	2.83502	-1.2916	0.119208	-10.8349	2.35292e-27	5.93424e-26
TMEM200C	20.4482	-1.17635	0.108677	-10.8244	2.6394e-27	6.64423e-26
KCNA2	42.0261	-1.15407	0.106685	-10.8175	2.84423e-27	7.14641e-26
CADM3-AS1	42.1283	-1.12289	0.103864	-10.8112	3.04737e-27	7.65201e-26
AC008453.2	5.90968	-1.25035	0.115688	-10.808	3.15605e-27	7.91994e-26
BFSP2	2.80194	-1.88175	0.174115	-10.8075	3.17157e-27	7.95393e-26
IGHV3-53	43.7221	-2.03381	0.188238	-10.8045	3.27817e-27	8.20074e-26
IQSEC3	86.9387	-1.1307	0.104668	-10.8027	3.34171e-27	8.35449e-26
SSTR3	5.17954	-1.81202	0.16783	-10.7967	3.56671e-27	8.8893e-26
AL049775.1	7.88124	-1.10139	0.10203	-10.7947	3.64475e-27	9.07814e-26
DUSP5	1409.72	-1.18394	0.109694	-10.7932	3.707e-27	9.22174e-26
MIR3142HG	27.5203	-1.52027	0.140913	-10.7887	3.8945e-27	9.67618e-26
MPO	8.75383	-1.00684	0.0933342	-10.7875	3.94401e-27	9.79312e-26
NTRK2	498.17	-1.04009	0.096482	-10.7801	4.27252e-27	1.05814e-25
TRAV20	2.64576	-1.60126	0.148583	-10.7769	4.42747e-27	1.09461e-25
IL22RA2	6.35283	-1.95675	0.181623	-10.7737	4.58336e-27	1.13176e-25
LINC00944	2.89233	-1.58997	0.147696	-10.7651	5.02828e-27	1.23629e-25
P2RX2	74.3789	-1.23972	0.115208	-10.7607	5.27924e-27	1.2972e-25
NIBAN3	44.9963	-1.18554	0.110226	-10.7556	5.57886e-27	1.3683e-25
OGN	1444.41	-1.0685	0.09937	-10.7528	5.75084e-27	1.40876e-25
IGKV2-28	4.02853	-2.5908	0.240994	-10.7505	5.89497e-27	1.44319e-25
MEDAG	113.976	-1.19924	0.111568	-10.7489	5.99404e-27	1.46655e-25
ANKRD1	88.9899	-2.18605	0.203378	-10.7487	6.01031e-27	1.46963e-25
FGF10	196.118	-1.14239	0.106282	-10.7486	6.015e-27	1.46988e-25
ANKRD36BP2	17.3945	-1.75277	0.163095	-10.7469	6.12594e-27	1.49608e-25
IGKV2D-24	3.64268	-2.3809	0.221633	-10.7425	6.42697e-27	1.56769e-25
IGKV3D-11	11.033	-2.02213	0.188275	-10.7403	6.58284e-27	1.60473e-25
LINC00683	72.3787	-1.02419	0.0953633	-10.7399	6.61149e-27	1.61074e-25
SRL	170.048	-1.37025	0.127735	-10.7273	7.58079e-27	1.84352e-25
TRAV26-2	1.72006	-1.78589	0.166545	-10.7232	7.9219e-27	1.92414e-25
CEACAM3	5.15552	-1.48109	0.138319	-10.7078	9.35759e-27	2.26736e-25
TRAV27	2.51194	-1.56482	0.146142	-10.7075	9.38209e-27	2.27193e-25
LINC01506	1.85706	-1.7418	0.162804	-10.6988	1.03152e-26	2.49188e-25
AC007920.2	44.476	-1.04693	0.09795	-10.6884	1.1532e-26	2.77911e-25
AC022509.1	10.6053	-1.4131	0.132223	-10.6873	1.16712e-26	2.81098e-25
FAM83D	612.559	-1.13986	0.106664	-10.6865	1.17788e-26	2.83518e-25
TRBV12-4	4.43849	-1.39635	0.130678	-10.6854	1.19149e-26	2.86567e-25
AC245297.1	45.4058	-1.42413	0.133294	-10.6841	1.20753e-26	2.90133e-25
ADGRE4P	9.11098	-1.2045	0.112791	-10.679	1.27629e-26	3.06286e-25
IGHV3-43	20.8156	-2.10173	0.196882	-10.6751	1.33097e-26	3.19217e-25
SCARA5	77.7555	-1.64795	0.154377	-10.6748	1.33533e-26	3.20072e-25
EPHA2	727.221	-1.07638	0.100866	-10.6714	1.38486e-26	3.31746e-25
RPL32P1	3.20763	-1.59308	0.149316	-10.6692	1.418e-26	3.39482e-25
ACTA1	572.825	-2.34042	0.219626	-10.6564	1.62798e-26	3.88593e-25
IGHV1-2	168.741	-1.96447	0.184585	-10.6426	1.88789e-26	4.49296e-25
IGSF10	9.70426	-1.23256	0.11585	-10.6392	1.95766e-26	4.65348e-25
S100Z	3.40231	-1.10268	0.103703	-10.6331	2.09132e-26	4.95943e-25
ZBED2	17.0259	-1.45543	0.136912	-10.6305	2.15007e-26	5.09274e-25
AC079298.3	20.1443	-1.13671	0.10694	-10.6295	2.17372e-26	5.14572e-25
LINC01781	5.46494	-2.19996	0.207014	-10.6271	2.22922e-26	5.27398e-25
TTC24	4.4096	-1.69134	0.159178	-10.6255	2.26787e-26	5.36226e-25
TRBV5-5	1.76934	-1.79787	0.169259	-10.622	2.35501e-26	5.56501e-25
GP5	3.95262	-1.21014	0.114027	-10.6128	2.59975e-26	6.13164e-25
TRBV4-1	4.88166	-1.5721	0.148168	-10.6102	2.67085e-26	6.29282e-25
MYL3	67.4204	-1.59008	0.15009	-10.5942	3.17174e-26	7.45983e-25
ADCYAP1	30.8232	-1.52678	0.144267	-10.583	3.57279e-26	8.39324e-25
AP001189.3	19.3166	-1.00282	0.0948239	-10.5756	3.86866e-26	9.08296e-25
CHI3L2	388.142	-1.81197	0.171359	-10.5741	3.9297e-26	9.22087e-25
CCNA1	7.32128	-1.09805	0.104001	-10.5581	4.66244e-26	1.08829e-24
LINC02147	8.03878	-1.22276	0.115872	-10.5526	4.93855e-26	1.15207e-24
IGKV1-8	14.3244	-2.16053	0.204791	-10.5499	5.08413e-26	1.18465e-24
AC087645.2	4.0537	-1.04436	0.099002	-10.5488	5.14307e-26	1.19769e-24
IDO2	6.2523	-1.32918	0.126052	-10.5447	5.37334e-26	1.25059e-24
LINC00540	2.91093	-1.32174	0.125365	-10.5431	5.46403e-26	1.27096e-24
TMIGD2	11.7291	-1.25142	0.118797	-10.5341	6.01422e-26	1.39731e-24
GDF7	392.385	-1.02575	0.0973764	-10.5338	6.03297e-26	1.40086e-24
AL021978.1	4.4987	-1.56859	0.149164	-10.5159	7.30136e-26	1.69244e-24
CCR6	2.00281	-1.87749	0.178633	-10.5103	7.74428e-26	1.79407e-24
ADGRL3	99.7409	-1.12901	0.107513	-10.5011	8.5338e-26	1.97355e-24
TSLP	122.76	-1.08429	0.103262	-10.5003	8.60609e-26	1.98798e-24
XIRP1	67.0316	-2.46668	0.234936	-10.4993	8.69788e-26	2.00802e-24
IGHJ3P	2.42781	-2.66287	0.253759	-10.4937	9.23265e-26	2.12903e-24
IGHV1-58	15.1269	-2.27609	0.216929	-10.4923	9.36798e-26	2.159e-24
GSTM5	492.75	-1.03454	0.0986689	-10.485	1.01285e-25	2.32892e-24
SCN7A	581.216	-1.06718	0.101847	-10.4782	1.08781e-25	2.49983e-24
IGHV3OR16-13	2.73849	-2.30363	0.219934	-10.4742	1.13492e-25	2.60662e-24
HDC	61.9747	-1.13397	0.10832	-10.4687	1.20288e-25	2.76112e-24
LINC00943	3.05934	-1.62663	0.155434	-10.4651	1.24974e-25	2.8654e-24
MIXL1	5.41825	-1.45348	0.138926	-10.4622	1.28807e-25	2.95159e-24
AC142381.1	2.26218	-2.27188	0.217234	-10.4582	1.34372e-25	3.0756e-24
TRAV8-1	2.54191	-1.65636	0.158476	-10.4517	1.4385e-25	3.28878e-24
NDNF	500.632	-1.1694	0.111889	-10.4515	1.44245e-25	3.29593e-24
IGKV1OR2-108	8.8107	-2.0951	0.200486	-10.4501	1.46386e-25	3.34295e-24
TRBV14	3.30947	-1.31927	0.126258	-10.449	1.48119e-25	3.3806e-24
SPOCD1	29.2649	-1.19576	0.11446	-10.447	1.51216e-25	3.44736e-24
BST2	2626.56	-1.15135	0.110218	-10.4461	1.52626e-25	3.47393e-24
USP30-AS1	4.52227	-1.3118	0.125698	-10.4362	1.69494e-25	3.8531e-24
NNMT	1710.79	-1.11485	0.106846	-10.4342	1.73081e-25	3.92797e-24
PIK3CD-AS1	1.68893	-1.93936	0.185902	-10.4322	1.76758e-25	4.00914e-24
TSKS	6.97131	-1.18852	0.113975	-10.4279	1.84963e-25	4.1905e-24
SERPINE1	2180.17	-1.35308	0.129757	-10.4278	1.85156e-25	4.19252e-24
PRSS35	24.9204	-1.45712	0.139758	-10.426	1.88618e-25	4.26849e-24
MASP1	1983.84	-1.19339	0.114573	-10.4159	2.09771e-25	4.73651e-24
LINC01010	4.9044	-1.16798	0.112171	-10.4125	2.17435e-25	4.9068e-24
NALCN	55.2873	-1.17607	0.112972	-10.4103	2.22518e-25	5.01584e-24
IGLV2-5	5.01937	-2.1384	0.20543	-10.4094	2.24726e-25	5.06277e-24
PNMA2	47.3803	-1.13151	0.108713	-10.4083	2.27241e-25	5.11657e-24
IGHV3OR16-9	2.02069	-2.33023	0.223976	-10.4039	2.37943e-25	5.35453e-24
AC106865.1	4.28344	-1.38411	0.133076	-10.4009	2.45507e-25	5.52164e-24
AC010247.1	3.29692	-1.18101	0.113554	-10.4004	2.46807e-25	5.54776e-24
LNCAROD	3.24317	-1.20412	0.115841	-10.3946	2.62276e-25	5.88229e-24
TNFAIP6	23.5412	-1.1764	0.113243	-10.3883	2.80427e-25	6.27295e-24
IL1B	121.564	-1.34639	0.129655	-10.3844	2.921e-25	6.52563e-24
NCCRP1	59.4191	-1.32228	0.12734	-10.3838	2.93713e-25	6.558e-24
HLA-DQB1-AS1	14.0535	-1.24048	0.119501	-10.3805	3.04145e-25	6.78339e-24
RGS16	304.676	-1.17097	0.112813	-10.3797	3.06621e-25	6.83481e-24
AC134879.2	2.16384	-2.68642	0.258817	-10.3796	3.06954e-25	6.83737e-24
DIRC3	12.4238	-1.03784	0.0999893	-10.3795	3.07248e-25	6.83737e-24
FXYD7	3.62191	-1.39734	0.134735	-10.371	3.35946e-25	7.47185e-24
LINC01366	4.33286	-1.08709	0.104861	-10.367	3.50264e-25	7.77738e-24
ADAMTS6	43.7358	-1.03868	0.100246	-10.3614	3.71638e-25	8.24283e-24
TREM1	37.0847	-1.17939	0.113842	-10.3598	3.77565e-25	8.36967e-24
LIF	352.65	-1.26301	0.121942	-10.3575	3.8711e-25	8.57652e-24
PGR-AS1	4.38916	-1.09997	0.106307	-10.3471	4.31488e-25	9.54391e-24
MMP9	463.982	-1.29668	0.125376	-10.3424	4.53245e-25	1.00141e-23
AC009093.2	4.84298	-1.36935	0.132447	-10.3389	4.7011e-25	1.03753e-23
AC022239.1	5.03892	-2.10987	0.204189	-10.333	4.99887e-25	1.10264e-23
CAV3	14.6753	-1.74762	0.169152	-10.3317	5.06698e-25	1.11582e-23
TKTL1	4.01628	-1.17584	0.113854	-10.3276	5.2873e-25	1.1637e-23
LINC00877	17.4421	-1.02099	0.0988768	-10.3259	5.38122e-25	1.18307e-23
MYH6	32.4609	-2.31855	0.224745	-10.3164	5.94253e-25	1.30576e-23
ADAMTS5	298.1	-1.03782	0.100601	-10.3162	5.95157e-25	1.30703e-23
COL10A1	538.647	-1.6791	0.162864	-10.3098	6.36116e-25	1.39545e-23
CAMK2A	28.7871	-1.47102	0.142859	-10.297	7.27203e-25	1.59266e-23
RRAD	363.398	-1.19485	0.116077	-10.2936	7.53017e-25	1.64739e-23
SAA1	479.163	-1.96301	0.190708	-10.2933	7.55346e-25	1.65159e-23
CRLF2	2.7069	-1.31865	0.12814	-10.2907	7.76457e-25	1.69682e-23
SAA2	78.1042	-2.15062	0.209626	-10.2593	1.07455e-24	2.33553e-23
SCHIP1	22.4368	-1.13767	0.110927	-10.2561	1.11143e-24	2.40917e-23
TRBV12-3	2.5597	-1.60174	0.156513	-10.234	1.39686e-24	3.00673e-23
RHEX	37.5544	-1.03668	0.1013	-10.2337	1.39993e-24	3.01047e-23
WFDC21P	21.6253	-1.11936	0.109388	-10.2329	1.41212e-24	3.0347e-23
H19	208.521	-1.92859	0.188637	-10.2238	1.55088e-24	3.324e-23
ITGBL1	277.501	-1.31485	0.128759	-10.2117	1.75794e-24	3.76376e-23
IGKV1D-33	5.46274	-2.48257	0.243216	-10.2073	1.8399e-24	3.93293e-23
IGKV2D-28	3.77241	-2.37905	0.233082	-10.2069	1.84613e-24	3.94416e-23
KERA	3.56898	-1.5123	0.148381	-10.192	2.1526e-24	4.594e-23
MYOZ1	92.0528	-1.37728	0.135209	-10.1863	2.28297e-24	4.86448e-23
TRAV6	2.24737	-1.58694	0.155847	-10.1826	2.37068e-24	5.04869e-23
IGHV5-10-1	65.7563	-2.52821	0.248422	-10.1771	2.51048e-24	5.33508e-23
AL392172.1	2.2617	-1.49903	0.147366	-10.1722	2.63915e-24	5.60257e-23
GBP6	8.86993	-1.26103	0.123986	-10.1708	2.67748e-24	5.68093e-23
PZP	10.1683	-1.26056	0.124004	-10.1655	2.82595e-24	5.98962e-23
DPT	215.791	-1.48517	0.146138	-10.1628	2.9051e-24	6.15411e-23
COX7A1	673.996	-1.1393	0.112151	-10.1587	3.03116e-24	6.41439e-23
KCNA6	6.42501	-1.32131	0.130094	-10.1565	3.09905e-24	6.55459e-23
FHL1	8485.14	-1.11272	0.109561	-10.1562	3.11045e-24	6.57524e-23
SEZ6L	86.6404	-1.6102	0.158733	-10.1441	3.52067e-24	7.43456e-23
TPSAB1	506.064	-1.04657	0.103189	-10.1422	3.5897e-24	7.57635e-23
MIR222HG	74.1708	-1.21602	0.119924	-10.1398	3.67672e-24	7.74777e-23
EGFL6	22.6175	-1.25239	0.12368	-10.1261	4.23334e-24	8.902e-23
CHRDL2	402.204	-1.23999	0.1225	-10.1223	4.3973e-24	9.2371e-23
AC010457.1	2.74578	-1.90101	0.187906	-10.1168	4.65262e-24	9.76319e-23
IGKV1-33	4.14925	-2.54461	0.25165	-10.1117	4.90228e-24	1.02817e-22
SEL1L2	12.0859	-1.15755	0.114618	-10.0992	5.57035e-24	1.16707e-22
MYH3	661.418	-1.49406	0.147949	-10.0985	5.60951e-24	1.17466e-22
LILRA5	37.8096	-1.03736	0.102775	-10.0935	5.90225e-24	1.23402e-22
ZFPM2	54.9949	-1.06246	0.105294	-10.0904	6.09062e-24	1.27208e-22
BX284613.2	7.20577	-1.05698	0.104772	-10.0884	6.21914e-24	1.29825e-22
CLEC4A	2.27148	-1.22635	0.121593	-10.0857	6.39295e-24	1.33314e-22
CXCR5	2.99975	-2.12263	0.21049	-10.0842	6.48593e-24	1.35183e-22
AC060234.2	1.99829	-1.86761	0.185334	-10.077	6.98311e-24	1.45319e-22
IGKV2D-29	27.0183	-2.07084	0.205735	-10.0656	7.84364e-24	1.63058e-22
PADI2	392.459	-1.05819	0.105146	-10.064	7.96876e-24	1.65573e-22
BDNF	75.3885	-1.06714	0.106054	-10.0623	8.11003e-24	1.68421e-22
GZMB	71.9314	-1.08168	0.107518	-10.0605	8.26032e-24	1.71364e-22
NRAP	234.938	-2.661	0.264771	-10.0502	9.16721e-24	1.89687e-22
HSPB6	939.862	-1.28043	0.127475	-10.0446	9.70492e-24	2.0071e-22
LRP1B	54.5767	-1.32339	0.131777	-10.0426	9.90093e-24	2.04447e-22
CCL23	44.6998	-1.18013	0.11752	-10.0419	9.96895e-24	2.0564e-22
CDH2	260.988	-1.43063	0.142559	-10.0354	1.06541e-23	2.19323e-22
CCL2	2137.69	-1.28055	0.127621	-10.034	1.08043e-23	2.22186e-22
CCR3	2.44019	-1.41649	0.141374	-10.0194	1.25204e-23	2.56813e-22
HTR1F	8.05329	-1.32197	0.132176	-10.0015	1.50034e-23	3.05873e-22
IGLV5-37	5.43454	-2.72609	0.272666	-9.99791	1.55648e-23	3.17156e-22
SIRPG-AS1	2.04982	-2.06074	0.206188	-9.99447	1.61147e-23	3.28196e-22
CLEC4C	2.0224	-1.97637	0.197986	-9.98238	1.82042e-23	3.70374e-22
IGLV2-34	1.80612	-2.39949	0.240387	-9.98179	1.83142e-23	3.72422e-22
EGOT	16.4386	-1.55016	0.155315	-9.98079	1.84997e-23	3.76004e-22
MFSD2A	81.7366	-1.02837	0.103045	-9.97974	1.8695e-23	3.79781e-22
TMEM132C	99.9941	-1.25681	0.125977	-9.97651	1.93145e-23	3.91969e-22
PLPPR4	70.8166	-1.04702	0.104963	-9.97509	1.95933e-23	3.97427e-22
AKR1B15	4.94408	-2.09975	0.210539	-9.9732	1.99679e-23	4.04616e-22
FILIP1	106.108	-1.02039	0.102337	-9.97087	2.04439e-23	4.1405e-22
LINC02009	59.2365	-1.84868	0.185716	-9.95434	2.4143e-23	4.87002e-22
TRAV25	2.32002	-1.52783	0.153521	-9.95189	2.47428e-23	4.98599e-22
MYOM1	383.414	-1.18121	0.118797	-9.94314	2.70185e-23	5.43365e-22
LINC01828	5.58757	-1.22807	0.123512	-9.94296	2.70666e-23	5.44059e-22
LINC00702	53.918	-1.28	0.128795	-9.93831	2.83592e-23	5.69471e-22
TRAV2	4.24632	-1.39699	0.140607	-9.93545	2.91849e-23	5.85757e-22
FST	431.6	-1.02627	0.103364	-9.92865	3.12442e-23	6.26148e-22
CD300E	34.2957	-1.22002	0.122929	-9.92458	3.25486e-23	6.51313e-22
APOE	5704.01	-1.00838	0.101718	-9.91351	3.63633e-23	7.26559e-22
AL031846.1	2.48091	-1.32251	0.133775	-9.88612	4.78193e-23	9.53557e-22
ZNF804A	48.5677	-1.04553	0.105782	-9.88383	4.89263e-23	9.75146e-22
MYOC	146.368	-1.40451	0.142159	-9.87982	5.09264e-23	1.014e-21
IGLC7	29.5529	-2.23542	0.226264	-9.8797	5.0986e-23	1.01469e-21
TRBV6-6	4.01266	-1.33619	0.135295	-9.87611	5.28427e-23	1.04903e-21
AC022182.2	1.44873	-1.47467	0.149635	-9.85516	6.51115e-23	1.28876e-21
IGFBP7-AS1	4.0504	-1.0368	0.105269	-9.849	6.92312e-23	1.36873e-21
ATRNL1	214.474	-1.08492	0.110191	-9.84577	7.1487e-23	1.41147e-21
ANKRD2	17.523	-1.47486	0.149938	-9.83646	7.84195e-23	1.54531e-21
SMCO2	2.45213	-1.38262	0.140653	-9.83006	8.35672e-23	1.64432e-21
TNF	19.4214	-1.20663	0.122831	-9.82349	8.91995e-23	1.75429e-21
A2MP1	6.90568	-1.16925	0.119065	-9.82025	9.21122e-23	1.80979e-21
IL2	2.22669	-1.40519	0.143208	-9.81225	9.97233e-23	1.95646e-21
CCL8	24.9446	-1.3473	0.137333	-9.81048	1.01481e-22	1.98996e-21
SMIM35	4.38187	-1.20731	0.123071	-9.80979	1.02179e-22	2.0017e-21
TBX5-AS1	67.06	-1.43559	0.146344	-9.80963	1.02341e-22	2.0039e-21
SLC7A3	199.52	-1.10715	0.112898	-9.80661	1.05455e-22	2.06286e-21
IGKV3D-20	32.3492	-1.72743	0.176253	-9.80087	1.11616e-22	2.18124e-21
ADCYAP1R1	60.6503	-1.19894	0.1224	-9.79528	1.17973e-22	2.30323e-21
IGHJ2	3.42008	-2.16072	0.220621	-9.79382	1.19684e-22	2.33549e-21
IGHV3OR16-8	1.58344	-2.16738	0.221505	-9.78478	1.30874e-22	2.55138e-21
CLEC6A	1.25703	-1.95195	0.199514	-9.78352	1.3252e-22	2.58221e-21
ENTHD1	3.34963	-1.39151	0.142378	-9.77337	1.46498e-22	2.85043e-21
IGKV1OR22-1	1.47117	-2.74241	0.280625	-9.77251	1.47746e-22	2.87192e-21
DDN	27.4133	-1.7809	0.18225	-9.77177	1.48822e-22	2.89143e-21
CTSG	57.1013	-1.35931	0.139279	-9.7596	1.67811e-22	3.25721e-21
IFI44L	699.559	-1.26353	0.129481	-9.75843	1.69759e-22	3.29342e-21
IL24	7.16412	-1.19912	0.123044	-9.74544	1.9294e-22	3.73591e-21
RAB3C	24.3075	-1.31985	0.135485	-9.74168	2.00218e-22	3.87497e-21
EPHX3	50.9292	-1.08367	0.111279	-9.73829	2.0701e-22	3.99679e-21
TRAV38-2DV8	4.60202	-1.16758	0.119898	-9.7381	2.07391e-22	4.00028e-21
SLC46A2	5.57007	-1.48963	0.152995	-9.73646	2.10772e-22	4.0616e-21
LINC01638	2.13706	-1.57995	0.16228	-9.73594	2.1184e-22	4.08021e-21
NFIA-AS2	4.85955	-1.1089	0.113942	-9.73218	2.19831e-22	4.22803e-21
CXCL1	351.738	-1.53371	0.157807	-9.71886	2.50576e-22	4.81013e-21
TRBJ1-6	2.29578	-1.63527	0.168278	-9.71766	2.53538e-22	4.86465e-21
TRHDE-AS1	46.9059	-1.04811	0.107957	-9.70863	2.77043e-22	5.30297e-21
CHRNA6	4.0074	-1.32126	0.136226	-9.69898	3.0453e-22	5.82076e-21
HLA-DQA2	498.471	-1.33311	0.137557	-9.69135	3.28176e-22	6.25484e-21
TRDC	15.4331	-1.18898	0.122803	-9.68205	3.59427e-22	6.84071e-21
AC099524.1	2.77299	-1.39503	0.144141	-9.67824	3.73071e-22	7.09029e-21
S100A5	4.37531	-1.10246	0.113996	-9.67106	4.00193e-22	7.59854e-21
TNNC1	279.377	-1.69199	0.175265	-9.65392	4.73138e-22	8.96659e-21
ARPP21	22.932	-1.56139	0.161747	-9.65328	4.76067e-22	9.01785e-21
DCSTAMP	14.5855	-1.13332	0.117477	-9.64716	5.05353e-22	9.55454e-21
IGHV3-38	1.87826	-2.28376	0.2368	-9.64423	5.19998e-22	9.82679e-21
LINC02084	14.1379	-1.01122	0.104871	-9.64256	5.28514e-22	9.97831e-21
PDE1C	72.2552	-1.27964	0.132737	-9.64042	5.39687e-22	1.01845e-20
FRY-AS1	4.24572	-1.04221	0.108183	-9.63384	5.75369e-22	1.08425e-20
CD28	139.929	-1.03967	0.108005	-9.62613	6.20217e-22	1.16657e-20
GLDN	41.7946	-1.10297	0.11464	-9.62119	6.5072e-22	1.22165e-20
LINC02576	2.57062	-1.72464	0.179275	-9.62008	6.57802e-22	1.23379e-20
C11orf96	1076.1	-1.12256	0.116749	-9.61514	6.90122e-22	1.2908e-20
OTOF	8.37131	-1.00802	0.104837	-9.61514	6.90125e-22	1.2908e-20
LINC00954	30.1405	-1.02939	0.107078	-9.61351	7.01188e-22	1.31027e-20
CPP	2.32659	-1.69603	0.176554	-9.60633	7.51793e-22	1.40156e-20
FPR2	10.7957	-1.36977	0.142609	-9.6051	7.6085e-22	1.41713e-20
OSM	61.8806	-1.18734	0.123658	-9.60184	7.85317e-22	1.46135e-20
IGHV3-6	1.68216	-2.2203	0.231256	-9.60103	7.91463e-22	1.47098e-20
TRBV15	2.47605	-1.5578	0.162395	-9.59267	8.58353e-22	1.59356e-20
MARCO	44.1918	-1.31083	0.136652	-9.59243	8.60319e-22	1.59647e-20
IL6	168.862	-1.67635	0.175082	-9.57469	1.02166e-21	1.88626e-20
CHRNA1	33.4952	-1.73532	0.181328	-9.5701	1.06797e-21	1.96996e-20
SLC38A3	38.8397	-1.13562	0.118704	-9.56685	1.10209e-21	2.03102e-20
IGHV3-35	2.37091	-2.13704	0.223634	-9.55598	1.22417e-21	2.2467e-20
AL356750.1	4.6383	-1.23094	0.128826	-9.55506	1.23513e-21	2.26578e-20
SBSPON	403.338	-1.021	0.106935	-9.54783	1.32438e-21	2.42372e-20
MMP23B	8.53609	-1.13972	0.11948	-9.53897	1.44258e-21	2.63669e-20
TNNT3	73.2294	-2.01639	0.21139	-9.5387	1.44638e-21	2.64243e-20
PROM1	298.606	-1.44655	0.15167	-9.53743	1.46412e-21	2.6724e-20
HHIP	637.113	-1.06484	0.111702	-9.53288	1.5298e-21	2.78847e-20
IGHV3-71	2.48858	-2.17418	0.2282	-9.5275	1.61123e-21	2.93424e-20
TRBV25-1	1.60596	-1.58986	0.166876	-9.5272	1.61582e-21	2.94127e-20
IGLV1-51	3.87049	-1.69933	0.178508	-9.51965	1.73762e-21	3.15868e-20
AC011899.2	3.51694	-1.08657	0.114167	-9.51739	1.77577e-21	3.2251e-20
XCL1	15.9655	-1.02298	0.1075	-9.51602	1.79931e-21	3.26638e-20
IGHV1OR15-2	3.59477	-1.97026	0.207076	-9.51464	1.82337e-21	3.30855e-20
DAZL	2.90299	-1.64964	0.17345	-9.51073	1.89336e-21	3.43399e-20
MYOZ2	32.7986	-1.97633	0.207891	-9.50653	1.9712e-21	3.57355e-20
IGKV5-2	9.5105	-2.31349	0.243442	-9.50323	2.03487e-21	3.68731e-20
IGHV3-64D	31.7463	-2.04734	0.215548	-9.4983	2.13338e-21	3.86407e-20
FMO2	302.847	-1.031	0.108581	-9.49521	2.19763e-21	3.97507e-20
SPTB	114.897	-1.21161	0.127628	-9.49334	2.23737e-21	4.04513e-20
LTF	40524	-1.99386	0.21018	-9.48645	2.39026e-21	4.30988e-20
TRAV39	2.64438	-1.45195	0.153067	-9.48568	2.40802e-21	4.33801e-20
BATF	130.948	-1.0069	0.106176	-9.48333	2.46288e-21	4.43485e-20
PCDH9	200.879	-1.00009	0.105583	-9.47205	2.744e-21	4.93441e-20
JSRP1	30.8116	-1.39347	0.147217	-9.46542	2.92392e-21	5.25322e-20
AKR1C2	90.486	-1.01058	0.106793	-9.46302	2.99176e-21	5.37031e-20
ADRA1B	16.1118	-1.14297	0.12089	-9.45468	3.24018e-21	5.81101e-20
NIPAL4	43.0895	-1.08052	0.114347	-9.44954	3.40333e-21	6.09272e-20
C16orf89	169.54	-1.0844	0.114778	-9.44783	3.45924e-21	6.18729e-20
AC139720.1	1.68619	-2.00827	0.212574	-9.44741	3.47323e-21	6.20954e-20
RNF112	146.358	-1.07588	0.113899	-9.44595	3.52187e-21	6.2937e-20
BPI	9.72178	-1.20053	0.127173	-9.44013	3.72332e-21	6.64186e-20
KRTAP1-5	5.25582	-1.31824	0.139709	-9.43559	3.8879e-21	6.9262e-20
XAF1	193.521	-1.09081	0.115658	-9.43132	4.04941e-21	7.21072e-20
IFI30	10.7737	-1.15081	0.12212	-9.42361	4.35827e-21	7.74008e-20
STMN2	129.89	-1.64667	0.174861	-9.41705	4.63936e-21	8.23199e-20
IGHJ5	1.39088	-2.36113	0.250779	-9.41516	4.72377e-21	8.37435e-20
LPAR4	4.74157	-1.0109	0.107431	-9.40977	4.97217e-21	8.80305e-20
PAX5	118.724	-1.38005	0.146738	-9.40482	5.21193e-21	9.21126e-20
AC063944.1	11.7434	-1.02772	0.109345	-9.39888	5.5148e-21	9.7294e-20
IGHV3-52	1.54547	-2.40526	0.255925	-9.39832	5.54387e-21	9.77208e-20
GPA33	5.88205	-1.2039	0.128271	-9.38556	6.25821e-21	1.10022e-19
PRAMENP	1.51446	-2.19882	0.23437	-9.3818	6.48544e-21	1.13967e-19
IGHV1OR15-9	2.84447	-2.06345	0.21997	-9.38056	6.56213e-21	1.15264e-19
TRBV21-1	1.01282	-1.85284	0.19754	-9.37954	6.62583e-21	1.16332e-19
INSL3	4.9936	-1.13308	0.120985	-9.36545	7.57278e-21	1.32784e-19
IDO1	257.563	-1.08187	0.115562	-9.36184	7.83564e-21	1.37153e-19
IGHV3-60	1.18317	-2.40345	0.256805	-9.35904	8.04631e-21	1.40779e-19
CXCL10	664.705	-1.10958	0.118589	-9.35655	8.23846e-21	1.43893e-19
GABRP	736.537	-1.3557	0.14505	-9.34643	9.06588e-21	1.58203e-19
AP003555.2	3.67238	-1.34916	0.144542	-9.33397	1.01975e-20	1.77718e-19
FCRL4	1.72004	-2.54296	0.272468	-9.33304	1.02875e-20	1.79209e-19
TRAV24	1.80273	-1.41869	0.1521	-9.32735	1.08554e-20	1.88773e-19
Z97192.2	4.49568	-1.17194	0.125746	-9.3199	1.16452e-20	2.02332e-19
NPFFR1	20.0913	-1.14277	0.122632	-9.31867	1.17813e-20	2.0452e-19
LINC02812	1.27423	-1.70348	0.182824	-9.3176	1.19006e-20	2.06323e-19
GRIA2	26.8683	-1.32706	0.142482	-9.31386	1.23263e-20	2.13612e-19
FAM172BP	1.09333	-1.74066	0.186892	-9.31372	1.23429e-20	2.13807e-19
LRRC4C	44.2587	-1.10182	0.118349	-9.30991	1.2794e-20	2.2143e-19
LINC02519	18.8955	-1.0599	0.113933	-9.30289	1.36678e-20	2.36451e-19
CSMD3	44.3415	-1.23406	0.132677	-9.30129	1.38751e-20	2.39829e-19
AC092652.2	1.73397	-1.62214	0.174509	-9.29541	1.46636e-20	2.53241e-19
AC079584.2	1.40572	-1.84502	0.198521	-9.2938	1.48882e-20	2.56996e-19
ENPP6	136.323	-1.08965	0.117245	-9.29376	1.48939e-20	2.56996e-19
NFE2	9.98157	-1.02939	0.11086	-9.28547	1.60998e-20	2.77209e-19
INSYN2A	38.6108	-1.12096	0.120741	-9.28399	1.6325e-20	2.80845e-19
TRDV1	2.27007	-1.58911	0.171171	-9.28374	1.63635e-20	2.81386e-19
ADH1B	174.484	-1.11486	0.120153	-9.27865	1.71646e-20	2.94909e-19
DTHD1	27.3728	-1.35625	0.14623	-9.27477	1.78006e-20	3.05444e-19
AC010883.2	2.76612	-1.14264	0.123238	-9.27187	1.82907e-20	3.13451e-19
FOXF2	267.165	-1.06967	0.115385	-9.27042	1.85419e-20	3.17484e-19
ACKR4	10.4879	-1.00079	0.107974	-9.26875	1.88342e-20	3.22126e-19
APOBEC3A	12.7088	-1.27658	0.137729	-9.26873	1.88371e-20	3.22126e-19
AL357143.1	2.15756	-1.99515	0.215285	-9.26747	1.90614e-20	3.25824e-19
SNAP25-AS1	5.5304	-1.10606	0.119368	-9.26594	1.93375e-20	3.30262e-19
MACC1	240.579	-1.0111	0.109139	-9.26434	1.96285e-20	3.34803e-19
GNLY	104.311	-1.03742	0.112026	-9.26057	2.03344e-20	3.46255e-19
AC069360.1	7.42267	-1.17601	0.127004	-9.2596	2.05201e-20	3.49268e-19
ADAMTS4	845.562	-1.352	0.146063	-9.25633	2.11583e-20	3.59979e-19
FXYD2	4.46273	-1.18196	0.127859	-9.24425	2.36903e-20	4.02203e-19
PGM5P3-AS1	3.99606	-1.0404	0.112556	-9.24341	2.38768e-20	4.05199e-19
LRRC4	64.0981	-1.04894	0.11351	-9.24093	2.44363e-20	4.14168e-19
AL118508.3	3.68022	-1.01176	0.109563	-9.23451	2.59472e-20	4.38849e-19
AC022509.2	8.40868	-1.14693	0.124217	-9.23328	2.62474e-20	4.43738e-19
LRRN3	79.7078	-1.17903	0.127778	-9.2272	2.77799e-20	4.68856e-19
TRBV4-2	6.48667	-1.27241	0.137902	-9.22696	2.78411e-20	4.6969e-19
FABP4	29.6009	-1.3674	0.148257	-9.22315	2.88485e-20	4.86277e-19
AC103858.3	9.93567	-1.05109	0.114027	-9.21788	3.03026e-20	5.09717e-19
TRPC2	3.42727	-1.06385	0.115486	-9.2119	3.20388e-20	5.38469e-19
AL356534.1	12.1343	-1.03793	0.112703	-9.2094	3.27945e-20	5.50939e-19
MYOM3	59.6494	-1.6742	0.181824	-9.20781	3.32843e-20	5.58934e-19
SH3PXD2A-AS1	3.76058	-1.24982	0.135818	-9.2022	3.50707e-20	5.88439e-19
OR52N4	4.95708	-1.19997	0.130406	-9.20179	3.52047e-20	5.90441e-19
C1QL1	35.8169	-1.35393	0.147191	-9.19845	3.63162e-20	6.08065e-19
ZCCHC12	20.2163	-1.04108	0.113192	-9.19746	3.66497e-20	6.13394e-19
CYP24A1	116.2	-1.64821	0.179267	-9.19417	3.77911e-20	6.31705e-19
INHBA-AS1	3.93872	-1.05883	0.115202	-9.19108	3.88933e-20	6.49588e-19
SYNDIG1L	29.7939	-1.24527	0.135552	-9.18665	4.05262e-20	6.76015e-19
AC018529.1	4.57958	-1.25843	0.137012	-9.18477	4.12415e-20	6.87376e-19
ADRB3	4.17676	-1.89855	0.206827	-9.17939	4.33533e-20	7.21974e-19
ITGAD	16.6289	-1.16355	0.126907	-9.16846	4.7981e-20	7.97053e-19
ASPA	108.857	-1.02969	0.112395	-9.1613	5.12735e-20	8.51042e-19
MEG3	813.934	-1.09398	0.119441	-9.1591	5.23328e-20	8.68266e-19
IL23R	2.75745	-1.3621	0.148864	-9.15002	5.69215e-20	9.42837e-19
IGKJ5	1.28006	-2.41919	0.264499	-9.1463	5.89165e-20	9.75077e-19
CLDN18	7.24429	-1.23952	0.135575	-9.14268	6.09258e-20	1.00791e-18
IGKV1D-12	4.18694	-2.14699	0.234917	-9.13936	6.28246e-20	1.03847e-18
IGLV3-12	2.67519	-2.07804	0.227378	-9.13915	6.29442e-20	1.04002e-18
KCNJ15	107.364	-1.15613	0.126667	-9.12736	7.01931e-20	1.15741e-18
CMTM5	24.1525	-1.16632	0.127787	-9.12708	7.03748e-20	1.15993e-18
LINC02195	1.99612	-1.69873	0.186186	-9.12381	7.25273e-20	1.19442e-18
FAT3	278.61	-1.17841	0.129351	-9.11018	8.22432e-20	1.34999e-18
ITGB6	439.236	-1.03179	0.113276	-9.10865	8.3416e-20	1.36756e-18
IGLV4-60	19.8335	-2.13622	0.234565	-9.10715	8.45733e-20	1.38484e-18
CR1L	2.68042	-1.329	0.145978	-9.10412	8.69699e-20	1.42331e-18
AC010931.1	7.94352	-1.0689	0.117511	-9.09617	9.35741e-20	1.52972e-18
XG	28.4873	-1.2097	0.133034	-9.09323	9.61384e-20	1.571e-18
SGCZ	4.34426	-1.62842	0.179099	-9.09232	9.69455e-20	1.58355e-18
CLEC1B	1.56648	-1.43882	0.158283	-9.0902	9.88605e-20	1.61351e-18
SCG5	162.277	-1.11217	0.122354	-9.08971	9.93013e-20	1.61939e-18
DUSP26	112.466	-1.06687	0.117435	-9.08479	1.03899e-19	1.69231e-18
AC007389.1	6.37731	-1.03895	0.114476	-9.0757	1.12945e-19	1.83368e-18
IGHV3-47	1.61347	-2.04577	0.225516	-9.07149	1.17397e-19	1.90134e-18
AC097493.3	12.0334	-1.38293	0.152491	-9.06897	1.20145e-19	1.94506e-18
SLC6A20	13.4432	-1.21269	0.133776	-9.0651	1.24489e-19	2.01459e-18
SORCS1	79.3838	-1.00579	0.110954	-9.0649	1.24721e-19	2.01752e-18
AL603783.1	2.37732	-1.50994	0.166608	-9.06281	1.27131e-19	2.05567e-18
AC011504.1	4.62266	-1.48495	0.1639	-9.0601	1.30332e-19	2.10658e-18
LINC02188	48.3983	-1.42826	0.157795	-9.05135	1.41217e-19	2.2761e-18
TRAV38-1	1.17096	-1.54469	0.170749	-9.04658	1.47523e-19	2.37583e-18
AL132642.1	7.48621	-1.18798	0.131337	-9.0453	1.49256e-19	2.40085e-18
SLFN14	2.86805	-1.44263	0.159581	-9.04013	1.56479e-19	2.51603e-18
MMP7	4943.85	-1.27034	0.140577	-9.03666	1.61533e-19	2.5952e-18
AC004687.1	31.4683	-1.2646	0.139991	-9.03345	1.66346e-19	2.67039e-18
AC135068.3	1.57527	-1.96789	0.218097	-9.02299	1.83031e-19	2.93471e-18
CELF2-AS1	4.87234	-1.37278	0.152157	-9.02214	1.84456e-19	2.9552e-18
LINC01353	3.17032	-1.12454	0.124647	-9.02177	1.85073e-19	2.96391e-18
IGHV3OR16-6	1.32536	-2.57306	0.285318	-9.0182	1.912e-19	3.05835e-18
SCGB3A1	165.266	-1.54437	0.171296	-9.01581	1.95421e-19	3.12464e-18
CXCL6	137.106	-1.1691	0.129812	-9.0061	2.13506e-19	3.40429e-18
AC108058.1	20.388	-1.06083	0.117834	-9.0028	2.20025e-19	3.50406e-18
PTPRH	19.9596	-1.12471	0.124982	-8.99902	2.27741e-19	3.62406e-18
LINC02691	2.96594	-1.1075	0.123119	-8.99538	2.3542e-19	3.74477e-18
AC005703.5	1.76454	-1.75768	0.19563	-8.98475	2.59321e-19	4.11843e-18
TRBJ1-5	1.80235	-1.58919	0.176989	-8.97904	2.73135e-19	4.33095e-18
E2F3P1	1.3525	-1.72706	0.192534	-8.97011	2.96214e-19	4.68764e-18
RYR1	247.072	-1.02263	0.114052	-8.96636	3.06481e-19	4.84057e-18
LINC02408	2.65958	-1.37551	0.153414	-8.96601	3.07463e-19	4.85416e-18
AP003548.1	4.26111	-1.05787	0.118015	-8.96392	3.13349e-19	4.94319e-18
MYLK2	9.96403	-1.62978	0.182129	-8.94851	3.60326e-19	5.66866e-18
EMX2OS	43.6249	-1.33189	0.148981	-8.94002	3.89098e-19	6.10455e-18
IGKV1OR2-6	2.71191	-2.2504	0.251891	-8.93403	4.10784e-19	6.43723e-18
PGM5P4	11.1463	-1.058	0.118454	-8.93174	4.19345e-19	6.56624e-18
AC124854.1	4.99543	-1.03964	0.116447	-8.92797	4.33887e-19	6.78865e-18
ACTA2-AS1	130.287	-1.00385	0.112552	-8.91905	4.70325e-19	7.35015e-18
LINC02015	10.654	-1.04723	0.117536	-8.90988	5.1088e-19	7.95294e-18
CARD17	2.83031	-1.43867	0.161498	-8.90828	5.18307e-19	8.06544e-18
TRBJ2-7	1.45782	-1.50722	0.169298	-8.90276	5.44732e-19	8.46679e-18
MMP3	23.3055	-1.36916	0.154068	-8.88676	6.29174e-19	9.7528e-18
FRMD6-AS2	12.4158	-1.40196	0.157874	-8.88028	6.6692e-19	1.03259e-17
NRK	203.082	-1.10053	0.123958	-8.87827	6.79053e-19	1.05057e-17
AC087521.1	20.2914	-1.24877	0.140857	-8.86554	7.61362e-19	1.17383e-17
IGHV3-13	23.2728	-1.81197	0.204399	-8.86488	7.65886e-19	1.18011e-17
SBK3	3.28213	-1.58841	0.179265	-8.86072	7.94973e-19	1.2233e-17
AC002480.2	2.12915	-1.15619	0.130502	-8.85954	8.03448e-19	1.23543e-17
LGR5	59.3006	-1.03269	0.116569	-8.85899	8.0739e-19	1.24098e-17
CASP5	2.10168	-1.28607	0.145227	-8.85559	8.32454e-19	1.27754e-17
L1TD1	8.28503	-1.28117	0.144841	-8.84539	9.12081e-19	1.39707e-17
VNN2	174.586	-1.10825	0.125302	-8.84465	9.18122e-19	1.40579e-17
AL133467.1	3.96578	-1.12885	0.127641	-8.84392	9.24196e-19	1.41401e-17
LINC00028	1.62241	-1.27373	0.144087	-8.84002	9.56998e-19	1.46252e-17
IGKJ4	1.14034	-2.27254	0.257288	-8.83269	1.02189e-18	1.5605e-17
IGKV2D-30	3.04353	-2.37903	0.269488	-8.82798	1.0658e-18	1.6257e-17
AP003355.2	3.06791	-1.35951	0.154066	-8.82419	1.10253e-18	1.68044e-17
TNFSF18	8.2304	-1.08919	0.123511	-8.81861	1.15894e-18	1.76575e-17
CFB	104.662	-1.11692	0.126783	-8.80971	1.25469e-18	1.90801e-17
SMPX	21.5161	-1.88491	0.214401	-8.79152	1.47554e-18	2.23792e-17
KRT81	41.3913	-1.49585	0.170288	-8.78419	1.57489e-18	2.385e-17
AC109446.2	1.33913	-1.68456	0.191826	-8.78167	1.61063e-18	2.43728e-17
C5orf46	23.7234	-1.536	0.174935	-8.78041	1.62886e-18	2.463e-17
FAM163A	7.73009	-1.44911	0.165061	-8.77925	1.64564e-18	2.48744e-17
IGLV3-16	3.68288	-2.11123	0.240852	-8.76569	1.85643e-18	2.80079e-17
LINC02172	2.29639	-1.05526	0.120409	-8.76393	1.88554e-18	2.84256e-17
AL161773.1	1.65096	-2.05445	0.234571	-8.75835	1.98136e-18	2.98253e-17
RBFOX1	40.4878	-1.23048	0.140532	-8.75587	2.02533e-18	3.04528e-17
TPM2	33279.8	-1.00216	0.114476	-8.75428	2.05414e-18	3.08744e-17
MMP2-AS1	12.2019	-1.27833	0.14611	-8.74905	2.15149e-18	3.22771e-17
AC027449.1	2.36302	-1.29734	0.148335	-8.74602	2.21012e-18	3.30948e-17
THBS4	2365.87	-1.06325	0.121675	-8.73851	2.36202e-18	3.53166e-17
CXCL2	460.382	-1.52665	0.174708	-8.73829	2.36669e-18	3.53733e-17
PADI1	9.04541	-1.42737	0.163374	-8.7368	2.39815e-18	3.58168e-17
AC024940.1	12.1133	-1.12731	0.129067	-8.73434	2.45082e-18	3.65899e-17
CYP19A1	4.01207	-1.04219	0.119496	-8.72155	2.74426e-18	4.08795e-17
LYPLAL1-AS1	8.69138	-1.27713	0.14646	-8.71999	2.78227e-18	4.14303e-17
DNM1P46	6.11513	-1.00459	0.115321	-8.71122	3.00633e-18	4.46342e-17
LINC01615	3.77614	-1.12688	0.129413	-8.70768	3.10162e-18	4.59808e-17
AC026336.3	4.83117	-1.8277	0.210036	-8.70184	3.26547e-18	4.83562e-17
AC026469.1	6.18531	-1.42579	0.16424	-8.6811	3.91944e-18	5.77419e-17
COMP	3188.83	-1.31219	0.15116	-8.68084	3.9286e-18	5.78556e-17
FRMD7	4.43453	-1.23008	0.141705	-8.6806	3.93679e-18	5.79549e-17
TRAV35	1.4538	-1.42504	0.164173	-8.68008	3.95484e-18	5.81779e-17
CCL20	78.2659	-1.31817	0.151945	-8.67536	4.12244e-18	6.05546e-17
AL137026.1	1.30042	-1.50534	0.173767	-8.663	4.59519e-18	6.73262e-17
KCNF1	12.5029	-1.08574	0.12536	-8.66098	4.67727e-18	6.84537e-17
AC121154.1	1.96768	-1.65981	0.191651	-8.66059	4.69324e-18	6.86623e-17
AL121935.1	1.30861	-1.98826	0.229756	-8.65378	4.98219e-18	7.28101e-17
LRRC2	71.8494	-1.09559	0.126618	-8.65273	5.02831e-18	7.34305e-17
AC133065.2	2.259	-1.49918	0.173332	-8.64921	5.18562e-18	7.56452e-17
AC023825.2	1.53331	-1.85235	0.214241	-8.64611	5.32841e-18	7.76716e-17
AC099066.2	28.809	-1.00649	0.116611	-8.63116	6.07351e-18	8.83401e-17
TRBJ2-3	1.50339	-1.44993	0.167994	-8.63081	6.0918e-18	8.8574e-17
DES	57192.7	-1.01922	0.118256	-8.61872	6.77038e-18	9.83692e-17
CDH17	66.3033	-1.20752	0.14021	-8.61227	7.16286e-18	1.03959e-16
TCAP	261.915	-1.86872	0.217398	-8.59586	8.26435e-18	1.1947e-16
HAPLN1	40.813	-1.62814	0.189484	-8.5925	8.5097e-18	1.22707e-16
AL583785.1	3.19477	-1.23031	0.143258	-8.58809	8.84278e-18	1.27418e-16
Z97192.3	2.6395	-1.33555	0.155599	-8.58331	9.21792e-18	1.32728e-16
CEACAM6	203.985	-1.21592	0.141734	-8.57891	9.57767e-18	1.37809e-16
EMX2	20.743	-1.32499	0.154465	-8.5779	9.66238e-18	1.38928e-16
AC005064.1	235.899	1.10136	0.128466	8.57314	1.00705e-17	1.44641e-16
AC080100.1	4.16725	-1.17628	0.137582	-8.54965	1.23465e-17	1.76324e-16
AC084740.1	1.96168	-1.59485	0.18654	-8.54964	1.23468e-17	1.76324e-16
TRBV10-2	1.80464	-1.6862	0.197332	-8.54498	1.28562e-17	1.83403e-16
TNNI2	49.8051	-1.36241	0.159506	-8.54142	1.32585e-17	1.88941e-16
AC019117.1	5.73314	-1.36049	0.159284	-8.54125	1.32776e-17	1.89146e-16
RTP5	3.16548	-1.16562	0.136477	-8.54081	1.33287e-17	1.89806e-16
MEIS1-AS2	3.6801	-1.1873	0.139046	-8.53891	1.35489e-17	1.92806e-16
KCNE5	5.25142	-1.21464	0.14241	-8.52915	1.47421e-17	2.08969e-16
LRRC15	27.8243	-1.22852	0.144113	-8.52467	1.53243e-17	2.16915e-16
EREG	9.57607	-1.49056	0.174926	-8.52111	1.58026e-17	2.23607e-16
NMRK2	18.7351	-1.39371	0.163566	-8.52073	1.58549e-17	2.24268e-16
AC008083.3	3.06784	-1.06698	0.125313	-8.51453	1.67272e-17	2.36356e-16
IGHV2-70D	11.4318	-1.98561	0.233309	-8.51068	1.72922e-17	2.43909e-16
GTSF1	8.92755	-1.20536	0.141653	-8.50929	1.74995e-17	2.46747e-16
LINGO2	10.5336	-1.48319	0.174309	-8.50898	1.75466e-17	2.47324e-16
AL445437.1	1.87033	-1.48332	0.174461	-8.50229	1.85887e-17	2.61461e-16
PATE4	3.46914	-2.00391	0.235751	-8.50014	1.89367e-17	2.66263e-16
SLC5A5	21.0013	-1.33152	0.156714	-8.49653	1.95347e-17	2.74285e-16
FXYD1	3.04323	-1.26913	0.149408	-8.49438	1.98985e-17	2.79003e-16
KLHL30-AS1	8.46456	-1.19282	0.140433	-8.49387	1.99868e-17	2.80046e-16
AC053503.5	64.4371	-1.11449	0.131287	-8.48896	2.085e-17	2.91733e-16
PCDH17	483.41	-1.0871	0.128066	-8.48858	2.09185e-17	2.92589e-16
CNTFR	130.071	-1.00085	0.117907	-8.48844	2.09422e-17	2.92818e-16
AC114757.1	2.36266	-1.4118	0.166395	-8.48461	2.16451e-17	3.0212e-16
AC119428.2	0.965578	-1.75204	0.206761	-8.47376	2.37594e-17	3.30825e-16
RCVRN	2.42885	-1.13312	0.13373	-8.47323	2.38691e-17	3.32237e-16
AC025279.1	2.78462	-1.06397	0.125668	-8.46652	2.52826e-17	3.50815e-16
PTX4	15.4685	1.52483	0.18016	8.46376	2.58885e-17	3.58851e-16
AL021408.1	4.48271	-1.01771	0.120288	-8.4606	2.66006e-17	3.68594e-16
TRBV23-1	1.4458	-1.82167	0.215401	-8.45709	2.74132e-17	3.7946e-16
AQP9	39.3266	-1.09407	0.129438	-8.45251	2.8511e-17	3.94112e-16
AL079338.1	1.22048	-2.02361	0.23945	-8.45107	2.88634e-17	3.98846e-16
LAIR2	7.29554	-1.11262	0.132021	-8.42761	3.52794e-17	4.8533e-16
AC023421.1	15.6992	-1.03375	0.122723	-8.42349	3.65445e-17	5.02045e-16
ABRA	21.8153	-1.70992	0.203116	-8.41844	3.8152e-17	5.23591e-16
CSF3	88.2898	-1.88448	0.223869	-8.41775	3.8379e-17	5.26526e-16
FCAR	4.70859	-1.11694	0.132719	-8.41582	3.90157e-17	5.34708e-16
LINC02285	2.05726	-1.03055	0.122514	-8.4117	4.04113e-17	5.53083e-16
TUBAL3	6.73833	-1.15944	0.137978	-8.4031	4.34827e-17	5.9451e-16
MFAP5	160.644	-1.20006	0.142823	-8.40246	4.37222e-17	5.97378e-16
TRBJ1-3	1.10411	-1.74582	0.207906	-8.39715	4.57429e-17	6.24348e-16
CHRNA4	6.85936	-1.38257	0.164685	-8.39524	4.64954e-17	6.34403e-16
CALHM1	1.74413	-1.18962	0.141792	-8.38989	4.86579e-17	6.63232e-16
NT5C3AP2	1.49821	-1.51721	0.180916	-8.38629	5.01719e-17	6.83405e-16
GDF3	3.48986	-1.23149	0.14685	-8.38605	5.02741e-17	6.84565e-16
IGFN1	99.9753	-1.30409	0.155519	-8.38538	5.05627e-17	6.88027e-16
LAMP3	408.261	-1.01691	0.12128	-8.38485	5.07916e-17	6.90907e-16
LINC02432	4.49416	-1.20033	0.143275	-8.37778	5.39362e-17	7.3244e-16
PCSK1	26.7695	-1.02543	0.122401	-8.37764	5.39998e-17	7.32949e-16
SOCS3	4520.64	-1.07879	0.12882	-8.37435	5.55274e-17	7.53028e-16
PPP1R26P1	4.56229	-1.00633	0.12017	-8.37421	5.55943e-17	7.53681e-16
AL353586.1	2.51024	-1.12103	0.133868	-8.37415	5.56232e-17	7.53818e-16
SLC9A4	2.99857	-1.51127	0.180579	-8.36899	5.81165e-17	7.86544e-16
HMSD	3.49573	-1.01385	0.121235	-8.3627	6.13003e-17	8.27957e-16
HSPB3	32.74	-1.97475	0.236203	-8.36041	6.25019e-17	8.43617e-16
LINC01614	4.83956	-1.17581	0.140789	-8.35158	6.73575e-17	9.06714e-16
AC025431.1	4.02833	-1.1152	0.133533	-8.35149	6.74092e-17	9.07106e-16
SYNPO2L	42.3876	-1.79602	0.215214	-8.34528	7.10436e-17	9.53453e-16
AL353746.1	3.83971	-1.79198	0.21474	-8.34486	7.12981e-17	9.56445e-16
TAC3	3.55365	-1.4988	0.1797	-8.34059	7.39182e-17	9.89714e-16
TTN	880.263	-1.17778	0.141222	-8.33997	7.43095e-17	9.94621e-16
ZNF80	5.03203	-1.43923	0.172638	-8.33671	7.63831e-17	1.02067e-15
LGALS12	5.11603	-1.19634	0.143516	-8.3359	7.69121e-17	1.0274e-15
CFTR	539.219	-1.27648	0.153146	-8.33507	7.74522e-17	1.03427e-15
AC069368.2	1.5486	-1.53993	0.184857	-8.33042	8.05549e-17	1.07463e-15
U62631.1	1.22044	-1.8272	0.219374	-8.32913	8.14393e-17	1.0857e-15
AREG	140.531	-1.18948	0.142883	-8.32482	8.44555e-17	1.12479e-15
AC090136.3	1.30782	-1.2934	0.155447	-8.32048	8.76061e-17	1.1652e-15
AC010727.1	2.33505	-1.6061	0.193209	-8.31276	9.34998e-17	1.24277e-15
IGLV1-50	3.89801	-1.25255	0.150679	-8.31269	9.35534e-17	1.2428e-15
PNMT	28.2803	-1.28265	0.154304	-8.31247	9.37314e-17	1.24461e-15
AL592429.2	3.1457	-1.26547	0.152347	-8.30649	9.85784e-17	1.3081e-15
AIRE	3.1484	-1.0599	0.127629	-8.30454	1.00207e-16	1.32884e-15
AC006058.1	6.91035	-1.46727	0.176706	-8.30349	1.01095e-16	1.34018e-15
SERHL	46.4905	1.02	0.122926	8.29768	1.06166e-16	1.40415e-15
PTCSC1	2.23259	-1.61563	0.194773	-8.29496	1.08625e-16	1.43572e-15
PTGDS	246.183	-1.08758	0.131145	-8.29298	1.10449e-16	1.45838e-15
RUFY4	47.045	-1.10519	0.133485	-8.27949	1.23702e-16	1.62963e-15
AL645768.1	1.47	-1.58614	0.191624	-8.27739	1.25904e-16	1.65645e-15
IGKV1OR22-5	0.900079	-2.55386	0.308721	-8.2724	1.31292e-16	1.72677e-15
AP003774.2	5.82004	-1.01235	0.122466	-8.2664	1.38066e-16	1.81171e-15
LINC02829	5.62212	-1.11445	0.134928	-8.25956	1.46214e-16	1.91674e-15
AC017033.1	1.46472	-1.56834	0.189888	-8.25933	1.46494e-16	1.91979e-15
DPEP3	5.20043	-1.03836	0.125823	-8.25248	1.55137e-16	2.03173e-15
LINC01484	2.97941	-1.37076	0.166123	-8.25147	1.56459e-16	2.0477e-15
AC093503.2	4.25804	-1.07939	0.130848	-8.24921	1.59442e-16	2.08538e-15
TRAV3	6.00261	-1.04494	0.126784	-8.24191	1.69489e-16	2.21391e-15
AC010319.1	5.08774	-1.03614	0.125793	-8.23687	1.76779e-16	2.30762e-15
SLCO4C1	7.10797	-1.29838	0.157725	-8.23195	1.84193e-16	2.4005e-15
IL21	1.57306	-2.25792	0.274393	-8.22876	1.89155e-16	2.46356e-15
AC092145.1	1.88367	-1.61843	0.196716	-8.22726	1.91538e-16	2.49217e-15
AL162586.2	2.74258	-1.25066	0.15206	-8.2248	1.95521e-16	2.54234e-15
CHI3L1	381.541	-1.02244	0.124343	-8.22279	1.98818e-16	2.58263e-15
GREM1	1418.46	-1.09757	0.133553	-8.21822	2.06551e-16	2.68056e-15
IL19	1.5713	-1.48582	0.180939	-8.21172	2.18041e-16	2.82692e-15
AC106882.1	1.18346	-2.30297	0.280457	-8.2115	2.18445e-16	2.83072e-15
KLHL41	101.229	-1.33083	0.162097	-8.21007	2.21062e-16	2.86146e-15
LINC02139	3.55079	-1.15978	0.14148	-8.19746	2.45512e-16	3.1718e-15
CXCL14	2369.87	-1.14115	0.139324	-8.19062	2.59884e-16	3.35424e-15
AC243962.1	2.11344	-1.07127	0.130798	-8.19026	2.60655e-16	3.36311e-15
AC007278.1	1.8886	-1.37163	0.167482	-8.18972	2.61836e-16	3.37617e-15
IGHV1-12	1.96102	-1.94115	0.237127	-8.18615	2.69716e-16	3.47108e-15
ADRA1A	196.832	-1.03529	0.126473	-8.1858	2.70496e-16	3.48e-15
TBX5	133.699	-1.11941	0.136813	-8.18207	2.7901e-16	3.58493e-15
SDR16C5	20.9611	-1.27628	0.156067	-8.17779	2.89108e-16	3.70874e-15
KBTBD13	8.09347	-1.19056	0.145683	-8.17225	3.02693e-16	3.87804e-15
ZNF536	67.0551	-1.03283	0.126384	-8.17213	3.03003e-16	3.88078e-15
CST6	34.3356	-1.29388	0.158349	-8.17107	3.05656e-16	3.91351e-15
AC011352.3	3.29655	-1.76468	0.21597	-8.17092	3.06043e-16	3.91596e-15
AC244157.2	0.97081	-1.73279	0.212121	-8.16886	3.11313e-16	3.98212e-15
LIPN	2.06648	-1.50736	0.184747	-8.15907	3.3761e-16	4.31299e-15
CALCR	2.98493	-1.06987	0.131152	-8.15748	3.42075e-16	4.36865e-15
AC034105.1	1.08129	-2.29838	0.282113	-8.14701	3.73028e-16	4.75184e-15
DPEP1	28.0327	-1.30419	0.160219	-8.14004	3.95139e-16	5.02393e-15
HSPE1P18	1.0062	-1.7021	0.209139	-8.13861	3.99855e-16	5.07906e-15
MARCOL	3.46874	-1.63011	0.200434	-8.13288	4.19196e-16	5.31967e-15
AL390755.2	2.69114	-1.28289	0.15792	-8.12367	4.52302e-16	5.72892e-15
S100A9	366.511	-1.01575	0.12506	-8.12215	4.57981e-16	5.79719e-15
TRBJ1-4	1.46667	-1.54175	0.189922	-8.11779	4.74733e-16	6.00544e-15
CKS1BP1	3.3526	-1.26093	0.155363	-8.11605	4.81591e-16	6.08836e-15
IFNG	6.83335	-1.30099	0.16035	-8.11341	4.92169e-16	6.21817e-15
HTR4	5.39067	-1.0557	0.130133	-8.11251	4.95833e-16	6.26249e-15
AC015631.1	2.51932	-1.08722	0.134148	-8.10462	5.29101e-16	6.6596e-15
FOSL1	212.97	-1.30089	0.160588	-8.10079	5.4604e-16	6.87065e-15
TRIM71	3.21966	-1.34793	0.166407	-8.10019	5.48742e-16	6.90248e-15
TNFSF11	5.15599	-1.24806	0.15412	-8.09795	5.58917e-16	7.02606e-15
AC013643.3	5.36315	-1.09691	0.135487	-8.09602	5.67883e-16	7.1343e-15
SIGLEC5	1.57744	-1.10451	0.136513	-8.09085	5.92516e-16	7.43677e-15
AC244472.1	1.60062	-1.36671	0.168961	-8.08893	6.01931e-16	7.54785e-15
TM6SF2	7.49829	-1.03069	0.127432	-8.08812	6.05902e-16	7.59527e-15
CFHR3	2.56001	-1.15486	0.142832	-8.08546	6.19288e-16	7.7558e-15
AC067945.2	1.37914	-1.39624	0.172689	-8.08526	6.20317e-16	7.76626e-15
AL162424.1	2.74155	-1.4621	0.180864	-8.08396	6.26955e-16	7.84692e-15
AC087627.1	1.53394	-1.47416	0.182395	-8.08222	6.35989e-16	7.9575e-15
GPR26	2.18835	-1.20819	0.149683	-8.07163	6.9366e-16	8.65208e-15
AL109933.5	31.1502	-1.03093	0.127832	-8.06477	7.33734e-16	9.14057e-15
CASQ2	257.233	-1.05882	0.131302	-8.06399	7.38455e-16	9.19652e-15
KLHL38	13.9287	-1.21575	0.150927	-8.0552	7.93481e-16	9.84816e-15
LINC02446	14.3927	-1.15885	0.143863	-8.05522	7.93346e-16	9.84816e-15
AC073862.5	1.22121	-1.75562	0.218234	-8.04469	8.64608e-16	1.06879e-14
AC053503.3	25.235	-1.04705	0.130206	-8.04146	8.87743e-16	1.0957e-14
IGHV3-64	9.36975	-1.86359	0.231879	-8.03689	9.21459e-16	1.13662e-14
GPR25	4.82016	-1.09607	0.13642	-8.03456	9.39167e-16	1.1581e-14
AC002480.1	2.04089	-1.13202	0.1409	-8.03422	9.41723e-16	1.1609e-14
LINC02207	5.77264	-1.09834	0.136735	-8.03265	9.53877e-16	1.17552e-14
CTSE	36.4978	-1.19238	0.148484	-8.03035	9.71936e-16	1.19741e-14
PADI4	4.22878	-1.15093	0.143369	-8.0278	9.9238e-16	1.22184e-14
AL035447.1	3.45621	-1.15193	0.143851	-8.00778	1.16796e-15	1.43143e-14
CDH20	9.12813	-1.03165	0.128955	-8.0001	1.24319e-15	1.51946e-14
AC079793.1	1.88244	-1.46246	0.183014	-7.99097	1.33878e-15	1.63081e-14
AC008619.1	1.26083	-1.71085	0.214148	-7.9891	1.35924e-15	1.65523e-14
LINC02351	3.11093	-1.21405	0.152039	-7.98514	1.40365e-15	1.70827e-14
CCL24	28.1362	-1.22554	0.153549	-7.98142	1.44663e-15	1.75952e-14
AL137186.1	0.651778	-1.76128	0.220815	-7.97626	1.50835e-15	1.83237e-14
SIGLEC22P	1.49385	-1.21109	0.151849	-7.9756	1.51643e-15	1.84162e-14
PRAL	2.29913	-1.53673	0.193029	-7.96115	1.70453e-15	2.06318e-14
SNORD17	17.6695	-1.28818	0.162049	-7.94933	1.87527e-15	2.26166e-14
LINC00868	7.63126	1.31028	0.164891	7.94635	1.92093e-15	2.31464e-14
BANF1P1	1.07412	-1.85047	0.232997	-7.94205	1.98871e-15	2.39272e-14
AP000851.1	29.6918	-1.46825	0.184965	-7.93799	2.05491e-15	2.47163e-14
CXCL3	82.9736	-1.2875	0.162282	-7.93369	2.1272e-15	2.55628e-14
AL450043.1	1.89577	-1.11228	0.140276	-7.92925	2.20481e-15	2.64637e-14
B3GNT3	196.908	-1.20111	0.151695	-7.91792	2.41515e-15	2.89191e-14
AL133444.1	2.61771	-1.75356	0.22152	-7.91604	2.45186e-15	2.93412e-14
LINC02502	2.03519	-1.72036	0.217444	-7.91175	2.53786e-15	3.0334e-14
SGCG	45.8669	-1.12063	0.141652	-7.91118	2.54966e-15	3.0466e-14
LINC02694	6.60433	-1.03484	0.130826	-7.91	2.57391e-15	3.07374e-14
AL078582.2	1.87153	-1.45733	0.184285	-7.90801	2.61527e-15	3.12221e-14
AC124014.1	1.73853	-1.53507	0.194123	-7.90769	2.62211e-15	3.12944e-14
COLEC10	6.70437	-1.42799	0.180588	-7.9075	2.62617e-15	3.13242e-14
TNN	40.8459	-1.14213	0.1446	-7.89854	2.82197e-15	3.36097e-14
CLVS2	180.145	-1.00826	0.127721	-7.89423	2.92106e-15	3.47588e-14
IGHV1-67	1.92628	-1.96833	0.249386	-7.89272	2.95678e-15	3.51422e-14
KCNJ3	228.444	-1.28997	0.163465	-7.89141	2.9878e-15	3.54899e-14
MEF2C-AS2	1.52229	-1.63343	0.207012	-7.89047	3.01042e-15	3.57479e-14
CEP295NL	2.35049	-1.17068	0.148484	-7.88423	3.1649e-15	3.75157e-14
TRBV11-3	0.793811	-1.69068	0.214453	-7.88371	3.17796e-15	3.76594e-14
AL158166.1	1.5983	-1.32593	0.1683	-7.87837	3.31689e-15	3.92709e-14
LINC00643	4.76632	-1.31862	0.167571	-7.86903	3.57402e-15	4.22031e-14
AC006059.5	3.59477	-1.0271	0.130535	-7.86838	3.59272e-15	4.2399e-14
AC098935.2	1.12966	-1.73421	0.220575	-7.86223	3.77364e-15	4.44818e-14
GNG8	4.09179	-1.05889	0.134759	-7.85767	3.91336e-15	4.6088e-14
ACTBL2	2.70522	-1.32814	0.169088	-7.85473	4.00625e-15	4.7099e-14
MIR4539	1.14523	-2.04401	0.260233	-7.85455	4.01225e-15	4.71557e-14
NCR1	2.66943	-1.05457	0.134389	-7.84712	4.25698e-15	4.99296e-14
MYMX	2.05949	-1.05949	0.135092	-7.8427	4.40975e-15	5.16308e-14
VTCN1	189.489	-1.2026	0.153344	-7.84248	4.4174e-15	5.16902e-14
ESPNL	42.6854	-1.029	0.131223	-7.84158	4.44921e-15	5.2032e-14
AC103591.2	1.57323	-1.12744	0.143824	-7.83901	4.54124e-15	5.30155e-14
AC009093.4	2.15999	-1.20016	0.153144	-7.83682	4.621e-15	5.3931e-14
IGLV5-48	1.33267	-2.31719	0.295717	-7.83585	4.65693e-15	5.43345e-14
CA3	212.062	-1.69073	0.215834	-7.83349	4.74527e-15	5.5333e-14
AL353597.3	1.68025	-1.62363	0.207287	-7.83278	4.77193e-15	5.56277e-14
AL158166.2	0.992248	-1.85773	0.23721	-7.83156	4.81844e-15	5.61046e-14
CAVIN4	32.9783	-1.041	0.132953	-7.82984	4.88506e-15	5.68308e-14
LINC01055	1.26356	-1.48533	0.189825	-7.82472	5.08796e-15	5.91227e-14
MIR4645	1.10056	-1.48879	0.190788	-7.80338	6.02716e-15	6.97734e-14
SIRPD	0.747861	-1.48186	0.189948	-7.80139	6.12279e-15	7.08396e-14
CTNNA3	16.9455	-1.30414	0.167314	-7.79457	6.46264e-15	7.46639e-14
LINC01346	5.93363	-1.15071	0.147637	-7.79416	6.48409e-15	7.48901e-14
AL391832.3	1.47722	-1.12638	0.144532	-7.79327	6.52968e-15	7.5395e-14
LINC01482	1.62375	-1.44721	0.185751	-7.79114	6.64081e-15	7.66561e-14
TRIM72	20.0858	-1.52588	0.195887	-7.78958	6.72299e-15	7.756e-14
TBX18	21.2903	-1.24021	0.159238	-7.78838	6.7875e-15	7.82592e-14
AC007336.2	1.24765	-1.4652	0.188129	-7.78825	6.79458e-15	7.83184e-14
MTCO1P40	191.936	-1.37716	0.17687	-7.78627	6.90159e-15	7.94604e-14
ENPP3	384.16	1.03215	0.132566	7.78593	6.92021e-15	7.96519e-14
NOS2	57.1082	-1.04775	0.134648	-7.78144	7.17037e-15	8.24367e-14
GAP43	47.2903	-1.06507	0.136934	-7.77796	7.37051e-15	8.46406e-14
MDS2	2.67528	-1.15007	0.147892	-7.77641	7.46116e-15	8.5608e-14
SUGCT-AS1	4.2204	-1.13642	0.146146	-7.77589	7.49195e-15	8.59368e-14
CCL7	3.92106	-1.26519	0.16278	-7.77241	7.7008e-15	8.82062e-14
TRDN	75.0018	-2.18758	0.281511	-7.77085	7.7962e-15	8.92479e-14
GRIA4	11.2654	-1.39709	0.179797	-7.77033	7.82796e-15	8.9586e-14
CAPN8	98.5316	-1.0341	0.133123	-7.76802	7.97247e-15	9.11357e-14
FAM133A	6.16902	-1.00728	0.129724	-7.76481	8.17698e-15	9.34469e-14
SIGLEC12	16.7393	-1.14517	0.147556	-7.76092	8.43152e-15	9.6246e-14
CMA1	14.4978	-1.12556	0.145113	-7.75649	8.73144e-15	9.95846e-14
AC013643.2	6.06923	-1.01724	0.131181	-7.75449	8.86981e-15	1.01105e-13
AC087392.2	4.73838	-1.24785	0.160922	-7.75436	8.87927e-15	1.01184e-13
CXCR1	9.93098	-1.28348	0.165588	-7.75107	9.11199e-15	1.03777e-13
FDCSP	13.433	-2.28401	0.294759	-7.74872	9.28229e-15	1.05687e-13
PCARE	6.23412	-1.30165	0.168052	-7.74556	9.51646e-15	1.08138e-13
FBXO39	5.80903	-1.01975	0.131703	-7.74279	9.7261e-15	1.10458e-13
IGKV1D-42	1.66485	-1.97556	0.255288	-7.73857	1.00542e-14	1.14119e-13
AL049634.1	0.734302	-1.50802	0.194957	-7.73514	1.03286e-14	1.17168e-13
SNORA74A	4.84992	-1.62677	0.210548	-7.72637	1.10658e-14	1.25176e-13
AICDA	1.49383	-1.93252	0.25036	-7.71894	1.17298e-14	1.325e-13
PRND	8.69026	-1.19624	0.154996	-7.71788	1.18282e-14	1.33537e-13
AC008033.3	1.01792	-1.82714	0.236805	-7.71578	1.20248e-14	1.35641e-13
TRBJ1-2	0.819033	-1.55637	0.201742	-7.71467	1.21297e-14	1.36787e-13
AC108463.3	1.59967	-1.44225	0.187046	-7.71068	1.25149e-14	1.41051e-13
AC105206.3	2.09644	-1.13283	0.146978	-7.70747	1.28335e-14	1.44601e-13
CNTN5	17.1074	-1.14794	0.14898	-7.7053	1.30533e-14	1.47036e-13
TBX4	183.096	-1.39814	0.181489	-7.70374	1.32137e-14	1.4876e-13
AC103563.3	1.08439	-2.02135	0.262554	-7.69881	1.37339e-14	1.54357e-13
LINC01914	2.49197	-1.1177	0.145245	-7.69526	1.41205e-14	1.58612e-13
HMGCLL1	45.3712	-1.01921	0.132617	-7.68534	1.52591e-14	1.70828e-13
AC012645.3	1.412	-1.25624	0.16355	-7.68107	1.57761e-14	1.76223e-13
TRBJ1-1	0.73474	-1.6608	0.21626	-7.67967	1.59497e-14	1.78062e-13
AL365475.1	1.61429	-1.40651	0.183203	-7.67733	1.62435e-14	1.81241e-13
SMTNL1	25.3926	-1.11043	0.144656	-7.67631	1.63732e-14	1.82637e-13
ZFHX4-AS1	6.12216	-1.04987	0.136802	-7.67439	1.66202e-14	1.8529e-13
HORMAD1	1.87628	-1.31182	0.170936	-7.6743	1.66326e-14	1.85376e-13
MYO3A	7.48793	-1.10045	0.143413	-7.67329	1.67638e-14	1.86787e-13
AP000894.2	2.4017	-1.56872	0.204492	-7.6713	1.70267e-14	1.89505e-13
CXCL5	78.528	-1.55805	0.203262	-7.66525	1.7849e-14	1.98272e-13
PRKG1-AS1	2.45255	-1.15742	0.151141	-7.65788	1.89023e-14	2.09567e-13
AC090994.1	8.86722	-1.75659	0.229518	-7.65337	1.95775e-14	2.16633e-13
ARL14	4.03371	-1.27814	0.167055	-7.65104	1.99363e-14	2.2036e-13
VGLL1	56.1185	-1.10584	0.144571	-7.64911	2.02373e-14	2.23502e-13
IGHV1-69	32.1352	-1.63183	0.213377	-7.64765	2.04681e-14	2.25989e-13
LINC01374	2.41852	-1.07053	0.140094	-7.64153	2.1465e-14	2.3693e-13
TDGF1	7.00093	-1.06768	0.139745	-7.64017	2.16937e-14	2.39323e-13
CCDC190	3.48191	-1.22448	0.160479	-7.63017	2.34446e-14	2.57858e-13
HSD17B2	29.5301	-1.11444	0.146093	-7.62831	2.37847e-14	2.61527e-13
GATA5	117.982	-1.02134	0.133921	-7.62646	2.41283e-14	2.65232e-13
TRBV30	6.27708	-1.00683	0.132077	-7.62308	2.47699e-14	2.72061e-13
TRAV30	1.17772	-1.44891	0.190112	-7.62134	2.51064e-14	2.75457e-13
AC008964.1	0.929237	-1.6088	0.211123	-7.62019	2.53301e-14	2.77801e-13
FCGR3B	21.0314	-1.21403	0.159385	-7.61696	2.59714e-14	2.84479e-13
LINC00544	0.897657	-1.66677	0.218859	-7.61576	2.62152e-14	2.87071e-13
AL121835.2	0.738505	-1.87619	0.246451	-7.61282	2.68178e-14	2.9359e-13
TNNC2	68.1693	-1.10429	0.145109	-7.61012	2.73845e-14	2.99222e-13
AC026780.2	2.0073	-1.20047	0.158078	-7.5942	3.09711e-14	3.37309e-13
C1orf147	3.46198	-1.13557	0.149538	-7.59384	3.10564e-14	3.38147e-13
DNM1P47	3.10954	-1.06801	0.140654	-7.5932	3.12095e-14	3.39629e-13
LINC02388	3.29353	-1.72947	0.227901	-7.58868	3.23173e-14	3.51208e-13
AL356417.3	2.68013	-1.07953	0.142264	-7.5882	3.2438e-14	3.52352e-13
LGR6	207.667	-1.09206	0.144018	-7.58277	3.38243e-14	3.66889e-13
IGKV1D-43	3.0351	-2.09541	0.276378	-7.58168	3.41122e-14	3.69612e-13
HMGA2-AS1	1.56418	-1.22639	0.161851	-7.57727	3.52898e-14	3.81649e-13
LINC02595	2.85614	-1.31377	0.173396	-7.57672	3.54395e-14	3.82855e-13
AC009570.2	0.980581	-1.68353	0.222326	-7.57235	3.66521e-14	3.95529e-13
AC079380.1	1.39219	-1.46447	0.193575	-7.56538	3.86746e-14	4.16458e-13
AF001548.3	8.79931	-1.06342	0.14072	-7.557	4.12483e-14	4.43577e-13
BX470102.1	8.62606	-1.0024	0.13265	-7.5567	4.13424e-14	4.44469e-13
KISS1R	6.60117	1.34967	0.178709	7.55232	4.27578e-14	4.59194e-13
AC009041.1	1.52435	-1.15868	0.153829	-7.53225	4.98748e-14	5.33199e-13
IGHJ6	5.35198	-1.81399	0.240843	-7.53183	5.00343e-14	5.34762e-13
AC104024.1	1.24863	-1.40714	0.187025	-7.52382	5.3197e-14	5.66765e-13
AP000802.1	2.48191	-1.18979	0.158145	-7.52342	5.33596e-14	5.68333e-13
AL139147.1	1.28641	-1.16749	0.155225	-7.5213	5.42358e-14	5.77206e-13
MYH2	45.3668	-2.06966	0.275191	-7.5208	5.44415e-14	5.79088e-13
AC015722.2	3.08555	-1.2787	0.170026	-7.52061	5.45208e-14	5.79777e-13
AC011239.1	2.9858	-1.36288	0.181244	-7.5196	5.49423e-14	5.83794e-13
AC004264.1	3.18433	-1.04019	0.138394	-7.51616	5.64099e-14	5.98913e-13
AC005833.2	1.55698	-1.35306	0.180121	-7.51198	5.82376e-14	6.17174e-13
HS3ST5	4.57225	-1.40588	0.187171	-7.51124	5.8572e-14	6.2039e-13
PAGE4	769.061	-1.08098	0.143918	-7.5111	5.8633e-14	6.20872e-13
OVCH1	2.11477	-1.06707	0.142078	-7.51041	5.89412e-14	6.23971e-13
AL121985.1	2.50188	-1.3286	0.176909	-7.51011	5.90761e-14	6.25233e-13
BTG1P1	1.87452	-1.16508	0.155135	-7.51008	5.90926e-14	6.25243e-13
ROR1-AS1	3.32967	-1.15103	0.153274	-7.50966	5.9282e-14	6.26917e-13
TMEM244	0.699804	-1.93178	0.257291	-7.50817	5.99579e-14	6.3373e-13
LINC02233	0.890389	-1.836	0.245081	-7.49141	6.81386e-14	7.17172e-13
HOXD12	29.4896	-1.02517	0.136854	-7.49097	6.83683e-14	7.19401e-13
FBXO40	11.974	-2.47275	0.330467	-7.4826	7.28678e-14	7.65341e-13
RETN	3.3282	-1.29276	0.172802	-7.4812	7.36458e-14	7.73107e-13
IGHE	7.86009	-1.51408	0.202415	-7.48006	7.42907e-14	7.7947e-13
TRBJ2-2	0.649376	-1.57059	0.209982	-7.47964	7.45281e-14	7.81755e-13
AC136428.1	2.10095	-1.85126	0.247532	-7.47889	7.49539e-14	7.86016e-13
AC010768.2	2.34854	-1.41022	0.188595	-7.47751	7.5743e-14	7.93876e-13
OLFM4	6166.17	-1.55585	0.208073	-7.47741	7.57994e-14	7.9426e-13
AC073115.2	1.05528	-1.59678	0.213575	-7.47642	7.63749e-14	7.99663e-13
IATPR	0.706735	-1.82081	0.243646	-7.4732	7.82664e-14	8.1776e-13
CEP250-AS1	2.12435	-1.01354	0.135681	-7.47008	8.01477e-14	8.36109e-13
ZEB2-AS1	1.49256	-1.32822	0.177809	-7.46993	8.02404e-14	8.36858e-13
MECOM-AS1	1.82067	-1.1353	0.152044	-7.46695	8.20747e-14	8.55544e-13
AC133530.1	16.0627	-1.22165	0.163631	-7.4659	8.27303e-14	8.62154e-13
MMP12	54.3873	-1.20972	0.162151	-7.46042	8.62457e-14	8.98321e-13
AC026369.3	3.06028	-1.00371	0.1346	-7.45702	8.85018e-14	9.20386e-13
AC080188.1	3.00503	-1.01649	0.136339	-7.4556	8.94611e-14	9.30121e-13
OR2B11	2.58519	-1.13225	0.151934	-7.45225	9.17642e-14	9.53325e-13
SPINK2	11.4013	-1.05968	0.142235	-7.45021	9.31902e-14	9.67137e-13
AC136489.1	1.50162	-1.1605	0.155963	-7.44087	1.00027e-13	1.03461e-12
TMEM215	1.94745	-1.25678	0.168927	-7.43978	1.00854e-13	1.04209e-12
LINC00487	2.49278	-1.55314	0.209104	-7.42761	1.10575e-13	1.13989e-12
EPYC	4.11985	-1.40556	0.189404	-7.42098	1.16254e-13	1.19598e-12
LINC01412	0.95861	-1.38539	0.186699	-7.42043	1.16737e-13	1.20064e-12
LINC01841	1.68722	-1.15256	0.155348	-7.41921	1.17825e-13	1.21151e-12
TRBJ2-2P	1.21207	-1.52113	0.205049	-7.41839	1.18553e-13	1.21837e-12
MYOT	22.7341	-1.52126	0.205085	-7.4177	1.19171e-13	1.22441e-12
CCL26	3.78726	-1.09937	0.148283	-7.41401	1.22535e-13	1.25801e-12
NEB	578.853	-1.20369	0.162465	-7.40891	1.27338e-13	1.30531e-12
KBTBD12	20.5932	-1.06564	0.143922	-7.40431	1.31836e-13	1.34935e-12
LINC02754	5.58375	-1.0196	0.137742	-7.40222	1.33928e-13	1.37006e-12
AL161945.1	2.79553	-1.14254	0.154365	-7.40154	1.34617e-13	1.37641e-12
LINC00891	1.68622	-1.12818	0.152454	-7.40011	1.36074e-13	1.3906e-12
AC004817.3	1.38052	-1.43645	0.194319	-7.39226	1.44357e-13	1.47224e-12
AL023553.1	1.47012	-1.16777	0.158091	-7.3867	1.50516e-13	1.53233e-12
ACTC1	677.798	-1.29398	0.175247	-7.38373	1.53914e-13	1.56573e-12
AC092652.1	0.860053	-1.89698	0.25693	-7.38326	1.54465e-13	1.57014e-12
LINC00582	1.84233	-1.35075	0.182955	-7.38297	1.54801e-13	1.57315e-12
AC097504.2	0.727881	-1.50284	0.203563	-7.3827	1.55117e-13	1.57597e-12
AC020916.1	863.024	-1.02392	0.138756	-7.37931	1.59109e-13	1.61489e-12
GADL1	10.6067	-1.43927	0.195051	-7.37898	1.59507e-13	1.61852e-12
MCEMP1	3.90449	-1.0495	0.142314	-7.37454	1.64919e-13	1.67132e-12
DCAF12L1	5.98613	-1.12173	0.152291	-7.36568	1.76241e-13	1.78426e-12
LINC02099	3.51204	-1.04567	0.142154	-7.35591	1.89637e-13	1.91535e-12
AC008514.1	1.85641	-1.00743	0.137036	-7.35154	1.95935e-13	1.97715e-12
IGKV1D-17	5.9187	-2.09401	0.284897	-7.35007	1.98108e-13	1.99706e-12
AC112721.2	0.869211	-1.72805	0.235184	-7.34767	2.01696e-13	2.03222e-12
COL19A1	19.1055	-1.42154	0.193493	-7.34672	2.0313e-13	2.04615e-12
SPTA1	2.08108	-1.12155	0.15275	-7.34237	2.09839e-13	2.11108e-12
CIDEC	9.99697	-1.14343	0.155742	-7.3418	2.10742e-13	2.11963e-12
MYLPF	44.2399	-1.33485	0.182137	-7.32883	2.32178e-13	2.32822e-12
CKM	336.204	-1.46684	0.200176	-7.32775	2.34041e-13	2.34573e-12
LINC02723	5.27741	-1.00821	0.137695	-7.32204	2.44229e-13	2.44478e-12
AC034199.1	1.08491	-1.2235	0.167125	-7.32086	2.4638e-13	2.46386e-12
AC104971.3	0.852627	-1.69963	0.232438	-7.31219	2.62832e-13	2.62185e-12
AL354833.2	1.74338	-1.24116	0.169785	-7.31021	2.66715e-13	2.65926e-12
RPL12P4	97.2808	1.00567	0.137579	7.30977	2.67603e-13	2.66745e-12
SMCO1	3.40914	-1.53516	0.210292	-7.30015	2.87446e-13	2.85602e-12
AC084375.1	2.40044	-1.46103	0.200239	-7.29642	2.95529e-13	2.93269e-12
RTL3	2.06268	-1.28712	0.176411	-7.29613	2.9617e-13	2.93833e-12
HEMGN	1.1202	-1.38498	0.190112	-7.28508	3.21475e-13	3.18072e-12
AL356234.3	1.78546	-1.07652	0.148055	-7.27108	3.56629e-13	3.50691e-12
LINC02520	0.870787	-1.55796	0.214391	-7.26692	3.67784e-13	3.61218e-12
AC006460.1	5.37093	-1.06083	0.146018	-7.26508	3.72827e-13	3.65901e-12
AC004917.1	1.44821	-1.26879	0.174663	-7.26423	3.75172e-13	3.67933e-12
AC024597.1	1.6857	-1.08579	0.1496	-7.25797	3.9294e-13	3.84137e-12
AL031733.2	3.39964	-1.19995	0.165356	-7.25678	3.96413e-13	3.87437e-12
LINC01460	2.25934	-1.01385	0.139799	-7.25223	4.09977e-13	4.0011e-12
C11orf87	3.02003	-1.66786	0.230058	-7.24973	4.17589e-13	4.06944e-12
CEACAM7	7.74623	-1.44172	0.199205	-7.23738	4.57451e-13	4.44278e-12
MT1A	95.9449	-1.08514	0.150031	-7.23276	4.73272e-13	4.58977e-12
MYH7	1041.82	-2.65691	0.367473	-7.23022	4.82196e-13	4.67405e-12
IGHV7-4-1	29.5746	-2.16294	0.299157	-7.2301	4.82632e-13	4.67715e-12
LINC02528	0.666701	-1.56278	0.216242	-7.22697	4.93877e-13	4.77688e-12
AC090644.1	1.52516	-1.72308	0.238441	-7.22645	4.95795e-13	4.79197e-12
DGKB	17.4714	-1.02396	0.141722	-7.22515	5.00546e-13	4.83311e-12
HHATL	9.98283	-1.26526	0.17519	-7.2222	5.11533e-13	4.93694e-12
CCDC42	1.58177	-1.03321	0.143094	-7.2205	5.17958e-13	4.99655e-12
TRAV10	1.52118	-1.25006	0.173137	-7.22008	5.19574e-13	5.01093e-12
TRIM54	39.1451	-1.35033	0.187062	-7.21859	5.25313e-13	5.06505e-12
MIR1-1HG	5.62022	-1.52713	0.211559	-7.21845	5.25843e-13	5.06836e-12
AC092490.1	3.33653	-1.02923	0.142604	-7.21739	5.29936e-13	5.10473e-12
AL391822.1	1.96255	-1.19025	0.16499	-7.21408	5.4299e-13	5.22294e-12
AL157896.1	2.09229	-1.46966	0.203898	-7.20785	5.68415e-13	5.46357e-12
TEX26-AS1	1.91143	-1.31487	0.182437	-7.20725	5.70944e-13	5.48657e-12
TRBJ2-1	1.30864	-1.36663	0.189684	-7.20475	5.8151e-13	5.58542e-12
Z98257.1	3.24306	-1.07127	0.14872	-7.20324	5.87967e-13	5.64338e-12
LINC01474	2.29005	-1.25946	0.174925	-7.19999	6.02168e-13	5.77554e-12
AC006058.4	1.20751	-1.62637	0.226061	-7.19438	6.2745e-13	6.01515e-12
VSTM1	1.55924	-1.34782	0.187368	-7.19343	6.31838e-13	6.05577e-12
SYT3	104.45	1.1711	0.162863	7.1907	6.44584e-13	6.17203e-12
SMTNL2	53.4483	-1.04032	0.14468	-7.19047	6.45701e-13	6.18125e-12
AC010533.1	0.888576	-1.53292	0.213249	-7.1884	6.55573e-13	6.27064e-12
DCC	14.9607	-1.14811	0.159807	-7.18435	6.75276e-13	6.4459e-12
MYL4	7.29437	-1.02391	0.142523	-7.18417	6.76149e-13	6.4527e-12
AL592158.1	1.57222	-1.50259	0.20921	-7.18223	6.85828e-13	6.54351e-12
CLEC12B	1.30587	-1.20638	0.168045	-7.17894	7.02558e-13	6.69358e-12
AOAH-IT1	0.80581	-2.10303	0.293009	-7.17737	7.10647e-13	6.76421e-12
NR4A3	1033.27	-1.10975	0.154653	-7.17575	7.19126e-13	6.84006e-12
AC104461.1	1.25908	-1.30967	0.182672	-7.16952	7.52614e-13	7.14164e-12
IL1A	2.82356	-1.23196	0.171847	-7.16894	7.55803e-13	7.16882e-12
AC103563.7	1.17961	-1.43618	0.200382	-7.16719	7.65547e-13	7.25578e-12
PYDC1	4.45676	-1.42003	0.198169	-7.16576	7.73539e-13	7.31831e-12
SNORA74B	3.64096	-1.45016	0.20242	-7.16412	7.82869e-13	7.40071e-12
CCN5	287.442	-1.16966	0.163385	-7.15896	8.12906e-13	7.67381e-12
LINC01799	2.09978	-1.08345	0.151397	-7.15635	8.28558e-13	7.81604e-12
FOXI2	6.8598	-1.05551	0.147576	-7.15229	8.53447e-13	8.04515e-12
IGF2-AS	2.23384	-1.3313	0.186405	-7.14195	9.20134e-13	8.64939e-12
AC135782.3	2.85834	-1.06612	0.149402	-7.13593	9.61361e-13	9.02424e-12
PHGR1	190.489	1.21873	0.170901	7.13118	9.95099e-13	9.33001e-12
RN7SL3	9.60499	-1.21152	0.170017	-7.12588	1.03416e-12	9.6849e-12
SCARNA5	10.1738	-1.45548	0.204299	-7.12424	1.04656e-12	9.78729e-12
AC009093.10	1.37276	-1.31692	0.184877	-7.12322	1.05431e-12	9.85755e-12
AL451042.1	1.68215	-1.2587	0.176716	-7.12272	1.05815e-12	9.89114e-12
IGHJ1	1.21721	-1.91729	0.269442	-7.11579	1.11274e-12	1.03869e-11
MCHR1	2.88894	-1.05731	0.148591	-7.11561	1.11418e-12	1.03955e-11
PLCE1-AS1	1.28031	-1.46478	0.205909	-7.11374	1.12944e-12	1.05329e-11
[truncated: 1,390 more rows]
