# Supplementary material for: Integrated multi-omics profiling of immune microenvironment and drug resistance signatures for precision prognosis in prostate cancer
Source: Cancer Drug Resist. 2025 Jun 25;8:31. doi: 10.20517/cdr.2025.47 (PMC12366425; doi:10.20517/cdr.2025.47)
Supplement: Supplementary file 1 [file cdr-8-31-SupplementaryMaterials.zip › cdr8047-Supplementary Tables/cdr8047-Supplementary Table 4.xlsx]

## Sheet: table 2
Module	Gene
turquoise	TNFRSF1B
turquoise	CD86
turquoise	CTSC
turquoise	CD53
turquoise	LCP2
turquoise	CSF2RA
turquoise	C1S
turquoise	EVI2A
turquoise	IL10RA
turquoise	WIPF1
turquoise	CD4
turquoise	EVI2B
turquoise	TMEM273
turquoise	MS4A6A
turquoise	ARHGAP15
turquoise	AOAH
turquoise	CLIC2
turquoise	TRPV2
turquoise	SAMSN1
turquoise	HCLS1
turquoise	LAIR1
turquoise	IL16
turquoise	CPVL
turquoise	TNFSF13B
turquoise	BTK
turquoise	SELPLG
turquoise	CSF1R
turquoise	RCSD1
turquoise	LAPTM5
turquoise	AC090559.1
turquoise	CTSK
turquoise	CMKLR1
turquoise	MILR1
turquoise	BIN2
turquoise	NCKAP1L
turquoise	THEMIS2
turquoise	APBB1IP
turquoise	ITGB2
turquoise	MSC-AS1
turquoise	SLC7A7
turquoise	GPR132
turquoise	C3AR1
turquoise	RNASE6
turquoise	C1R
turquoise	CYTIP
turquoise	MMP2
turquoise	CD48
turquoise	CTSS
turquoise	ITGAM
turquoise	GAB3
turquoise	GPRIN3
turquoise	PDCD1LG2
turquoise	CD37
turquoise	PIK3CG
turquoise	FYB1
turquoise	HCK
turquoise	FGL2
turquoise	LSP1
turquoise	GIMAP4
turquoise	HLA-DQA1
turquoise	WAS
turquoise	HAVCR2
turquoise	MS4A7
turquoise	SPI1
turquoise	MYO1F
turquoise	CD33
turquoise	IL12RB1
turquoise	GGTA1
turquoise	TGFBI
turquoise	PLEK
turquoise	PTAFR
turquoise	IFI16
turquoise	SCIMP
turquoise	DOCK2
turquoise	FMNL3
turquoise	GPR65
turquoise	ITK
turquoise	WDFY4
turquoise	PLCG2
turquoise	CD74
turquoise	MCUB
turquoise	FERMT3
turquoise	GPSM3
turquoise	JAK3
turquoise	CYTH4
turquoise	SERPING1
turquoise	SRGN
turquoise	HLA-DOA
turquoise	DPYSL2
turquoise	SLAMF1
turquoise	MPEG1
turquoise	STX11
turquoise	CSF2RB
turquoise	PDGFRB
turquoise	PTPN7
turquoise	LILRB1
turquoise	MSC
turquoise	FGD2
turquoise	SERPINB9
turquoise	DOK2
turquoise	CD180
turquoise	GLT8D2
turquoise	CST7
turquoise	RAC2
turquoise	VCAM1
turquoise	CCDC80
turquoise	SNX20
turquoise	PTPRC
turquoise	LILRB2
turquoise	SASH3
turquoise	CD5
turquoise	BST1
turquoise	IL2RA
turquoise	CD6
turquoise	MMP19
turquoise	HLA-DPA1
turquoise	STAB1
turquoise	CYBB
turquoise	RAB31
turquoise	TMEM119
turquoise	P2RY14
turquoise	HAPLN3
turquoise	C3
turquoise	ARHGAP30
turquoise	SLC15A3
turquoise	HLA-DRB1
turquoise	AXL
turquoise	NCF1
turquoise	MNDA
turquoise	C1QC
turquoise	KLHL6
turquoise	PLXNC1
turquoise	PTPN22
turquoise	CD96
turquoise	RFTN1
turquoise	NCF4
turquoise	CCR5
turquoise	TFEC
turquoise	SPN
turquoise	ITGAL
turquoise	CALHM5
turquoise	LUM
turquoise	TRAC
turquoise	DOCK10
turquoise	SP140
turquoise	ALOX5AP
turquoise	MOXD1
turquoise	P2RY10
turquoise	CHST11
turquoise	FCER1G
turquoise	CXCR4
turquoise	JAML
turquoise	SLAMF8
turquoise	TNFSF8
turquoise	RGS18
turquoise	CLEC7A
turquoise	SLAMF6
turquoise	MB21D2
turquoise	CD247
turquoise	ZNF831
turquoise	CD84
turquoise	PMP22
turquoise	GAS7
turquoise	NCF2
turquoise	IL7R
turquoise	ARL11
turquoise	AIF1
turquoise	CARD11
turquoise	ST8SIA4
turquoise	CD226
turquoise	PCED1B-AS1
turquoise	SLCO2B1
turquoise	GAPT
turquoise	LRRC25
turquoise	ARHGAP25
turquoise	TMEM176A
turquoise	EBI3
turquoise	A2M
turquoise	PLCL2
turquoise	TESPA1
turquoise	CCR2
turquoise	IGHM
turquoise	CD3E
turquoise	SLAMF7
turquoise	CFH
turquoise	GNG2
turquoise	LY9
turquoise	FBLN5
turquoise	ABI3BP
turquoise	SYT11
turquoise	PDGFRA
turquoise	ITGA4
turquoise	TMC8
turquoise	ECM2
turquoise	ARHGAP9
turquoise	ZEB2
turquoise	PYHIN1
turquoise	TRAT1
turquoise	MRC1
turquoise	FAM78A
turquoise	TRAF3IP3
turquoise	ITGAX
turquoise	CD3G
turquoise	TLR2
turquoise	CSF3R
turquoise	C1QA
turquoise	PIK3CD
turquoise	C1QB
turquoise	TAGAP
turquoise	DPEP2
turquoise	FCGR2B
turquoise	PSTPIP1
turquoise	CD2
turquoise	CORO1A
turquoise	TIMP2
turquoise	NLRP3
turquoise	CCL22
turquoise	INPP5D
turquoise	GBP2
turquoise	CD300A
turquoise	FCGR2A
turquoise	SRPX2
turquoise	TRBC2
turquoise	CD52
turquoise	SLA
turquoise	CIITA
turquoise	IGSF6
turquoise	LAX1
turquoise	CDH11
turquoise	TYROBP
turquoise	AL365361.1
turquoise	CD40LG
turquoise	MAP4K1
turquoise	HLA-DPB1
turquoise	SIRPB2
turquoise	RASGRP4
turquoise	PARVG
turquoise	C1orf162
turquoise	PLBD1
turquoise	SELL
turquoise	GPR171
turquoise	S1PR4
turquoise	ICAM3
turquoise	IRF4
turquoise	CD72
turquoise	CD27
turquoise	CXorf21
turquoise	ZC3H12D
turquoise	SIT1
turquoise	SFRP2
turquoise	NINJ2
turquoise	SH2D2A
turquoise	COL8A1
turquoise	PIK3R6
turquoise	TMEM71
turquoise	FOLR2
turquoise	CRTAM
turquoise	NCF1B
turquoise	IL21R
turquoise	GMFG
turquoise	AC008760.2
turquoise	FGD3
turquoise	LY86
turquoise	TLR8
turquoise	FCMR
turquoise	MS4A4A
turquoise	TLR6
turquoise	LST1
turquoise	ISLR
turquoise	EPB41L2
turquoise	RUNX3
turquoise	GZMK
turquoise	SYNPO
turquoise	GPR68
turquoise	FLT3
turquoise	IGFBP7
turquoise	HLA-DRA
turquoise	LGALS9
turquoise	COL1A2
turquoise	CXCR3
turquoise	RUBCNL
turquoise	CCR1
turquoise	TNFRSF9
turquoise	ABCA6
turquoise	ABCB1
turquoise	CEACAM21
turquoise	CD3D
turquoise	LILRB4
turquoise	CLEC2B
turquoise	CD1D
turquoise	KIAA1755
turquoise	FPR3
turquoise	KYNU
turquoise	GPR174
turquoise	AIM2
turquoise	STAT4
turquoise	CCR7
turquoise	COL14A1
turquoise	TNFSF14
turquoise	FGR
turquoise	HACD4
turquoise	GIMAP7
turquoise	GZMA
turquoise	IFFO1
turquoise	KCNA3
turquoise	CCR4
turquoise	CASP1
turquoise	LINC00861
turquoise	CLEC10A
turquoise	SCML4
turquoise	AEBP1
turquoise	GPR183
turquoise	RASAL3
turquoise	ELN
turquoise	COL5A1
turquoise	ETS1
turquoise	ADAM19
turquoise	IL34
turquoise	GVINP1
turquoise	GGT5
turquoise	GNGT2
turquoise	GBP1P1
turquoise	SUSD3
turquoise	SIRPG
turquoise	SIGLEC9
turquoise	MGP
turquoise	GBP5
turquoise	DOCK11
turquoise	OLFML1
turquoise	PODN
turquoise	GXYLT2
turquoise	SYNE3
turquoise	TRBC1
turquoise	PLEKHG1
turquoise	AC243960.1
turquoise	LINC01934
turquoise	MFAP4
turquoise	FRZB
turquoise	TIGIT
turquoise	JAKMIP2
turquoise	TNFAIP8L2
turquoise	TNFAIP8L3
turquoise	CNRIP1
turquoise	CPNE5
turquoise	VSIG4
turquoise	PEAK1
turquoise	CD200R1
turquoise	CTLA4
turquoise	LTBP2
turquoise	TRABD2B
turquoise	LINC00426
turquoise	LY75
turquoise	COL15A1
turquoise	FCGR3A
turquoise	TBX21
turquoise	CLEC12A
turquoise	CH25H
turquoise	LY96
turquoise	S100A4
turquoise	SULF1
turquoise	STK32B
turquoise	PCOLCE
turquoise	IGFBP4
turquoise	CD300LF
turquoise	LAMA2
turquoise	EGFLAM
turquoise	FLI1
turquoise	IRAG2
turquoise	VAV1
turquoise	TIFAB
turquoise	TLR1
turquoise	IGLV1-40
turquoise	NCF1C
turquoise	LINC00996
turquoise	TRBV20-1
turquoise	IL2RB
turquoise	UBASH3A
turquoise	PRRX1
turquoise	ADAMTS2
turquoise	SLA2
turquoise	LTB
turquoise	FCRL3
turquoise	CXCR6
turquoise	CD300C
turquoise	DCN
turquoise	NAPSB
turquoise	PARP15
turquoise	TM6SF1
turquoise	GBP1
turquoise	FBN1
turquoise	CD79A
turquoise	SPARC
turquoise	PRF1
turquoise	GPR141
turquoise	CR1
turquoise	COL8A2
turquoise	PIK3R5
turquoise	HNRNPA1P21
turquoise	TLR10
turquoise	ARNTL2
turquoise	BCL11B
turquoise	LINC02580
turquoise	LINC00892
turquoise	P2RY13
turquoise	COL16A1
turquoise	DIO2
turquoise	TNFRSF8
turquoise	SLC16A7
turquoise	OLFML2B
turquoise	GPR18
turquoise	SLFN11
turquoise	IGHV3-7
turquoise	AC055839.2
turquoise	CCL19
turquoise	GPR34
turquoise	SIGLEC10
turquoise	LAMA4
turquoise	BTBD19
turquoise	C1QTNF7
turquoise	GPR55
turquoise	EMP3
turquoise	TAF5LP1
turquoise	KLRB1
turquoise	CAMK4
turquoise	IL18
turquoise	POU2AF1
turquoise	LINC02328
turquoise	PLA2G2D
turquoise	CCL5
turquoise	MIR4435-2HG
turquoise	P2RY6
turquoise	ADGRE2
turquoise	SERPINB1
turquoise	TMEM156
turquoise	PDCD1
turquoise	PPP1R16B
turquoise	BIRC3
turquoise	FCHO1
turquoise	ENPEP
turquoise	EDIL3
turquoise	BCL2A1
turquoise	NUGGC
turquoise	TRBV29-1
turquoise	IGHV4-39
turquoise	SSC5D
turquoise	PDE1B
turquoise	LILRA1
turquoise	MFAP2
turquoise	COL6A3
turquoise	IGHV3-21
turquoise	SIGLEC7
turquoise	COL3A1
turquoise	GPR82
turquoise	CD8A
turquoise	CYTOR
turquoise	SLCO3A1
turquoise	CD163
turquoise	LPAR5
turquoise	NKG7
turquoise	GFPT2
turquoise	KIRREL1
turquoise	ICOS
turquoise	IKZF3
turquoise	TRBV2
turquoise	IGHV3-74
turquoise	DNM3OS
turquoise	RASGRP1
turquoise	TRBV7-9
turquoise	IGHA1
turquoise	ITGA11
turquoise	SERPINF1
turquoise	IGKV3-20
turquoise	BTLA
turquoise	C1QTNF2
turquoise	IL32
turquoise	CD79B
turquoise	NFASC
turquoise	MEI1
turquoise	LMCD1
turquoise	AL121933.2
turquoise	FCRL5
turquoise	CLMP
turquoise	LINC01215
turquoise	NLRP1
turquoise	ZAP70
turquoise	P2RY8
turquoise	APOBEC3H
turquoise	BGN
turquoise	LINC01857
turquoise	THY1
turquoise	STRA6
turquoise	DAPP1
turquoise	GYPC
turquoise	MSR1
turquoise	C5AR1
turquoise	ZNF365
turquoise	IGLV1-47
turquoise	XCR1
turquoise	HLA-DQB1
turquoise	IGHG4
turquoise	EPHA3
turquoise	SKAP1
turquoise	SVEP1
turquoise	ARSI
turquoise	DACT1
turquoise	S100A3
turquoise	IGKV2-24
turquoise	IGHV3-30
turquoise	PAMR1
turquoise	TLR7
turquoise	DDR2
turquoise	IL2RG
turquoise	NRP2
turquoise	YPEL4
turquoise	SHISAL2A
turquoise	ABCD2
turquoise	CD22
turquoise	GLIPR1
turquoise	MICB
turquoise	SLC17A9
turquoise	CADM3
turquoise	DNASE1L3
turquoise	RAB33A
turquoise	EFEMP1
turquoise	GPNMB
turquoise	RGL4
turquoise	NXPH3
turquoise	FCRLA
turquoise	HAS2
turquoise	AC016583.2
turquoise	CCN4
turquoise	HEPH
turquoise	CCR5AS
turquoise	BHLHE22
turquoise	LILRA2
turquoise	TRBV5-1
turquoise	FAM30A
turquoise	NFATC2
turquoise	CNR2
turquoise	HLA-DOB
turquoise	F13A1
turquoise	SAMD9L
turquoise	TNFRSF17
turquoise	TRBV19
turquoise	CD1E
turquoise	TMEM150B
turquoise	NR2F2-AS1
turquoise	SIGLEC1
turquoise	VCAN
turquoise	MXRA5
turquoise	CNTNAP1
turquoise	RSPO1
turquoise	FCRL6
turquoise	EPSTI1
turquoise	ZNF385D
turquoise	PLD4
turquoise	AC015911.3
turquoise	JCHAIN
turquoise	COL1A1
turquoise	PLAC8
turquoise	HTR7
turquoise	IL4I1
turquoise	LRRN4CL
turquoise	TRBV18
turquoise	GBP4
turquoise	CLEC17A
turquoise	RCAN2
turquoise	CD7
turquoise	IGKC
turquoise	FILIP1L
turquoise	PRELP
turquoise	CCL13
turquoise	IGHV3-33
turquoise	AC004585.1
turquoise	NT5E
turquoise	SGIP1
turquoise	TNXB
turquoise	CYS1
turquoise	CD69
turquoise	C5AR2
turquoise	TRAV8-2
turquoise	LTA
turquoise	MMP16
turquoise	IFITM3P6
turquoise	SYNE1
turquoise	PTGIR
turquoise	IGKV1-9
turquoise	IGHG3
turquoise	HGF
turquoise	IGLV2-14
turquoise	CD19
turquoise	ANKRD33B
turquoise	PREX2
turquoise	TRBV6-5
turquoise	ADAMTS12
turquoise	IGKV4-1
turquoise	IGKV1D-39
turquoise	SAMD3
turquoise	LINC01081
turquoise	TRBV7-2
turquoise	GZMM
turquoise	CYBA
turquoise	LRRK2
turquoise	MIR100HG
turquoise	CTSW
turquoise	CD200
turquoise	ADAMTSL4
turquoise	MEOX1
turquoise	KCNT2
turquoise	PRR33
turquoise	LGALS2
turquoise	SIGLEC14
turquoise	TMEM200A
turquoise	IL33
turquoise	MS4A1
turquoise	CD209
turquoise	TRBV28
turquoise	TRAV13-1
turquoise	DRP2
turquoise	COL4A4
turquoise	MAP3K8
turquoise	IGLV2-8
turquoise	GPBAR1
turquoise	IGHV5-51
turquoise	IGKV1-27
turquoise	FBLN2
turquoise	PURG
turquoise	FBLN1
turquoise	GEM
turquoise	TMEM37
turquoise	IGKV3-15
turquoise	REM1
turquoise	SLC1A7
turquoise	CD300LB
turquoise	ADGRE1
turquoise	EDIL3-DT
turquoise	SLFN12L
turquoise	IGLV1-44
turquoise	KLHDC7B
turquoise	CARD16
turquoise	TRBV6-1
turquoise	ADGRD1
turquoise	ABCC9
turquoise	ITGB7
turquoise	THEMIS
turquoise	CD1C
turquoise	IFNG-AS1
turquoise	INHBA
turquoise	AL096816.1
turquoise	PRKCB
turquoise	HPSE
turquoise	IGHV2-70
turquoise	BDKRB2
turquoise	IGHV1-18
turquoise	TRAV8-6
turquoise	CFI
turquoise	IGKV1-12
turquoise	LINC02384
turquoise	IGHV4-61
turquoise	TCTEX1D1
turquoise	TRAV29DV5
turquoise	GIMAP5
turquoise	MGAT3
turquoise	ADGRG5
turquoise	NEGR1
turquoise	LINC01943
turquoise	FCRL2
turquoise	RGS1
turquoise	IGHV3-66
turquoise	IGLV7-43
turquoise	XPNPEP2
turquoise	IGLV3-25
turquoise	IGHV1-24
turquoise	GRAP
turquoise	IGHV4-34
turquoise	PODNL1
turquoise	IGLV6-57
turquoise	IGKV3-11
turquoise	TACR1
turquoise	TNFRSF4
turquoise	LINC01197
turquoise	TREML2
turquoise	IL10
turquoise	ZBP1
turquoise	CCL17
turquoise	AC093908.1
turquoise	FIBIN
turquoise	IGHV1-46
turquoise	PIEZO2
turquoise	IGHV4-28
turquoise	LEFTY2
turquoise	IGHA2
turquoise	LINC02325
turquoise	FAP
turquoise	IGLV2-23
turquoise	SSTR2
turquoise	IGKJ1
turquoise	TRAV9-2
turquoise	IGLV2-11
turquoise	TRAV26-1
turquoise	IGHV3-23
turquoise	POSTN
turquoise	KCNK2
turquoise	C11orf21
turquoise	PCED1B
turquoise	GFRA1
turquoise	FXYD6
turquoise	PNOC
turquoise	HSD11B1
turquoise	AC007728.2
turquoise	FAT4
turquoise	TRBV5-6
turquoise	IL12B
turquoise	PLAUR
turquoise	FPR1
turquoise	ITGB2-AS1
turquoise	BLK
turquoise	ADCY7
turquoise	FOXL1
turquoise	PLAC9
turquoise	CALHM6
turquoise	PRKG1
turquoise	C5orf58
turquoise	THBS2
turquoise	TNFRSF13B
turquoise	TMEM176B
turquoise	IL18RAP
turquoise	CX3CL1
turquoise	CD244
turquoise	ADAMTS14
turquoise	CLEC9A
turquoise	AC007384.1
turquoise	IL1RL1
turquoise	CSDC2
turquoise	C1QTNF1
turquoise	CCDC3
turquoise	BATF2
turquoise	MIAT
turquoise	IGHV1-3
turquoise	ALDH1L2
turquoise	ADAMDEC1
turquoise	ESR1
turquoise	TNFRSF13C
turquoise	TRAV12-2
turquoise	HTR2B
turquoise	CCR8
turquoise	TRBV11-2
turquoise	CR2
turquoise	TRBV3-1
turquoise	EXOC3L4
turquoise	LINC02273
turquoise	FCRL1
turquoise	KLRD1
turquoise	GCNT4
turquoise	SLC24A4
turquoise	HMCN1
turquoise	AC015911.7
turquoise	CNTN1
turquoise	ERMN
turquoise	CTHRC1
turquoise	TNFAIP2
turquoise	LINC01684
turquoise	IGHV3-69-1
turquoise	IGHV4-31
turquoise	TRBV9
turquoise	IGKV2D-40
turquoise	FAM180A
turquoise	CD1A
turquoise	IGLV3-10
turquoise	TRAV8-3
turquoise	IGHV6-1
turquoise	CLECL1
turquoise	HTRA3
turquoise	CXCL13
turquoise	IGHGP
turquoise	TIMP1
turquoise	MIR223HG
turquoise	SORCS2
turquoise	CD80
turquoise	IGLC2
turquoise	HLA-DRB5
turquoise	TRAV8-4
turquoise	FAM124B
turquoise	ANKRD55
turquoise	SIRPB1
turquoise	TMEM255A
turquoise	PRKAR1B-AS1
turquoise	ANK2
turquoise	SPON1
turquoise	CCN2
turquoise	IGKV1-16
turquoise	AL360178.1
turquoise	HLA-DRB6
turquoise	CACNA2D3
turquoise	IGHV3-73
turquoise	LINC01915
turquoise	AC008808.2
turquoise	TRAV21
turquoise	TRBV10-3
turquoise	ASPN
turquoise	TBC1D10C
turquoise	TRAV4
turquoise	PCDH10
turquoise	TRBV27
turquoise	IGKV1D-16
turquoise	ISM1
turquoise	AC006369.1
turquoise	FN1
turquoise	BISPR
turquoise	TNFAIP3
turquoise	IGHV3-48
turquoise	C8orf31
turquoise	TMEM52B
turquoise	LINC01550
turquoise	RND3
turquoise	RARRES1
turquoise	CLIP3
turquoise	CAMK1G
turquoise	AP000662.1
turquoise	VPREB3
turquoise	FTH1P22
turquoise	LINC01150
turquoise	IGHV4-55
turquoise	FCGR2C
turquoise	AP003120.1
turquoise	SNCAIP
turquoise	LMO3
turquoise	IGHV4-59
turquoise	SPIB
turquoise	P2RY12
turquoise	IGHG2
turquoise	FASLG
turquoise	PTGER2
turquoise	IGHV3-49
turquoise	IGKV1D-8
turquoise	NCR3
turquoise	CNTN2
turquoise	IGLV7-46
turquoise	PAPPA
turquoise	IGKV1-39
turquoise	IGHV3-15
turquoise	WNT2B
turquoise	FCER1A
turquoise	AC110995.1
turquoise	CDK15
turquoise	C7
turquoise	KMO
turquoise	OLR1
turquoise	SIGLEC8
turquoise	PTGS1
turquoise	GYPE
turquoise	AC133644.1
turquoise	TRAV16
turquoise	S100A6
turquoise	MET
turquoise	POM121L9P
turquoise	LINC02397
turquoise	IGKV1-6
turquoise	IGHJ3
turquoise	AL353807.5
turquoise	NOX4
turquoise	ABCA8
turquoise	IGKV3D-15
turquoise	FCER2
turquoise	SLC8A1
turquoise	CXCL9
turquoise	KIF21B
turquoise	CD70
turquoise	NCOA7
turquoise	AL133371.2
turquoise	MATN3
turquoise	GZMH
turquoise	AC105383.1
turquoise	SLC47A1
turquoise	IGLV5-45
turquoise	IGKV2-30
turquoise	TRPC4
turquoise	IRF8
turquoise	IGHD
turquoise	KIT
turquoise	PDE6G
turquoise	TRBV5-4
turquoise	PPP2R2B
turquoise	PCDH18
turquoise	LINC00528
turquoise	TNIP3
turquoise	KLHL33
turquoise	IGHJ4
turquoise	OR2I1P
turquoise	IRAG1
turquoise	GPR31
turquoise	IL12RB2
turquoise	GPR84
turquoise	IGLV3-21
turquoise	AC007569.1
turquoise	CATSPER1
turquoise	IGHV3-11
turquoise	PGR
turquoise	MEFV
turquoise	ITGA8
turquoise	TRAV17
turquoise	HK3
turquoise	GPR15
turquoise	CNR1
turquoise	CDX1
turquoise	AL356495.1
turquoise	CEACAM4
turquoise	FOXF1
turquoise	AC002074.1
turquoise	LINC02362
turquoise	PNMA8C
turquoise	TRBV24-1
turquoise	MAMDC2
turquoise	SIGLEC6
turquoise	TSPAN11
turquoise	NGF
turquoise	FLRT2
turquoise	IGLV3-19
turquoise	PI16
turquoise	SYNDIG1
turquoise	CXCR2P1
turquoise	ANTXRLP1
turquoise	LINC01936
turquoise	ADGRE3
turquoise	TRAV12-1
turquoise	HCST
turquoise	RBP1
turquoise	FUT7
turquoise	COPDA1
turquoise	TRAV23DV6
turquoise	CPXM2
turquoise	IGLV3-9
turquoise	TMEM200B
turquoise	IGKV1-5
turquoise	XCL2
turquoise	THBD
turquoise	IGHV2-26
turquoise	CYSLTR2
turquoise	KIF26B
turquoise	MLC1
turquoise	AC018755.4
turquoise	FCN1
turquoise	TWIST2
turquoise	HRH1
turquoise	IGKV3OR2-268
turquoise	PGF
turquoise	LINC01871
turquoise	FAIM2
turquoise	IGHG1
turquoise	PCOLCE2
turquoise	F10
turquoise	CD1B
turquoise	AL121821.2
turquoise	EML4-AS1
turquoise	IGLV3-1
turquoise	CP
turquoise	TRAV41
turquoise	RNASE2
turquoise	LRFN5
turquoise	TOMM20P2
turquoise	AC096541.1
turquoise	IGLV8-61
turquoise	TRAV12-3
turquoise	IGHV4-4
turquoise	TCEAL5
turquoise	TRBD1
turquoise	MS4A2
turquoise	IGFBP6
turquoise	NME8
turquoise	AC093890.1
turquoise	LINC01415
turquoise	DNAJC5B
turquoise	AC111197.1
turquoise	PTH1R
turquoise	TRAV19
turquoise	IFITM1
turquoise	NCAM1
turquoise	TRBV7-3
turquoise	MACORIS
turquoise	FSD1
turquoise	IGLC3
turquoise	IGHV3-62
turquoise	LINC00924
turquoise	RARRES2
turquoise	IGLL5
turquoise	HLA-DQB2
turquoise	PDE2A-AS2
turquoise	CCL21
turquoise	LINC00494
turquoise	PDGFRL2P
turquoise	AC083837.1
turquoise	LINC00968
turquoise	LILRA4
turquoise	FGF18
turquoise	SCUBE1
turquoise	CLEC4E
turquoise	IGKV6-21
turquoise	PTGDR
turquoise	AC008105.3
turquoise	ARRDC5
turquoise	SAMD9
turquoise	BX571818.1
turquoise	IGHV3-63
turquoise	IGLV1-36
turquoise	AC041040.1
turquoise	FGF14
turquoise	TRAV36DV7
turquoise	AL031651.2
turquoise	CCL4
turquoise	TRAV14DV4
turquoise	LINC00239
turquoise	CPA3
turquoise	TRBV6-2
turquoise	FMO1
turquoise	AC104260.2
turquoise	AC116351.1
turquoise	ALKAL2
turquoise	PELATON
turquoise	IGHV1-69D
turquoise	METTL24
turquoise	NTRK1
turquoise	CLEC4D
turquoise	TRAV22
turquoise	IGKV1-17
turquoise	SFRP4
turquoise	FAM43B
turquoise	LINC01281
turquoise	TCL1A
turquoise	IGHV3-19
turquoise	FGF9
turquoise	PRDM1
turquoise	IGHV2-5
turquoise	TREML1
turquoise	IGF2BP2
turquoise	AC106845.1
turquoise	IFI27L2
turquoise	LYZ
turquoise	TMEM130
turquoise	LAMA4-AS1
turquoise	LINC01013
turquoise	ROBO2
turquoise	IGKV3-7
turquoise	IGHV3-20
turquoise	MAL
turquoise	SCRG1
turquoise	CAVIN3
turquoise	LINC01082
turquoise	CFD
turquoise	IGLV3-27
turquoise	IGLV2-18
turquoise	SERPINB9P1
turquoise	LILRB5
turquoise	KCNS2
turquoise	AL591501.1
turquoise	CLIC6
turquoise	F2RL2
turquoise	MS4A4E
turquoise	TRBV7-6
turquoise	TBC1D27P
turquoise	CX3CR1
turquoise	MMRN1
turquoise	ECRG4
turquoise	IGLV2-28
turquoise	CRACD
turquoise	IGHV3-72
turquoise	IL9R
turquoise	CPZ
turquoise	AC009093.1
turquoise	BMP3
turquoise	TMIE
turquoise	WFDC1
turquoise	CCDC200
turquoise	TRHDE
turquoise	LINC02391
turquoise	TMEM200C
turquoise	KCNA2
turquoise	CADM3-AS1
turquoise	AC008453.2
turquoise	BFSP2
turquoise	IGHV3-53
turquoise	IQSEC3
turquoise	SSTR3
turquoise	AL049775.1
turquoise	DUSP5
turquoise	MIR3142HG
turquoise	MPO
turquoise	NTRK2
turquoise	TRAV20
turquoise	IL22RA2
turquoise	LINC00944
turquoise	P2RX2
turquoise	NIBAN3
turquoise	OGN
turquoise	IGKV2-28
turquoise	MEDAG
turquoise	FGF10
turquoise	ANKRD36BP2
turquoise	IGKV2D-24
turquoise	IGKV3D-11
turquoise	LINC00683
turquoise	TRAV26-2
turquoise	CEACAM3
turquoise	TRAV27
turquoise	LINC01506
turquoise	AC007920.2
turquoise	AC022509.1
turquoise	FAM83D
turquoise	TRBV12-4
turquoise	ADGRE4P
turquoise	IGHV3-43
turquoise	SCARA5
turquoise	EPHA2
turquoise	RPL32P1
turquoise	IGHV1-2
turquoise	S100Z
turquoise	ZBED2
turquoise	AC079298.3
turquoise	LINC01781
turquoise	TTC24
turquoise	TRBV5-5
turquoise	GP5
turquoise	TRBV4-1
turquoise	AP001189.3
turquoise	CHI3L2
turquoise	LINC02147
turquoise	IGKV1-8
turquoise	AC087645.2
turquoise	LINC00540
turquoise	TMIGD2
turquoise	GDF7
turquoise	AL021978.1
turquoise	CCR6
turquoise	ADGRL3
turquoise	TSLP
turquoise	IGHJ3P
turquoise	IGHV1-58
turquoise	GSTM5
turquoise	SCN7A
turquoise	IGHV3OR16-13
turquoise	HDC
turquoise	LINC00943
turquoise	MIXL1
turquoise	AC142381.1
turquoise	TRAV8-1
turquoise	NDNF
turquoise	IGKV1OR2-108
turquoise	TRBV14
turquoise	SPOCD1
turquoise	USP30-AS1
turquoise	PIK3CD-AS1
turquoise	TSKS
turquoise	SERPINE1
turquoise	PRSS35
turquoise	MASP1
turquoise	LINC01010
turquoise	NALCN
turquoise	IGLV2-5
turquoise	PNMA2
turquoise	IGHV3OR16-9
turquoise	AC106865.1
turquoise	AC010247.1
turquoise	LNCAROD
turquoise	TNFAIP6
turquoise	IL1B
turquoise	NCCRP1
turquoise	HLA-DQB1-AS1
turquoise	RGS16
turquoise	AC134879.2
turquoise	DIRC3
turquoise	FXYD7
turquoise	LINC01366
turquoise	TREM1
turquoise	LIF
turquoise	PGR-AS1
turquoise	MMP9
turquoise	AC009093.2
turquoise	AC022239.1
turquoise	TKTL1
turquoise	LINC00877
turquoise	ADAMTS5
turquoise	COL10A1
turquoise	SAA1
turquoise	CRLF2
turquoise	SAA2
turquoise	SCHIP1
turquoise	TRBV12-3
turquoise	RHEX
turquoise	WFDC21P
turquoise	ITGBL1
turquoise	IGKV1D-33
turquoise	IGKV2D-28
turquoise	KERA
turquoise	TRAV6
turquoise	IGHV5-10-1
turquoise	AL392172.1
turquoise	GBP6
turquoise	PZP
turquoise	DPT
turquoise	COX7A1
turquoise	KCNA6
turquoise	SEZ6L
turquoise	TPSAB1
turquoise	MIR222HG
turquoise	EGFL6
turquoise	CHRDL2
turquoise	IGKV1-33
turquoise	SEL1L2
turquoise	LILRA5
turquoise	BX284613.2
turquoise	CLEC4A
turquoise	CXCR5
turquoise	AC060234.2
turquoise	IGKV2D-29
turquoise	BDNF
turquoise	GZMB
turquoise	LRP1B
turquoise	CCL23
turquoise	CDH2
turquoise	CCL2
turquoise	CCR3
turquoise	IGLV5-37
turquoise	SIRPG-AS1
turquoise	CLEC4C
turquoise	IGLV2-34
turquoise	EGOT
turquoise	TMEM132C
turquoise	LINC02009
turquoise	TRAV25
turquoise	LINC01828
turquoise	TRAV2
turquoise	FST
turquoise	CD300E
turquoise	APOE
turquoise	AL031846.1
turquoise	ZNF804A
turquoise	MYOC
turquoise	IGLC7
turquoise	TRBV6-6
turquoise	AC022182.2
turquoise	IGFBP7-AS1
turquoise	ATRNL1
turquoise	SMCO2
turquoise	TNF
turquoise	A2MP1
turquoise	IL2
turquoise	CCL8
turquoise	SMIM35
turquoise	TBX5-AS1
turquoise	SLC7A3
turquoise	IGKV3D-20
turquoise	ADCYAP1R1
turquoise	IGHJ2
turquoise	IGHV3OR16-8
turquoise	CLEC6A
turquoise	ENTHD1
turquoise	IGKV1OR22-1
turquoise	IFI44L
turquoise	IL24
turquoise	EPHX3
turquoise	LINC01638
turquoise	CXCL1
turquoise	TRBJ1-6
turquoise	TRHDE-AS1
turquoise	CHRNA6
turquoise	HLA-DQA2
turquoise	AC099524.1
turquoise	S100A5
turquoise	IGHV3-38
turquoise	LINC02084
turquoise	PDE1C
turquoise	FRY-AS1
turquoise	CD28
turquoise	GLDN
turquoise	LINC02576
turquoise	C11orf96
turquoise	OTOF
turquoise	LINC00954
turquoise	CPP
turquoise	FPR2
turquoise	OSM
turquoise	IGHV3-6
turquoise	TRBV15
turquoise	MARCO
turquoise	IL6
turquoise	SLC38A3
turquoise	IGHV3-35
turquoise	AL356750.1
turquoise	SBSPON
turquoise	MMP23B
turquoise	PROM1
turquoise	HHIP
turquoise	IGHV3-71
turquoise	TRBV25-1
turquoise	IGLV1-51
turquoise	AC011899.2
turquoise	XCL1
turquoise	IGHV1OR15-2
turquoise	DAZL
turquoise	IGKV5-2
turquoise	IGHV3-64D
turquoise	FMO2
turquoise	LTF
turquoise	BATF
turquoise	PCDH9
turquoise	ADRA1B
turquoise	NIPAL4
turquoise	C16orf89
turquoise	AC139720.1
turquoise	RNF112
turquoise	BPI
turquoise	KRTAP1-5
turquoise	XAF1
turquoise	IFI30
turquoise	STMN2
turquoise	IGHJ5
turquoise	LPAR4
turquoise	PAX5
turquoise	AC063944.1
turquoise	IGHV3-52
turquoise	GPA33
turquoise	PRAMENP
turquoise	IGHV1OR15-9
turquoise	TRBV21-1
turquoise	INSL3
turquoise	IDO1
turquoise	IGHV3-60
turquoise	CXCL10
turquoise	GABRP
turquoise	AP003555.2
turquoise	FCRL4
turquoise	TRAV24
turquoise	Z97192.2
turquoise	NPFFR1
turquoise	LINC02812
turquoise	GRIA2
turquoise	FAM172BP
turquoise	LRRC4C
turquoise	LINC02519
turquoise	CSMD3
turquoise	AC092652.2
turquoise	AC079584.2
turquoise	ENPP6
turquoise	NFE2
turquoise	INSYN2A
turquoise	TRDV1
turquoise	ADH1B
turquoise	DTHD1
turquoise	AC010883.2
turquoise	FOXF2
turquoise	ACKR4
turquoise	APOBEC3A
turquoise	AL357143.1
turquoise	SNAP25-AS1
turquoise	MACC1
turquoise	GNLY
turquoise	ADAMTS4
turquoise	FXYD2
turquoise	PGM5P3-AS1
turquoise	LRRC4
turquoise	AL118508.3
turquoise	AC022509.2
turquoise	TRBV4-2
turquoise	AC103858.3
turquoise	TRPC2
turquoise	AL356534.1
turquoise	SH3PXD2A-AS1
turquoise	OR52N4
turquoise	C1QL1
turquoise	CYP24A1
turquoise	INHBA-AS1
turquoise	SYNDIG1L
turquoise	AC018529.1
turquoise	ADRB3
turquoise	ITGAD
turquoise	ASPA
turquoise	MEG3
turquoise	IL23R
turquoise	IGKJ5
turquoise	CLDN18
turquoise	IGKV1D-12
turquoise	IGLV3-12
turquoise	KCNJ15
turquoise	CMTM5
turquoise	LINC02195
turquoise	FAT3
turquoise	ITGB6
turquoise	IGLV4-60
turquoise	CR1L
turquoise	AC010931.1
turquoise	CLEC1B
turquoise	AC007389.1
turquoise	IGHV3-47
turquoise	AC097493.3
turquoise	SLC6A20
turquoise	SORCS1
turquoise	AL603783.1
turquoise	AC011504.1
turquoise	LINC02188
turquoise	AL132642.1
turquoise	SLFN14
turquoise	MMP7
turquoise	AC004687.1
turquoise	AC135068.3
turquoise	CELF2-AS1
turquoise	LINC01353
turquoise	IGHV3OR16-6
turquoise	CXCL6
turquoise	AC108058.1
turquoise	LINC02691
turquoise	AC005703.5
turquoise	TRBJ1-5
turquoise	E2F3P1
turquoise	LINC02408
turquoise	AP003548.1
turquoise	IGKV1OR2-6
turquoise	PGM5P4
turquoise	AC124854.1
turquoise	ACTA2-AS1
turquoise	LINC02015
turquoise	CARD17
turquoise	TRBJ2-7
turquoise	FRMD6-AS2
turquoise	NRK
turquoise	AC087521.1
turquoise	IGHV3-13
turquoise	AC002480.2
turquoise	LGR5
turquoise	CASP5
turquoise	L1TD1
turquoise	VNN2
turquoise	AL133467.1
turquoise	LINC00028
turquoise	IGKJ4
turquoise	IGKV2D-30
turquoise	AP003355.2
turquoise	TNFSF18
turquoise	CFB
turquoise	AC109446.2
turquoise	FAM163A
turquoise	IGLV3-16
turquoise	LINC02172
turquoise	AL161773.1
turquoise	TPM2
turquoise	MMP2-AS1
turquoise	AC027449.1
turquoise	THBS4
turquoise	CXCL2
turquoise	AC024940.1
turquoise	CYP19A1
turquoise	LYPLAL1-AS1
turquoise	DNM1P46
turquoise	LINC01615
turquoise	AC026469.1
turquoise	COMP
turquoise	FRMD7
turquoise	TRAV35
turquoise	CCL20
turquoise	AL137026.1
turquoise	KCNF1
turquoise	AC121154.1
turquoise	AL121935.1
turquoise	AC133065.2
turquoise	AC023825.2
turquoise	TRBJ2-3
turquoise	DES
turquoise	HAPLN1
turquoise	AL583785.1
turquoise	Z97192.3
turquoise	CEACAM6
turquoise	TRBV10-2
turquoise	AC019117.1
turquoise	RTP5
turquoise	MEIS1-AS2
turquoise	LRRC15
turquoise	EREG
turquoise	AC008083.3
turquoise	IGHV2-70D
turquoise	LINGO2
turquoise	SLC5A5
turquoise	KLHL30-AS1
turquoise	CNTFR
turquoise	AC119428.2
turquoise	AC025279.1
turquoise	AL021408.1
turquoise	TRBV23-1
turquoise	AQP9
turquoise	AL079338.1
turquoise	LAIR2
turquoise	AC023421.1
turquoise	FCAR
turquoise	LINC02285
turquoise	MFAP5
turquoise	TRBJ1-3
turquoise	CHRNA4
turquoise	CALHM1
turquoise	NT5C3AP2
turquoise	LAMP3
turquoise	LINC02432
turquoise	SOCS3
turquoise	PPP1R26P1
turquoise	AL353586.1
turquoise	SLC9A4
turquoise	HMSD
turquoise	LINC01614
turquoise	AC025431.1
turquoise	AL353746.1
turquoise	CFTR
turquoise	AC069368.2
turquoise	U62631.1
turquoise	AREG
turquoise	AC010727.1
turquoise	IGLV1-50
turquoise	PNMT
turquoise	AL592429.2
turquoise	AIRE
turquoise	AC006058.1
turquoise	PTCSC1
turquoise	PTGDS
turquoise	RUFY4
turquoise	AL645768.1
turquoise	IGKV1OR22-5
turquoise	AP003774.2
turquoise	LINC02829
turquoise	AC017033.1
turquoise	DPEP3
turquoise	LINC01484
turquoise	AC093503.2
turquoise	TRAV3
turquoise	AC010319.1
turquoise	IL21
turquoise	AC092145.1
turquoise	AL162586.2
turquoise	CHI3L1
turquoise	GREM1
turquoise	IL19
turquoise	AC106882.1
turquoise	CXCL14
turquoise	AC243962.1
turquoise	AC007278.1
turquoise	IGHV1-12
turquoise	ADRA1A
turquoise	TBX5
turquoise	AC244157.2
turquoise	AC034105.1
turquoise	HSPE1P18
turquoise	MARCOL
turquoise	AL390755.2
turquoise	S100A9
turquoise	TRBJ1-4
turquoise	CKS1BP1
turquoise	IFNG
turquoise	HTR4
turquoise	AC015631.1
turquoise	TRIM71
turquoise	TNFSF11
turquoise	AC013643.3
turquoise	SIGLEC5
turquoise	AC244472.1
turquoise	CFHR3
turquoise	AC067945.2
turquoise	AL162424.1
turquoise	AC087627.1
turquoise	GPR26
turquoise	AL109933.5
turquoise	LINC02446
turquoise	AC073862.5
turquoise	AC053503.3
turquoise	IGHV3-64
turquoise	GPR25
turquoise	AC002480.1
turquoise	LINC02207
turquoise	CTSE
turquoise	PADI4
turquoise	AL035447.1
turquoise	AC079793.1
turquoise	AC008619.1
turquoise	LINC02351
turquoise	AL137186.1
turquoise	SIGLEC22P
turquoise	PRAL
turquoise	SNORD17
turquoise	BANF1P1
turquoise	AP000851.1
turquoise	AL450043.1
turquoise	B3GNT3
turquoise	AL133444.1
turquoise	LINC02694
turquoise	AL078582.2
turquoise	AC124014.1
turquoise	COLEC10
turquoise	CLVS2
turquoise	IGHV1-67
turquoise	MEF2C-AS2
turquoise	CEP295NL
turquoise	TRBV11-3
turquoise	AL158166.1
turquoise	LINC00643
turquoise	AC006059.5
turquoise	AC098935.2
turquoise	GNG8
turquoise	ACTBL2
turquoise	MIR4539
turquoise	NCR1
turquoise	MYMX
turquoise	VTCN1
turquoise	ESPNL
turquoise	AC103591.2
turquoise	AC009093.4
turquoise	IGLV5-48
turquoise	AL353597.3
turquoise	AL158166.2
turquoise	LINC01055
turquoise	MIR4645
turquoise	SIRPD
turquoise	AL391832.3
turquoise	LINC01482
turquoise	AC007336.2
turquoise	NOS2
turquoise	MDS2
turquoise	SUGCT-AS1
turquoise	CCL7
turquoise	SIGLEC12
turquoise	AC013643.2
turquoise	AC087392.2
turquoise	CXCR1
turquoise	IGKV1D-42
turquoise	AL049634.1
turquoise	SNORA74A
turquoise	AICDA
turquoise	PRND
turquoise	AC008033.3
turquoise	TRBJ1-2
turquoise	AC108463.3
turquoise	AC105206.3
turquoise	TBX4
turquoise	AC103563.3
turquoise	LINC01914
turquoise	HMGCLL1
turquoise	AC012645.3
turquoise	TRBJ1-1
turquoise	AL365475.1
turquoise	ZFHX4-AS1
turquoise	HORMAD1
turquoise	MYO3A
turquoise	CXCL5
turquoise	PRKG1-AS1
turquoise	AC090994.1
turquoise	VGLL1
turquoise	IGHV1-69
turquoise	CCDC190
turquoise	HSD17B2
turquoise	GATA5
turquoise	TRBV30
turquoise	TRAV30
turquoise	AC008964.1
turquoise	LINC00544
turquoise	AL121835.2
turquoise	AC026780.2
turquoise	C1orf147
turquoise	DNM1P47
turquoise	AL356417.3
turquoise	LGR6
turquoise	IGKV1D-43
turquoise	HMGA2-AS1
turquoise	LINC02595
turquoise	AC009570.2
turquoise	AC079380.1
turquoise	AF001548.3
turquoise	AC009041.1
turquoise	IGHJ6
turquoise	AC104024.1
turquoise	AP000802.1
turquoise	AL139147.1
turquoise	AC015722.2
turquoise	AC011239.1
turquoise	AC004264.1
turquoise	PAGE4
turquoise	OVCH1
turquoise	AL121985.1
turquoise	BTG1P1
turquoise	ROR1-AS1
turquoise	LINC02233
turquoise	HOXD12
turquoise	RETN
turquoise	IGHE
turquoise	TRBJ2-2
turquoise	AC136428.1
turquoise	AC010768.2
turquoise	AC073115.2
turquoise	IATPR
turquoise	CEP250-AS1
turquoise	ZEB2-AS1
turquoise	MECOM-AS1
turquoise	AC133530.1
turquoise	MMP12
turquoise	AC080188.1
turquoise	OR2B11
turquoise	LINC00487
turquoise	EPYC
turquoise	LINC01841
turquoise	TRBJ2-2P
turquoise	CCL26
turquoise	LINC02754
turquoise	AL161945.1
turquoise	LINC00891
turquoise	AC004817.3
turquoise	AC092652.1
turquoise	LINC00582
turquoise	AC097504.2
turquoise	MCEMP1
turquoise	DCAF12L1
turquoise	LINC02099
turquoise	AC008514.1
turquoise	IGKV1D-17
turquoise	AC112721.2
turquoise	COL19A1
turquoise	SPTA1
turquoise	AC034199.1
turquoise	AC104971.3
turquoise	AL354833.2
turquoise	RTL3
turquoise	AL356234.3
turquoise	LINC02520
turquoise	AC006460.1
turquoise	AC004917.1
turquoise	AL031733.2
turquoise	LINC01460
turquoise	C11orf87
turquoise	CEACAM7
turquoise	LINC02528
turquoise	AC090644.1
turquoise	CCDC42
turquoise	TRAV10
turquoise	AL391822.1
turquoise	AL157896.1
turquoise	TEX26-AS1
turquoise	TRBJ2-1
turquoise	Z98257.1
turquoise	LINC01474
turquoise	AC006058.4
turquoise	VSTM1
turquoise	AC010533.1
turquoise	DCC
turquoise	AL592158.1
turquoise	CLEC12B
turquoise	AOAH-IT1
turquoise	NR4A3
turquoise	AC104461.1
turquoise	IL1A
turquoise	AC103563.7
turquoise	SNORA74B
turquoise	CCN5
turquoise	LINC01799
turquoise	FOXI2
turquoise	AC135782.3
turquoise	RN7SL3
turquoise	SCARNA5
turquoise	AC009093.10
turquoise	AL451042.1
turquoise	IGHJ1
turquoise	PLCE1-AS1
turquoise	CXCL8
turquoise	EVX2
turquoise	LINC00525
turquoise	LINC01198
turquoise	HEATR9
turquoise	AC106801.1
turquoise	LINC02785
turquoise	AC116903.2
turquoise	BTN1A1
turquoise	FLJ16779
turquoise	TRBV13
turquoise	AC012349.1
turquoise	IGHV1OR21-1
turquoise	AP000812.1
turquoise	AC015540.1
turquoise	AP002761.2
turquoise	AC008676.3
turquoise	IGKV1D-27
turquoise	AC105384.1
turquoise	IL21-AS1
turquoise	AC137932.2
turquoise	BFSP2-AS1
turquoise	AC243829.4
turquoise	NCAM1-AS1
turquoise	DLGAP1-AS5
turquoise	IGHV1-45
turquoise	IGLC6
turquoise	AC022272.1
turquoise	AC009093.8
turquoise	LINC02801
turquoise	AC022467.1
turquoise	RN7SL368P
turquoise	RNF216-IT1
turquoise	AC073862.2
turquoise	TLR12P
turquoise	KRT23
turquoise	AC008691.1
turquoise	LINC02817
turquoise	IGHV3OR16-10
turquoise	C1QTNF1-AS1
turquoise	AC135012.2
turquoise	VNN3
turquoise	COL11A1
turquoise	SLC34A2
turquoise	KCNQ1-AS1
turquoise	AP005131.2
turquoise	GIMAP3P
turquoise	AC093010.1
turquoise	IQCJ-SCHIP1-AS1
turquoise	AL034346.1
turquoise	ATP13A5
turquoise	DTNB-AS1
turquoise	IGLJ2
turquoise	LHCGR
turquoise	Z99289.2
turquoise	LINC02148
turquoise	SELE
turquoise	BCAS2P2
turquoise	AL157414.4
turquoise	IGHV3-41
turquoise	LINC00922
turquoise	SERPINB4
turquoise	LINC01629
turquoise	BMP5
turquoise	RNF186
turquoise	ALKAL1
turquoise	AL356275.1
turquoise	CXCL17
turquoise	AC123567.2
turquoise	AC100793.3
turquoise	IGLV10-54
turquoise	AC103563.1
turquoise	AC107959.3
turquoise	FAM215A
turquoise	AL355075.5
turquoise	AC246787.2
turquoise	AC016571.1
turquoise	MRTFA-AS1
turquoise	AK3P5
turquoise	AL117340.1
turquoise	AC026369.1
turquoise	AC003957.1
turquoise	IGKV2-26
turquoise	AP003472.2
turquoise	LINC01394
turquoise	KCNJ1
turquoise	AC092112.1
turquoise	FGF10-AS1
turquoise	AL121935.2
turquoise	AL355076.2
turquoise	AC073149.1
turquoise	IGHV3OR16-12
turquoise	IGHV3OR16-15
turquoise	AC138647.2
turquoise	MIR4269
turquoise	MUC4
turquoise	IGHV1-14
turquoise	TRBV7-7
turquoise	AC068418.2
turquoise	LINC02126
turquoise	AC108676.1
turquoise	CSF2
turquoise	AC007728.3
turquoise	CSTP2
turquoise	AC026316.5
turquoise	AC016396.2
turquoise	AL132709.8
turquoise	FBXL21P
turquoise	TUBAP12
turquoise	AC131568.1
turquoise	AC124276.2
turquoise	SOCAR
turquoise	KRT17P8
turquoise	AC044810.2
turquoise	LRRC74A
turquoise	AC093627.6
turquoise	AC007347.1
turquoise	TRBV11-1
turquoise	KLHDC7B-DT
turquoise	LINC02539
turquoise	IGLV2-33
turquoise	IGKV7-3
turquoise	PENK
turquoise	AL162457.1
turquoise	IGHV7-56
turquoise	AL139020.1
turquoise	AC011944.1
turquoise	AC018816.2
turquoise	AP001124.1
turquoise	RPL35AP9
turquoise	IGKV1D-13
turquoise	PEBP1P3
turquoise	LINC01996
turquoise	LINC02478
turquoise	SKAP1-AS1
turquoise	AC022296.2
turquoise	MUC5B
turquoise	AP000755.2
turquoise	SIRPB3P
turquoise	AC103718.1
turquoise	AC112496.1
turquoise	AL590438.1
turquoise	AC026124.1
turquoise	AC093520.2
turquoise	SLC24A3-AS1
turquoise	OSBPL10-AS1
turquoise	INMT-MINDY4
turquoise	AL731559.1
turquoise	AC090617.4
turquoise	CHIT1
turquoise	AC004817.5
turquoise	AC109630.1
turquoise	S100A12
turquoise	TRBV6-4
turquoise	AC035139.1
turquoise	RPS26P21
turquoise	Z97192.1
turquoise	AC009093.7
turquoise	LINC02157
turquoise	TTC4P1
turquoise	IZUMO1R
turquoise	AL035404.2
turquoise	AC022400.2
turquoise	AL137856.1
turquoise	AC007036.1
turquoise	AC080112.4
turquoise	AC108463.2
turquoise	RASA3-IT1
turquoise	RTP1
turquoise	CYP2A7
turquoise	AC100823.1
turquoise	AL590560.4
turquoise	IGHV7-27
turquoise	IGKV1OR2-3
turquoise	AC104248.1
turquoise	ADAMTS18
turquoise	CYYR1-AS1
turquoise	SEC24AP1
turquoise	IL26
turquoise	PCDH8
turquoise	TRBJ2-6
turquoise	AC007991.4
turquoise	MXRA5Y
turquoise	LINC02227
turquoise	CKLF
turquoise	AC005837.4
turquoise	AC109597.2
turquoise	HTR1E
turquoise	AC007362.1
turquoise	AC002546.1
turquoise	LINC01539
turquoise	AC073862.3
turquoise	LINC01902
turquoise	AL390778.2
turquoise	IGHV3-75
turquoise	RAD1P2
turquoise	AC108693.1
turquoise	AL121985.3
turquoise	IGLV3-13
turquoise	IGKV2OR22-4
turquoise	MIR4538
turquoise	TRBV7-4
turquoise	OR10AC1
turquoise	CNGA3
turquoise	AL359853.1
turquoise	AC087636.1
turquoise	AC008013.2
turquoise	LINC02324
turquoise	MMP13
turquoise	RNASE3
turquoise	RNU6-5P
turquoise	AC093663.2
turquoise	PGLYRP4
turquoise	AC022133.2
turquoise	SAA4
turquoise	GTSF1L
turquoise	AC099550.1
turquoise	CLEC12A-AS1
turquoise	AC073326.1
turquoise	AC022905.1
turquoise	AP003071.2
turquoise	LINC00677
turquoise	AC098650.1
turquoise	AC012186.3
turquoise	MIR7848
turquoise	HIGD1AP14
turquoise	SNORA22C
turquoise	AC015909.1
turquoise	AC006238.2
turquoise	AC005153.1
turquoise	SNORA12
turquoise	AC089985.1
turquoise	AC091435.2
turquoise	RNU4-62P
turquoise	AL390236.1
turquoise	AP005131.4
turquoise	AC009951.4
turquoise	IGHV3-76
[truncated: 1,390 more rows]
