# Supplementary material for: Integrated multi-omics profiling of immune microenvironment and drug resistance signatures for precision prognosis in prostate cancer
Source: Cancer Drug Resist. 2025 Jun 25;8:31. doi: 10.20517/cdr.2025.47 (PMC12366425; doi:10.20517/cdr.2025.47)
Supplement: Supplementary file 1 [file cdr-8-31-SupplementaryMaterials.zip › cdr8047-Supplementary Tables/cdr8047-Supplementary Table 5.xlsx]

## Sheet: table 3
ID	Description	GeneRatio	BgRatio	pvalue	p.adjust	qvalue	geneID	Count
hsa04060	Cytokine-cytokine receptor interaction	108/619	295/8292	7.4397e-49	2.08312e-46	1.61324e-46	TNFRSF1B/CSF2RA/IL10RA/CD4/IL16/TNFSF13B/CSF1R/IL12RB1/CSF2RB/IL2RA/CCR5/CXCR4/TNFSF8/IL7R/EBI3/CCR2/CSF3R/CCL22/CD40LG/CD27/IL21R/CXCR3/CCR1/TNFRSF9/CCR7/TNFSF14/CCR4/IL34/IL2RB/LTB/CXCR6/TNFRSF8/CCL19/IL18/CCL5/IL32/XCR1/IL2RG/TNFRSF17/CCL13/LTA/IL33/INHBA/TNFRSF4/IL10/CCL17/IL12B/TNFRSF13B/IL18RAP/CX3CL1/IL1RL1/TNFRSF13C/CCR8/CXCL13/FASLG/CXCL9/CD70/IL12RB2/NGF/XCL2/CCL21/CCL4/CX3CR1/IL9R/BMP3…	108
hsa04061	Viral protein interaction with cytokine and cytokine receptor	58/619	100/8292	5.11862e-40	7.16606e-38	5.54966e-38	TNFRSF1B/IL10RA/CSF1R/IL2RA/CCR5/CXCR4/CCR2/CCL22/CXCR3/CCR1/CCR7/TNFSF14/CCR4/IL34/IL2RB/CCL19/IL18/CCL5/XCR1/IL2RG/CCL13/LTA/IL10/CCL17/IL18RAP/CX3CL1/CCR8/CXCL13/CXCL9/XCL2/CCL21/CCL4/CX3CR1/CCR6/CXCR5/CCL23/CCL2/CCR3/TNF/IL2/CCL8/IL24/CXCL1/IL6/XCL1/CXCL10/ACKR4/CXCL6/CXCL2/CCL20/IL19/CXCL14/CCL7/CXCR1/CXCL5/CCL26/CXCL8/IL20	58
hsa04640	Hematopoietic cell lineage	48/619	99/8292	1.89658e-28	1.77014e-26	1.37086e-26	CSF2RA/CD4/CSF1R/ITGAM/CD37/HLA-DQA1/CD33/HLA-DOA/CD5/IL2RA/HLA-DPA1/HLA-DRB1/IL7R/CD3E/ITGA4/CD3G/CSF3R/CD2/HLA-DPB1/FLT3/HLA-DRA/CD3D/CD1D/CR1/CD8A/HLA-DQB1/CD22/HLA-DOB/CD1E/CD7/CD19/MS4A1/CD1C/CR2/CD1A/HLA-DRB5/FCER2/KIT/CD1B/IL9R/GP5/IL1B/TNF/HLA-DQA2/IL6/CR1L/IL1A/CSF2	48
hsa04062	Chemokine signaling pathway	59/619	192/8292	3.70663e-22	2.59464e-20	2.00938e-20	PIK3CG/HCK/WAS/DOCK2/ITK/PLCG2/JAK3/RAC2/NCF1/CCR5/CXCR4/CCR2/GNG2/PIK3CD/CCL22/PIK3R6/CXCR3/CCR1/CCR7/FGR/CCR4/GNGT2/VAV1/CXCR6/PIK3R5/CCL19/CCL5/XCR1/CCL13/PRKCB/CCL17/ADCY7/CX3CL1/CCR8/CXCL13/CXCL9/XCL2/CCL21/CCL4/CX3CR1/CCR6/CXCR5/CCL23/CCL2/CCR3/CCL8/CXCL1/XCL1/CXCL10/CXCL6/CXCL2/CCL20/CXCL14/GNG8/CCL7/CXCR1/CXCL5/CCL26/CXCL8	59
hsa04514	Cell adhesion molecules	52/619	157/8292	2.72603e-21	1.52658e-19	1.18224e-19	CD86/CD4/SELPLG/ITGB2/ITGAM/PDCD1LG2/HLA-DQA1/HLA-DOA/VCAM1/PTPRC/CD6/HLA-DPA1/HLA-DRB1/SPN/ITGAL/CD226/ITGA4/CD2/CD40LG/HLA-DPB1/SELL/ICAM3/HLA-DRA/TIGIT/CTLA4/PDCD1/CD8A/ICOS/NFASC/HLA-DQB1/CD22/CADM3/HLA-DOB/SIGLEC1/VCAN/CNTNAP1/ITGB7/NEGR1/CNTN1/CD80/HLA-DRB5/CNTN2/ITGA8/NCAM1/CDH2/HLA-DQA2/CD28/LRRC4C/LRRC4/CLDN18/VTCN1/SELE	52
hsa05150	Staphylococcus aureus infection	39/619	96/8292	7.49012e-20	3.49539e-18	2.70696e-18	C1S/SELPLG/ITGB2/C3AR1/C1R/ITGAM/HLA-DQA1/PTAFR/HLA-DOA/HLA-DPA1/C3/HLA-DRB1/C1QC/ITGAL/CFH/C1QA/C1QB/FCGR2B/FCGR2A/HLA-DPB1/HLA-DRA/FPR3/FCGR3A/C5AR1/HLA-DQB1/HLA-DOB/CFI/IL10/FPR1/HLA-DRB5/FCGR2C/CFD/MASP1/HLA-DQA2/FPR2/CFB/FCAR/KRT23/DEFA4	39
hsa05323	Rheumatoid arthritis	37/619	93/8292	1.58594e-18	6.34378e-17	4.91285e-17	CD86/TNFSF13B/CTSK/ITGB2/HLA-DQA1/HLA-DOA/HLA-DPA1/HLA-DRB1/ITGAL/TLR2/HLA-DPB1/HLA-DRA/CTLA4/LTB/IL18/CCL5/HLA-DQB1/HLA-DOB/CD80/HLA-DRB5/IL1B/CCL2/TNF/CXCL1/HLA-DQA2/CD28/IL6/CXCL6/CXCL2/CCL20/IFNG/TNFSF11/CXCL5/IL1A/CXCL8/CSF2/IL17A	37
hsa05140	Leishmaniasis	33/619	77/8292	7.83949e-18	2.74382e-16	2.12491e-16	ITGB2/ITGAM/HLA-DQA1/HLA-DOA/HLA-DPA1/CYBB/C3/HLA-DRB1/NCF1/NCF4/NCF2/ITGA4/TLR2/FCGR2A/HLA-DPB1/HLA-DRA/FCGR3A/CR1/HLA-DQB1/HLA-DOB/CYBA/PRKCB/IL10/IL12B/HLA-DRB5/FCGR2C/IL1B/TNF/HLA-DQA2/CR1L/IFNG/NOS2/IL1A	33
hsa05321	Inflammatory bowel disease	30/619	65/8292	1.97122e-17	6.13267e-16	4.74936e-16	HLA-DQA1/IL12RB1/HLA-DOA/HLA-DPA1/HLA-DRB1/TLR2/HLA-DPB1/IL21R/HLA-DRA/STAT4/TBX21/IL18/HLA-DQB1/IL2RG/HLA-DOB/IL10/IL12B/IL18RAP/HLA-DRB5/IL12RB2/IL1B/TNF/IL2/HLA-DQA2/IL6/IL23R/IL21/IFNG/IL1A/IL17A	30
hsa04672	Intestinal immune network for IgA production	26/619	49/8292	3.43161e-17	9.6085e-16	7.44117e-16	CD86/TNFSF13B/HLA-DQA1/HLA-DOA/HLA-DPA1/HLA-DRB1/CXCR4/ITGA4/CD40LG/HLA-DPB1/HLA-DRA/ICOS/HLA-DQB1/HLA-DOB/TNFRSF17/ITGB7/IL10/TNFRSF13B/TNFRSF13C/CD80/HLA-DRB5/IL2/HLA-DQA2/CD28/IL6/AICDA	26
hsa05330	Allograft rejection	22/619	38/8292	8.03316e-16	2.04481e-14	1.58357e-14	CD86/HLA-DQA1/HLA-DOA/HLA-DPA1/HLA-DRB1/CD40LG/HLA-DPB1/HLA-DRA/PRF1/HLA-DQB1/HLA-DOB/IL10/IL12B/CD80/HLA-DRB5/FASLG/GZMB/TNF/IL2/HLA-DQA2/CD28/IFNG	22
hsa05332	Graft-versus-host disease	23/619	42/8292	9.3944e-16	2.19203e-14	1.69758e-14	CD86/HLA-DQA1/HLA-DOA/HLA-DPA1/HLA-DRB1/HLA-DPB1/HLA-DRA/PRF1/HLA-DQB1/HLA-DOB/KLRD1/CD80/HLA-DRB5/FASLG/IL1B/GZMB/TNF/IL2/HLA-DQA2/CD28/IL6/IFNG/IL1A	23
hsa04940	Type I diabetes mellitus	23/619	43/8292	1.88034e-15	4.04995e-14	3.13643e-14	CD86/HLA-DQA1/HLA-DOA/HLA-DPA1/HLA-DRB1/HLA-DPB1/HLA-DRA/PRF1/HLA-DQB1/HLA-DOB/LTA/IL12B/CD80/HLA-DRB5/FASLG/IL1B/GZMB/TNF/IL2/HLA-DQA2/CD28/IFNG/IL1A	23
hsa04610	Complement and coagulation cascades	31/619	86/8292	2.59303e-14	5.18605e-13	4.01627e-13	C1S/ITGB2/C3AR1/C1R/ITGAM/SERPING1/C3/C1QC/A2M/CFH/ITGAX/C1QA/C1QB/VSIG4/CR1/C5AR1/F13A1/BDKRB2/CFI/PLAUR/CR2/C7/THBD/F10/CFD/F2RL2/SERPINE1/MASP1/CR1L/CFB/CFHR3	31
hsa05144	Malaria	23/619	50/8292	1.28183e-13	2.39275e-12	1.85303e-12	ITGB2/VCAM1/ITGAL/TLR2/CD40LG/CR1/KLRB1/IL18/GYPC/HGF/IL10/THBS2/MET/IL1B/CCL2/TNF/IL6/CR1L/THBS4/COMP/IFNG/CXCL8/SELE	23
hsa05152	Tuberculosis	44/619	180/8292	8.05464e-13	1.3739e-11	1.064e-11	IL10RA/ITGB2/CTSS/ITGAM/LSP1/HLA-DQA1/CD74/HLA-DOA/HLA-DPA1/C3/HLA-DRB1/FCER1G/CLEC7A/MRC1/ITGAX/TLR2/FCGR2B/CORO1A/FCGR2A/CIITA/HLA-DPB1/TLR6/HLA-DRA/FCGR3A/TLR1/CR1/IL18/HLA-DQB1/HLA-DOB/CD209/IL10/IL12B/HLA-DRB5/FCGR2C/CLEC4E/IL1B/TNF/HLA-DQA2/IL6/CR1L/IFNG/NOS2/IL1A/LBP	44
hsa04659	Th17 cell differentiation	33/619	108/8292	8.34156e-13	1.3739e-11	1.064e-11	CD4/HLA-DQA1/IL12RB1/JAK3/HLA-DOA/IL2RA/HLA-DPA1/HLA-DRB1/CD247/EBI3/CD3E/CD3G/HLA-DPB1/IRF4/IL21R/HLA-DRA/CD3D/TBX21/IL2RB/ZAP70/HLA-DQB1/IL2RG/NFATC2/HLA-DOB/HLA-DRB5/IL1B/IL2/HLA-DQA2/IL6/IL23R/IL21/IFNG/IL17A	33
hsa05340	Primary immunodeficiency	19/619	38/8292	2.72316e-12	4.23602e-11	3.28053e-11	CD4/BTK/JAK3/PTPRC/IL7R/CD3E/CIITA/CD40LG/CD3D/CD79A/CD8A/ICOS/ZAP70/IL2RG/CD19/TNFRSF13B/TNFRSF13C/AIRE/AICDA	19
hsa05310	Asthma	17/619	31/8292	5.5397e-12	8.16378e-11	6.32232e-11	HLA-DQA1/HLA-DOA/HLA-DPA1/HLA-DRB1/FCER1G/CD40LG/HLA-DPB1/HLA-DRA/HLA-DQB1/HLA-DOB/IL10/HLA-DRB5/FCER1A/MS4A2/TNF/HLA-DQA2/RNASE3	17
hsa04658	Th1 and Th2 cell differentiation	29/619	92/8292	8.75865e-12	1.22621e-10	9.49622e-11	CD4/HLA-DQA1/IL12RB1/JAK3/HLA-DOA/IL2RA/HLA-DPA1/HLA-DRB1/CD247/CD3E/CD3G/HLA-DPB1/RUNX3/HLA-DRA/CD3D/STAT4/TBX21/IL2RB/ZAP70/HLA-DQB1/IL2RG/NFATC2/HLA-DOB/IL12B/HLA-DRB5/IL12RB2/IL2/HLA-DQA2/IFNG	29
hsa04145	Phagosome	38/619	152/8292	1.48577e-11	1.98103e-10	1.53418e-10	ITGB2/C1R/CTSS/ITGAM/HLA-DQA1/HLA-DOA/HLA-DPA1/CYBB/C3/HLA-DRB1/NCF1/NCF4/CLEC7A/NCF2/MRC1/TLR2/FCGR2B/CORO1A/FCGR2A/HLA-DPB1/TLR6/HLA-DRA/FCGR3A/MSR1/HLA-DQB1/HLA-DOB/CYBA/CD209/THBS2/HLA-DRB5/FCGR2C/OLR1/MPO/HLA-DQA2/MARCO/THBS4/COMP/FCAR	38
hsa05146	Amoebiasis	30/619	102/8292	2.74198e-11	3.38195e-10	2.61911e-10	ITGB2/ITGAM/SERPINB9/TLR2/PIK3CD/COL1A2/CD1D/LAMA2/LAMA4/COL3A1/CD1E/COL1A1/COL4A4/CD1C/PRKCB/IL10/IL12B/CD1A/FN1/CD1B/IL1B/TNF/CXCL1/IL6/CXCL2/IFNG/NOS2/CXCL8/SERPINB4/CSF2	30
hsa04662	B cell receptor signaling pathway	27/619	84/8292	2.77803e-11	3.38195e-10	2.61911e-10	BTK/PLCG2/LILRB1/RAC2/LILRB2/CARD11/PIK3CD/FCGR2B/INPP5D/CD72/LILRB4/VAV1/CD79A/LILRA1/CD79B/DAPP1/CD22/LILRA2/NFATC2/CD19/PRKCB/BLK/CR2/IFITM1/LILRA4/LILRB5/LILRA5	27
hsa04380	Osteoclast differentiation	34/619	128/8292	2.97695e-11	3.47311e-10	2.6897e-10	LCP2/BTK/CSF1R/CTSK/SPI1/PLCG2/LILRB1/LILRB2/NCF1/NCF4/NCF2/PIK3CD/FCGR2B/FCGR2A/TYROBP/LILRB4/SIRPG/FCGR3A/CAMK4/LILRA1/LILRA2/NFATC2/CYBA/SIRPB1/FCGR2C/LILRA4/LILRB5/IL1B/LILRA5/TNF/SOCS3/IFNG/TNFSF11/IL1A	34
hsa05320	Autoimmune thyroid disease	20/619	53/8292	4.15883e-10	4.65789e-09	3.60724e-09	CD86/HLA-DQA1/HLA-DOA/HLA-DPA1/HLA-DRB1/CD40LG/HLA-DPB1/HLA-DRA/CTLA4/PRF1/HLA-DQB1/HLA-DOB/IL10/CD80/HLA-DRB5/FASLG/GZMB/IL2/HLA-DQA2/CD28	20
hsa05133	Pertussis	23/619	76/8292	3.15536e-09	3.39808e-08	2.6316e-08	C1S/ITGB2/C1R/ITGAM/SERPING1/C3/C1QC/C1QA/C1QB/NLRP3/CASP1/LY96/IL10/IL12B/IRF8/IL1B/TNF/IL6/CXCL6/NOS2/CXCL5/IL1A/CXCL8	23
hsa04630	JAK-STAT signaling pathway	36/619	166/8292	3.56235e-09	3.69429e-08	2.86099e-08	CSF2RA/IL10RA/IL12RB1/JAK3/CSF2RB/PDGFRB/IL2RA/IL7R/PDGFRA/CSF3R/PIK3CD/IL21R/STAT4/IL2RB/IL2RG/IL10/IL12B/IL12RB2/IL9R/IL22RA2/TSLP/LIF/CRLF2/IL2/IL24/OSM/IL6/IL23R/CNTFR/SOCS3/IL21/IL19/IFNG/CSF2/IL26/IL20	36
hsa04064	NF-kappa B signaling pathway	27/619	104/8292	5.75725e-09	5.75725e-08	4.45862e-08	TNFSF13B/BTK/PLCG2/VCAM1/CARD11/CD40LG/TNFSF14/LY96/LTB/CCL19/BIRC3/BCL2A1/ZAP70/CCL13/LTA/PRKCB/TNFRSF13C/TNFAIP3/CCL21/CCL4/IL1B/TNF/CXCL1/CXCL2/TNFSF11/CXCL8/LBP	27
hsa05142	Chagas disease	26/619	102/8292	1.67444e-08	1.56565e-07	1.2125e-07	C3/C1QC/CD247/CD3E/CD3G/TLR2/C1QA/PIK3CD/C1QB/TLR6/CD3D/CCL5/BDKRB2/IL10/IL12B/FASLG/PPP2R2B/SERPINE1/IL1B/CCL2/TNF/IL2/IL6/IFNG/NOS2/CXCL8	26
hsa04151	PI3K-Akt signaling pathway	57/619	354/8292	1.67748e-08	1.56565e-07	1.2125e-07	CSF1R/PIK3CG/JAK3/PDGFRB/IL2RA/IL7R/GNG2/PDGFRA/ITGA4/TLR2/CSF3R/PIK3CD/PIK3R6/FLT3/COL1A2/GNGT2/LAMA2/IL2RB/PIK3R5/LAMA4/COL6A3/LPAR5/ITGA11/IL2RG/COL1A1/TNXB/HGF/CD19/COL4A4/ITGB7/THBS2/FN1/FASLG/MET/KIT/PPP2R2B/ITGA8/NGF/PGF/FGF18/NTRK1/TCL1A/FGF9/NTRK2/FGF10/EPHA2/BDNF/IL2/OSM/IL6/LPAR4/ITGB6/THBS4/COMP/EREG/AREG/GNG8	57
hsa04660	T cell receptor signaling pathway	26/619	104/8292	2.58839e-08	2.3379e-07	1.81056e-07	LCP2/CD4/ITK/PTPRC/CD247/CARD11/CD3E/CD3G/PIK3CD/CD40LG/CD3D/CTLA4/VAV1/PDCD1/CD8A/ICOS/RASGRP1/ZAP70/NFATC2/MAP3K8/IL10/TNF/IL2/CD28/IFNG/CSF2	26
hsa05145	Toxoplasmosis	27/619	112/8292	3.20905e-08	2.79178e-07	2.16206e-07	IL10RA/PIK3CG/HLA-DQA1/HLA-DOA/HLA-DPA1/HLA-DRB1/CCR5/TLR2/CIITA/CD40LG/HLA-DPB1/PIK3R6/HLA-DRA/LY96/LAMA2/PIK3R5/LAMA4/BIRC3/HLA-DQB1/HLA-DOB/IL10/IL12B/HLA-DRB5/TNF/HLA-DQA2/IFNG/NOS2	27
hsa05416	Viral myocarditis	19/619	60/8292	3.29031e-08	2.79178e-07	2.16206e-07	CD86/ITGB2/HLA-DQA1/HLA-DOA/RAC2/HLA-DPA1/HLA-DRB1/ITGAL/CD40LG/HLA-DPB1/HLA-DRA/LAMA2/PRF1/HLA-DQB1/HLA-DOB/CD80/HLA-DRB5/HLA-DQA2/CD28	19
hsa05322	Systemic lupus erythematosus	28/619	136/8292	6.23722e-07	5.13654e-06	3.97792e-06	CD86/C1S/C1R/HLA-DQA1/HLA-DOA/HLA-DPA1/C3/HLA-DRB1/C1QC/C1QA/C1QB/FCGR2A/CD40LG/HLA-DPB1/HLA-DRA/FCGR3A/HLA-DQB1/HLA-DOB/IL10/CD80/HLA-DRB5/C7/TNF/HLA-DQA2/CD28/IFNG/H2BC10/H4C6	28
hsa05164	Influenza A	32/619	171/8292	9.54012e-07	7.6321e-06	5.91057e-06	HLA-DQA1/HLA-DOA/HLA-DPA1/HLA-DRB1/PIK3CD/NLRP3/CIITA/HLA-DPB1/HLA-DRA/CASP1/IL18/CCL5/HLA-DQB1/TLR7/HLA-DOB/IL33/PRKCB/IL12B/HLA-DRB5/FASLG/IL1B/TPSAB1/CCL2/TNF/HLA-DQA2/IL6/CXCL10/SOCS3/IFNG/IL1A/CXCL8/TMPRSS11D	32
hsa04657	IL-17 signaling pathway	22/619	94/8292	1.04742e-06	8.14659e-06	6.30901e-06	CCL17/TNFAIP3/IL1B/MMP9/CCL2/TNF/CXCL1/IL6/CXCL10/CXCL6/CXCL2/CCL20/S100A9/IFNG/CCL7/CXCL5/CXCL8/CSF2/MUC5B/MMP13/S100A7/IL17A	22
hsa04650	Natural killer cell mediated cytotoxicity	27/619	132/8292	1.13265e-06	8.57143e-06	6.63802e-06	LCP2/ITGB2/CD48/PLCG2/RAC2/ITGAL/FCER1G/CD247/PIK3CD/TYROBP/FCGR3A/VAV1/PRF1/ZAP70/MICB/NFATC2/PRKCB/CD244/KLRD1/FASLG/NCR3/HCST/GZMB/TNF/IFNG/NCR1/CSF2	27
hsa05143	African trypanosomiasis	13/619	37/8292	1.31521e-06	9.69101e-06	7.50507e-06	VCAM1/LAMA4/IL18/PRKCB/IL10/IL12B/FASLG/IL1B/TNF/IL6/IDO1/IFNG/SELE	13
hsa04668	TNF signaling pathway	24/619	114/8292	2.61365e-06	1.87647e-05	1.45321e-05	TNFRSF1B/VCAM1/PIK3CD/CCL5/BIRC3/LTA/MAP3K8/CX3CL1/TNFAIP3/IL1B/LIF/MMP9/CCL2/TNF/CXCL1/IL6/CXCL10/CXCL6/CXCL2/CCL20/SOCS3/CXCL5/SELE/CSF2	24
hsa04612	Antigen processing and presentation	19/619	78/8292	3.00952e-06	2.10666e-05	1.63147e-05	CD4/CTSS/HLA-DQA1/CD74/HLA-DOA/HLA-DPA1/HLA-DRB1/CIITA/HLA-DPB1/HLA-DRA/CD8A/HLA-DQB1/HLA-DOB/KLRD1/HLA-DRB5/TNF/HLA-DQA2/IFI30/IFNG	19
hsa04613	Neutrophil extracellular trap formation	33/619	190/8292	3.62948e-06	2.47867e-05	1.91957e-05	SELPLG/ITGB2/ITGAM/PLCG2/RAC2/CYBB/C3/NCF1/NCF4/ITGAL/CLEC7A/NCF2/TLR2/PIK3CD/FCGR2A/TLR8/FPR3/CASP1/SIGLEC9/FCGR3A/CR1/C5AR1/TLR7/CYBA/PRKCB/FPR1/MPO/FPR2/CR1L/AQP9/PADI4/H2BC10/H4C6	33
hsa04080	Neuroactive ligand-receptor interaction	51/619	367/8292	9.19075e-06	6.12717e-05	4.7451e-05	C3AR1/PTAFR/P2RY14/C3/P2RY10/S1PR4/FPR3/GZMA/P2RY13/P2RY6/P2RY8/C5AR1/CNR2/HTR7/PTGIR/BDKRB2/TACR1/SSTR2/PNOC/FPR1/HTR2B/PTGER2/CNR1/CYSLTR2/HRH1/PTH1R/PTGDR/F2RL2/SSTR3/P2RX2/ADCYAP1R1/CHRNA6/FPR2/ADRA1B/LPAR4/INSL3/GABRP/NPFFR1/GRIA2/ADRB3/CHRNA4/ADRA1A/HTR4/LHCGR/PENK/HTR1E/SSTR4/GABRA4/GLRA1/PATE3/HTR1A	51
hsa04933	AGE-RAGE signaling pathway in diabetic complications	21/619	100/8292	1.14539e-05	7.45834e-05	5.77601e-05	MMP2/PLCG2/VCAM1/CYBB/PIK3CD/COL1A2/COL3A1/COL1A1/COL4A4/PRKCB/FN1/NOX4/THBD/SERPINE1/IL1B/CCL2/TNF/IL6/IL1A/CXCL8/SELE	21
hsa05134	Legionellosis	15/619	57/8292	1.21181e-05	7.71155e-05	5.9721e-05	ITGB2/ITGAM/C3/TLR2/CASP1/CR1/IL18/IL12B/IL1B/TNF/CXCL1/IL6/CR1L/CXCL2/CXCL8	15
hsa04620	Toll-like receptor signaling pathway	21/619	104/8292	2.15755e-05	0.000131329	0.000101706	CD86/CTSK/TLR2/PIK3CD/TLR8/TLR6/LY96/TLR1/CCL5/TLR7/MAP3K8/IL12B/CD80/CXCL9/CCL4/IL1B/TNF/IL6/CXCL10/CXCL8/LBP	21
hsa04625	C-type lectin receptor signaling pathway	21/619	104/8292	2.15755e-05	0.000131329	0.000101706	LSP1/PLCG2/FCER1G/CLEC7A/PIK3CD/NLRP3/CCL22/CASP1/NFATC2/CD209/IL10/CCL17/IL12B/CLEC4E/CLEC4D/IL1B/TNF/IL2/CLEC6A/IL6/CLEC1B	21
hsa05135	Yersinia infection	25/619	137/8292	2.31375e-05	0.000137841	0.000106749	LCP2/WIPF1/CD4/FYB1/WAS/RAC2/ITGA4/PIK3CD/NLRP3/FCGR2A/CASP1/VAV1/IL18/CD8A/ZAP70/NFATC2/IL10/FN1/MEFV/IL1B/CCL2/TNF/IL2/IL6/CXCL8	25
hsa04974	Protein digestion and absorption	20/619	103/8292	6.07313e-05	0.000354266	0.000274356	SLC7A7/COL8A1/COL1A2/COL14A1/ELN/COL5A1/COL15A1/COL8A2/COL16A1/COL6A3/COL3A1/COL1A1/COL4A4/XPNPEP2/SLC8A1/CPA3/COL10A1/FXYD2/COL19A1/COL11A1	20
hsa04670	Leukocyte transendothelial migration	21/619	114/8292	8.94401e-05	0.000511086	0.000395804	ITGB2/MMP2/ITGAM/ITK/PLCG2/RAC2/VCAM1/CYBB/NCF1/NCF4/ITGAL/CXCR4/NCF2/ITGA4/PIK3CD/VAV1/THY1/CYBA/PRKCB/MMP9/CLDN18	21
hsa04621	NOD-like receptor signaling pathway	29/619	186/8292	0.000109575	0.000613618	0.000475208	TRPV2/IFI16/GPSM3/CYBB/PSTPIP1/NLRP3/GBP2/AIM2/CASP1/GBP5/GBP1/IL18/CCL5/BIRC3/NLRP1/GBP4/CYBA/CARD16/TNFAIP3/MEFV/IL1B/CCL2/TNF/CXCL1/IL6/CASP5/CXCL2/CXCL8/DEFA4	29
hsa05166	Human T-cell leukemia virus 1 infection	32/619	222/8292	0.000222693	0.00122263	0.000946845	CD4/ITGB2/HLA-DQA1/SPI1/JAK3/HLA-DOA/IL2RA/HLA-DPA1/HLA-DRB1/ITGAL/CD3E/CD3G/PIK3CD/HLA-DPB1/HLA-DRA/CD3D/ETS1/IL2RB/HLA-DQB1/IL2RG/NFATC2/HLA-DOB/LTA/ADCY7/TNFRSF13C/HLA-DRB5/TNF/IL2/HLA-DQA2/IL6/MMP7/CSF2	32
hsa04512	ECM-receptor interaction	17/619	88/8292	0.000227981	0.00122759	0.000950689	ITGA4/COL1A2/LAMA2/LAMA4/COL6A3/ITGA11/COL1A1/TNXB/COL4A4/ITGB7/THBS2/FN1/ITGA8/GP5/ITGB6/THBS4/COMP	17
hsa05417	Lipid and atherosclerosis	31/619	215/8292	0.000276677	0.00146169	0.00113198	VCAM1/CYBB/NCF1/NCF4/NCF2/TLR2/PIK3CD/NLRP3/CD40LG/TLR6/CASP1/LY96/VAV1/IL18/CCL5/NFATC2/CYBA/IL12B/FASLG/OLR1/IL1B/MMP9/CCL2/TNF/CXCL1/IL6/CXCL2/CXCL8/SELE/CYP2A7/LBP	31
hsa04611	Platelet activation	21/619	124/8292	0.000304846	0.00158068	0.00122414	LCP2/BTK/APBB1IP/PIK3CG/PLCG2/FERMT3/FCER1G/PIK3CD/FCGR2A/PIK3R6/COL1A2/PIK3R5/COL3A1/RASGRP1/COL1A1/PTGIR/ADCY7/PRKG1/P2RY12/PTGS1/GP5	21
hsa04020	Calcium signaling pathway	33/619	240/8292	0.000431579	0.00219713	0.00170153	PTAFR/PLCG2/PDGFRB/CXCR4/PDGFRA/CAMK4/PDE1B/HTR7/HGF/PRKCB/BDKRB2/TACR1/ADCY7/HTR2B/CAMK1G/MET/SLC8A1/NGF/CYSLTR2/HRH1/FGF18/NTRK1/FGF9/NTRK2/P2RX2/FGF10/PDE1C/ADRA1B/ADRB3/ADRA1A/HTR4/NOS2/LHCGR	33
hsa05171	Coronavirus disease - COVID-19	32/619	232/8292	0.000496617	0.00248308	0.00192299	C1S/C3AR1/C1R/PLCG2/CYBB/C3/C1QC/TLR2/C1QA/PIK3CD/C1QB/NLRP3/FCGR2A/TLR8/CASP1/C5AR1/TLR7/F13A1/PRKCB/IL12B/C7/CFD/MASP1/IL1B/CCL2/TNF/IL2/IL6/CXCL10/CFB/CXCL8/CSF2	32
hsa05169	Epstein-Barr virus infection	28/619	202/8292	0.00101373	0.00497975	0.00385649	BTK/HLA-DQA1/PLCG2/JAK3/HLA-DOA/HLA-DPA1/HLA-DRB1/ITGAL/CD247/CD3E/CD3G/TLR2/PIK3CD/HLA-DPB1/RUNX3/HLA-DRA/CD3D/HLA-DQB1/HLA-DOB/CD19/CR2/HLA-DRB5/TNFAIP3/FCER2/TNF/HLA-DQA2/IL6/CXCL10	28
hsa04664	Fc epsilon RI signaling pathway	13/619	68/8292	0.0013462	0.00649891	0.00503299	LCP2/BTK/PLCG2/RAC2/ALOX5AP/FCER1G/PIK3CD/INPP5D/VAV1/FCER1A/MS4A2/TNF/CSF2	13
hsa04014	Ras signaling pathway	31/619	236/8292	0.00137465	0.00652377	0.00505224	CSF1R/PLCG2/PDGFRB/RAC2/GNG2/PDGFRA/PIK3CD/RASGRP4/FLT3/RASAL3/ETS1/GNGT2/PLA2G2D/RASGRP1/ZAP70/HTR7/HGF/PRKCB/FASLG/MET/KIT/NGF/PGF/FGF18/NTRK1/FGF9/NTRK2/FGF10/EPHA2/BDNF/GNG8	31
hsa05162	Measles	21/619	139/8292	0.00142721	0.00666029	0.00515797	JAK3/SLAMF1/IL2RA/CD3E/CD3G/TLR2/PIK3CD/FCGR2B/CD3D/IL2RB/TLR7/IL2RG/CD209/IL12B/TNFAIP3/FASLG/IL1B/IL2/CD28/IL6/IL1A	21
hsa04015	Rap1 signaling pathway	28/619	210/8292	0.00184208	0.00845546	0.00654822	LCP2/CSF1R/APBB1IP/ITGB2/ITGAM/FYB1/PDGFRB/RAC2/ITGAL/PDGFRA/PIK3CD/VAV1/LPAR5/SKAP1/HGF/PRKCB/FPR1/ADCY7/MET/KIT/CNR1/NGF/PGF/FGF18/FGF9/FGF10/EPHA2/LPAR4	28
hsa05235	PD-L1 expression and PD-1 checkpoint pathway in cancer	15/619	89/8292	0.00224841	0.0101541	0.00786372	CD4/CD247/CD3E/CD3G/TLR2/PIK3CD/CD3D/PDCD1/RASGRP1/ZAP70/NFATC2/BATF2/CD28/BATF/IFNG	15
hsa04510	Focal adhesion	27/619	203/8292	0.00228551	0.0101578	0.00786659	PDGFRB/RAC2/PDGFRA/ITGA4/PIK3CD/PARVG/COL1A2/LAMA2/VAV1/LAMA4/BIRC3/COL6A3/ITGA11/COL1A1/TNXB/HGF/COL4A4/ITGB7/PRKCB/THBS2/FN1/MET/ITGA8/PGF/ITGB6/THBS4/COMP	27
hsa05167	Kaposi sarcoma-associated herpesvirus infection	25/619	194/8292	0.00496547	0.0217239	0.0168238	CD86/PIK3CG/HCK/PLCG2/C3/CCR5/GNG2/PIK3CD/PIK3R6/CCR1/CLEC2B/CCR4/GNGT2/CD200R1/PIK3R5/MICB/NFATC2/CCR8/CCR3/CXCL1/IL6/CXCL2/GNG8/CXCL8/CSF2	25
hsa04936	Alcoholic liver disease	19/619	142/8292	0.0090572	0.0385999	0.0298931	C3AR1/C3/C1QC/C1QA/C1QB/LY96/C5AR1/IL12B/FASLG/NOX4/IL1B/TNF/CXCL1/IL6/ADH1B/CXCL2/CXCL8/LBP/IL17A	19
hsa04623	Cytosolic DNA-sensing pathway	12/619	75/8292	0.00909854	0.0385999	0.0298931	NLRP3/AIM2/CASP1/IL18/CCL5/IL33/ZBP1/MEFV/CCL4/IL1B/IL6/CXCL10	12
hsa05205	Proteoglycans in cancer	25/619	205/8292	0.00993492	0.0415191	0.0321539	HCLS1/MMP2/PLCG2/LUM/TLR2/PIK3CD/COL1A2/VAV1/DCN/COL1A1/HGF/PRKCB/HPSE/IL12B/PLAUR/ESR1/ANK2/FN1/FASLG/WNT2B/MET/TWIST2/MMP9/TNF/HSPB2	25
