# Supplementary material for: Integrated multi-omics profiling of immune microenvironment and drug resistance signatures for precision prognosis in prostate cancer
Source: Cancer Drug Resist. 2025 Jun 25;8:31. doi: 10.20517/cdr.2025.47 (PMC12366425; doi:10.20517/cdr.2025.47)
Supplement: Supplementary file 1 [file cdr-8-31-SupplementaryMaterials.zip › cdr8047-Supplementary Tables/cdr8047-Supplementary Table 6.xlsx]

## Sheet: table 4
ID	ONTOLOGY	Description	GeneRatio	BgRatio	pvalue	p.adjust	qvalue	geneID	Count
GO:0019814	CC	immunoglobulin complex	131/1404	166/19869	5.21171e-119	2.4026e-116	2.02982e-116	IGHM/TRBC2/TRBC1/IGLV1-40/CD79A/IGHV3-7/IGHV4-39/IGHV3-21/IGHV3-74/IGHA1/IGKV3-20/CD79B/IGLV1-47/IGHG4/IGKV2-24/IGHV3-30/JCHAIN/IGKC/IGHV3-33/IGKV1-9/IGHG3/IGLV2-14/IGKV4-1/IGKV1D-39/IGLV2-8/IGHV5-51/IGKV1-27/IGKV3-15/IGLV1-44/IGHV2-70/IGHV1-18/IGKV1-12/IGHV4-61/IGHV3-66/IGLV7-43/IGLV3-25/IGHV1-24/IGHV4-34/IGLV6-57/IGHV4-28/IGHA2/IGLV2-23/IGKJ1/IGLV2-11/IGHV3-23/IGHV1-3/IGHV4-31/IGLV3-10/IGHV6-1/…	131
GO:0009897	CC	external side of plasma membrane	201/1404	462/19869	2.39322e-109	5.51636e-107	4.66048e-107	CD86/CSF2RA/CD4/CTSK/ITGB2/CD48/ITGAM/PDCD1LG2/CD33/IL12RB1/CD74/SLAMF1/CSF2RB/LILRB1/VCAM1/PTPRC/CD5/IL2RA/CD6/HLA-DRB1/CCR5/SPN/ITGAL/FCER1G/CXCR4/SLAMF6/CD84/IL7R/CD226/EBI3/CCR2/IGHM/CD3E/SLAMF7/LY9/PDGFRA/ITGA4/ITGAX/CD3G/CSF3R/FCGR2B/CD2/TRBC2/CD40LG/CD27/FOLR2/IL21R/TLR8/CXCR3/CCR1/TNFRSF9/ABCB1/CD3D/CLEC2B/CD1D/CCR7/CCR4/CLEC10A/TRBC1/CD200R1/CTLA4/LY75/FCGR3A/IL2RB/CXCR6/CD79A/IGHV3-7/PD…	201
GO:0003823	MF	antigen binding	121/1224	171/18432	2.27488e-103	1.79716e-100	1.53255e-100	CD48/HLA-DQA1/SLAMF1/HLA-DPA1/HLA-DRB1/IL7R/IGHM/ITGA4/TRBC2/HLA-DPB1/HLA-DRA/CD1D/TRBC1/MFAP4/IGLV1-40/IGHV3-7/IGHV4-39/LILRA1/IGHV3-21/IGHV3-74/TRBV7-9/IGHA1/IGKV3-20/IGLV1-47/HLA-DQB1/IGHG4/IGHV3-30/LILRA2/CD1E/JCHAIN/IGKC/IGHV3-33/IGHG3/IGLV2-14/IGKV4-1/IGKV1D-39/CD209/TRBV28/IGLV2-8/IGHV5-51/IGKV3-15/IGLV1-44/CD1C/IGHV2-70/IGHV1-18/IGHV4-61/TRAV29DV5/IGHV3-66/IGLV7-43/IGLV3-25/IGHV1-24/IGHV4…	121
GO:0002443	BP	leukocyte mediated immunity	192/1340	463/18903	1.07184e-99	5.29704e-96	4.20838e-96	TNFRSF1B/CTSC/C1S/BTK/MILR1/NCKAP1L/ITGB2/C1R/ITGAM/PIK3CG/HLA-DQA1/WAS/HAVCR2/SPI1/IL12RB1/PTAFR/SCIMP/PLCG2/CD74/JAK3/SERPING1/HLA-DOA/SLAMF1/CSF2RB/LILRB1/SERPINB9/RAC2/PTPRC/SASH3/HLA-DPA1/C3/HLA-DRB1/C1QC/CD96/RFTN1/FCER1G/CLEC7A/SLAMF6/CD84/IL7R/CD226/GAPT/CCR2/IGHM/SLAMF7/C1QA/PIK3CD/C1QB/FCGR2B/CD2/CORO1A/NLRP3/INPP5D/CD300A/TRBC2/TYROBP/CD40LG/HLA-DPB1/CD27/PIK3R6/CRTAM/IL21R/TLR8/HLA-DR…	192
GO:0002449	BP	lymphocyte mediated immunity	164/1340	367/18903	5.91888e-91	1.46256e-87	1.16197e-87	TNFRSF1B/CTSC/C1S/BTK/NCKAP1L/C1R/HLA-DQA1/WAS/HAVCR2/IL12RB1/CD74/SERPING1/HLA-DOA/SLAMF1/CSF2RB/LILRB1/SERPINB9/PTPRC/SASH3/HLA-DPA1/C3/HLA-DRB1/C1QC/CD96/RFTN1/FCER1G/SLAMF6/IL7R/CD226/GAPT/CCR2/IGHM/SLAMF7/C1QA/C1QB/FCGR2B/CD2/CORO1A/NLRP3/INPP5D/TRBC2/CD40LG/HLA-DPB1/CD27/PIK3R6/CRTAM/IL21R/TLR8/HLA-DRA/LGALS9/LILRB4/CD1D/TRBC1/FCGR3A/TBX21/VAV1/SLA2/PRF1/CR1/IGHV3-7/KLRB1/IL18/IGHV4-39/IGHV…	164
GO:0050867	BP	positive regulation of cell activation	183/1340	467/18903	7.45289e-90	1.22774e-86	9.75413e-87	CD86/CTSC/CD4/TNFSF13B/BTK/NCKAP1L/ITGB2/ITGAM/PDCD1LG2/HLA-DQA1/HAVCR2/IL12RB1/PLEK/PTAFR/CD74/JAK3/HLA-DOA/SLAMF1/PDGFRB/LILRB1/VCAM1/PTPRC/LILRB2/SASH3/CD5/BST1/IL2RA/CD6/HLA-DPA1/HLA-DRB1/AXL/PTPN22/CLEC7A/IL7R/AIF1/CARD11/CD226/EBI3/TESPA1/CCR2/IGHM/CD3E/CD2/CORO1A/NLRP3/INPP5D/TRBC2/TYROBP/CD40LG/HLA-DPB1/CD27/PIK3R6/TLR6/RUNX3/HLA-DRA/LGALS9/LILRB4/CD1D/CCR7/TNFSF14/FGR/GPR183/RASAL3/SIRPG…	183
GO:0002460	BP	adaptive immune response based on somatic recombination of immune receptors built from immunoglobulin superfamily domains	163/1340	375/18903	4.23913e-88	5.23744e-85	4.16104e-85	TNFRSF1B/CTSC/C1S/CD4/TNFSF13B/BTK/NCKAP1L/C1R/HLA-DQA1/WAS/HAVCR2/IL12RB1/CD74/JAK3/SERPING1/HLA-DOA/SLAMF1/CSF2RB/LILRB1/PTPRC/SASH3/HLA-DPA1/C3/HLA-DRB1/C1QC/KLHL6/RFTN1/SPN/FCER1G/CLEC7A/SLAMF6/IL7R/CD226/GAPT/EBI3/CCR2/IGHM/LY9/C1QA/C1QB/FCGR2B/NLRP3/INPP5D/TRBC2/CD40LG/HLA-DPB1/IRF4/CD27/IL21R/TLR8/HLA-DRA/LILRB4/CD1D/TRBC1/FCGR3A/TBX21/SLA2/PRF1/CR1/IGHV3-7/CCL19/IL18/IGHV4-39/IGHV3-21/CD8…	163
GO:0042101	CC	T cell receptor complex	104/1404	147/19869	8.28527e-86	1.27317e-83	1.07563e-83	CD4/APBB1IP/TRAC/CD247/CD3E/TRAT1/CD3G/TRBC2/CD3D/TRBC1/TRBV20-1/TRBV29-1/CD8A/TRBV2/TRBV7-9/ZAP70/SKAP1/TRBV5-1/TRBV19/TRBV18/TRAV8-2/TRBV6-5/TRBV7-2/TRBV28/TRAV13-1/TRBV6-1/TRAV8-6/TRAV29DV5/TRAV9-2/TRAV26-1/TRBV5-6/TRAV12-2/TRBV11-2/TRBV3-1/TRBV9/TRAV8-3/TRAV8-4/TRAV21/TRBV10-3/TRAV4/TRBV27/TRAV16/TRBV5-4/TRAV17/TRBV24-1/TRAV12-1/TRAV23DV6/TRAV41/TRAV12-3/TRBD1/TRAV19/TRBV7-3/TRAV36DV7/TRAV14D…	104
GO:0002696	BP	positive regulation of leukocyte activation	176/1340	450/18903	3.64926e-86	3.60693e-83	2.86563e-83	CD86/CTSC/CD4/TNFSF13B/BTK/NCKAP1L/ITGB2/ITGAM/PDCD1LG2/HLA-DQA1/HAVCR2/IL12RB1/PTAFR/CD74/JAK3/HLA-DOA/SLAMF1/LILRB1/VCAM1/PTPRC/LILRB2/SASH3/CD5/BST1/IL2RA/CD6/HLA-DPA1/HLA-DRB1/AXL/PTPN22/CLEC7A/IL7R/AIF1/CARD11/CD226/EBI3/TESPA1/CCR2/IGHM/CD3E/CD2/CORO1A/NLRP3/INPP5D/TRBC2/TYROBP/CD40LG/HLA-DPB1/CD27/PIK3R6/TLR6/RUNX3/HLA-DRA/LGALS9/LILRB4/CD1D/CCR7/TNFSF14/FGR/GPR183/RASAL3/SIRPG/TRBC1/FCGR3…	176
GO:0002253	BP	activation of immune response	163/1340	397/18903	1.73769e-83	1.43127e-80	1.13712e-80	LCP2/C1S/BTK/LAPTM5/CMKLR1/NCKAP1L/THEMIS2/C3AR1/C1R/FYB1/HCK/IFI16/ITK/PLCG2/SERPING1/PTPRC/C3/HLA-DRB1/MNDA/C1QC/KLHL6/PTPN22/RFTN1/TRAC/FCER1G/CLEC7A/CD247/CARD11/CD226/A2M/PLCL2/TESPA1/IGHM/CD3E/CFH/PYHIN1/TRAT1/CD3G/C1QA/PIK3CD/C1QB/FCGR2B/INPP5D/CD300A/TRBC2/LAX1/TYROBP/HLA-DPB1/CD3D/LILRB4/FPR3/AIM2/CCR7/FGR/TRBC1/MFAP4/VSIG4/CTLA4/VAV1/UBASH3A/SLA2/FCRL3/GBP1/CD79A/CR1/IGHV3-7/FCHO1/IGHV4…	163
GO:0002768	BP	immune response-regulating cell surface receptor signaling pathway	149/1340	341/18903	8.41929e-81	5.94402e-78	4.7224e-78	LCP2/BTK/LAPTM5/CMKLR1/NCKAP1L/THEMIS2/C3AR1/FYB1/HCK/ITK/PLCG2/LILRB1/PTPRC/LILRB2/HLA-DRB1/MNDA/KLHL6/PTPN22/RFTN1/TRAC/FCER1G/CLEC7A/CD247/CARD11/CD226/PLCL2/TESPA1/IGHM/CD3E/TRAT1/CD3G/PIK3CD/FCGR2B/INPP5D/CD300A/TRBC2/LAX1/TYROBP/HLA-DPB1/CD3D/LILRB4/FPR3/CCR7/FGR/TRBC1/CD200R1/CTLA4/FCGR3A/VAV1/UBASH3A/SLA2/FCRL3/GBP1/CD79A/CR1/IGHV3-7/FCHO1/IGHV4-39/IGHV3-21/CD8A/IGHV3-74/IGHA1/BTLA/CD79B/…	149
GO:0051251	BP	positive regulation of lymphocyte activation	159/1340	400/18903	6.67754e-79	4.12505e-76	3.27727e-76	CD86/CD4/TNFSF13B/BTK/NCKAP1L/PDCD1LG2/HLA-DQA1/HAVCR2/IL12RB1/CD74/JAK3/HLA-DOA/SLAMF1/LILRB1/VCAM1/PTPRC/LILRB2/SASH3/CD5/BST1/IL2RA/CD6/HLA-DPA1/HLA-DRB1/AXL/PTPN22/CLEC7A/IL7R/AIF1/CARD11/EBI3/TESPA1/CCR2/IGHM/CD3E/CORO1A/NLRP3/INPP5D/TRBC2/TYROBP/CD40LG/HLA-DPB1/CD27/PIK3R6/RUNX3/HLA-DRA/LGALS9/LILRB4/CD1D/CCR7/TNFSF14/GPR183/RASAL3/SIRPG/TRBC1/FCGR3A/TBX21/VAV1/FCRL3/CR1/IGHV3-7/CCL19/IL18/…	159
GO:0002429	BP	immune response-activating cell surface receptor signaling pathway	138/1340	312/18903	1.28895e-75	6.36999e-73	5.06082e-73	LCP2/BTK/LAPTM5/CMKLR1/NCKAP1L/THEMIS2/C3AR1/FYB1/HCK/ITK/PLCG2/PTPRC/HLA-DRB1/MNDA/KLHL6/PTPN22/RFTN1/TRAC/FCER1G/CLEC7A/CD247/CARD11/CD226/PLCL2/TESPA1/IGHM/CD3E/TRAT1/CD3G/PIK3CD/FCGR2B/INPP5D/CD300A/TRBC2/LAX1/TYROBP/HLA-DPB1/CD3D/LILRB4/FPR3/CCR7/FGR/TRBC1/CTLA4/VAV1/UBASH3A/SLA2/FCRL3/GBP1/CD79A/CR1/IGHV3-7/FCHO1/IGHV4-39/IGHV3-21/CD8A/IGHV3-74/IGHA1/CD79B/ZAP70/THY1/C5AR1/HLA-DQB1/IGHG4/SK…	138
GO:0002757	BP	immune response-activating signal transduction	138/1340	312/18903	1.28895e-75	6.36999e-73	5.06082e-73	LCP2/BTK/LAPTM5/CMKLR1/NCKAP1L/THEMIS2/C3AR1/FYB1/HCK/ITK/PLCG2/PTPRC/HLA-DRB1/MNDA/KLHL6/PTPN22/RFTN1/TRAC/FCER1G/CLEC7A/CD247/CARD11/CD226/PLCL2/TESPA1/IGHM/CD3E/TRAT1/CD3G/PIK3CD/FCGR2B/INPP5D/CD300A/TRBC2/LAX1/TYROBP/HLA-DPB1/CD3D/LILRB4/FPR3/CCR7/FGR/TRBC1/CTLA4/VAV1/UBASH3A/SLA2/FCRL3/GBP1/CD79A/CR1/IGHV3-7/FCHO1/IGHV4-39/IGHV3-21/CD8A/IGHV3-74/IGHA1/CD79B/ZAP70/THY1/C5AR1/HLA-DQB1/IGHG4/SK…	138
GO:0019724	BP	B cell mediated immunity	113/1340	218/18903	2.41941e-71	1.08698e-68	8.63579e-69	C1S/BTK/C1R/HLA-DQA1/CD74/SERPING1/HLA-DOA/CSF2RB/PTPRC/HLA-DPA1/C3/HLA-DRB1/C1QC/FCER1G/CD226/GAPT/IGHM/C1QA/C1QB/FCGR2B/INPP5D/TRBC2/CD40LG/HLA-DPB1/CD27/IL21R/TLR8/HLA-DRA/TRBC1/FCGR3A/TBX21/SLA2/CR1/IGHV3-7/IGHV4-39/IGHV3-21/IGHV3-74/IGHA1/HLA-DQB1/IGHG4/IGHV3-30/HLA-DOB/IGKC/IGHV3-33/LTA/IGHG3/CD19/IGHV5-51/IGHV2-70/IGHV1-18/CFI/IGHV4-61/IGHV3-66/IGHV1-24/IGHV4-34/IL10/IGHV4-28/IGHA2/IGHV3-2…	113
GO:0098802	CC	plasma membrane signaling receptor complex	134/1404	319/19869	5.2189e-70	6.01478e-68	5.08156e-68	CSF2RA/CD4/APBB1IP/ITGB2/ITGAM/IL12RB1/CSF2RB/IL2RA/ITGAL/TRAC/CD247/CD3E/ITGA4/TRAT1/ITGAX/CD3G/TLR2/TRBC2/TLR6/CD3D/TRBC1/TLR1/TRBV20-1/IL2RB/CD79A/TRBV29-1/CD8A/TRBV2/TRBV7-9/ITGA11/CD79B/ZAP70/SKAP1/TRBV5-1/TRBV19/TRBV18/TRAV8-2/TRBV6-5/TRBV7-2/TRBV28/TRAV13-1/TRBV6-1/ITGB7/TRAV8-6/TRAV29DV5/TRAV9-2/TRAV26-1/TRBV5-6/IL18RAP/TRAV12-2/TRBV11-2/TRBV3-1/TRBV9/TRAV8-3/TRAV8-4/TRAV21/TRBV10-3/TRAV4…	134
GO:0016064	BP	immunoglobulin mediated immune response	111/1340	215/18903	7.7977e-70	3.21135e-67	2.55135e-67	C1S/BTK/C1R/HLA-DQA1/CD74/SERPING1/HLA-DOA/CSF2RB/PTPRC/HLA-DPA1/C3/HLA-DRB1/C1QC/FCER1G/CD226/GAPT/IGHM/C1QA/C1QB/FCGR2B/INPP5D/TRBC2/CD40LG/HLA-DPB1/CD27/IL21R/TLR8/HLA-DRA/TRBC1/FCGR3A/TBX21/CR1/IGHV3-7/IGHV4-39/IGHV3-21/IGHV3-74/IGHA1/HLA-DQB1/IGHG4/IGHV3-30/HLA-DOB/IGKC/IGHV3-33/LTA/IGHG3/CD19/IGHV5-51/IGHV2-70/IGHV1-18/CFI/IGHV4-61/IGHV3-66/IGHV1-24/IGHV4-34/IL10/IGHV4-28/IGHA2/IGHV3-23/IGH…	111
GO:0002440	BP	production of molecular mediator of immune response	134/1340	333/18903	3.86968e-67	1.47107e-64	1.16874e-64	TNFRSF1B/CD86/BTK/LAPTM5/HLA-DQA1/SCIMP/PLCG2/CD74/JAK3/HLA-DOA/SLAMF1/LILRB1/PTPRC/SASH3/HLA-DPA1/HLA-DRB1/AXL/PTPN22/CD96/CLEC7A/CD226/GAPT/CCR2/FCGR2B/NLRP3/CD40LG/HLA-DPB1/HLA-DRA/LILRB4/TBX21/IGLV1-40/FCRL3/CR1/IL18/IGKV3-20/IGLV1-47/HLA-DQB1/IGKV2-24/TLR7/CD22/HLA-DOB/IGKV1-9/IGLV2-14/IGKV4-1/IGKV1D-39/IL33/IGLV2-8/IGKV1-27/IGKV3-15/IGLV1-44/IGKV1-12/IGLV7-43/IGLV3-25/IGLV6-57/TNFRSF4/IL10/…	134
GO:0002377	BP	immunoglobulin production	109/1340	219/18903	2.12933e-66	7.51654e-64	5.97174e-64	CD86/BTK/HLA-DQA1/HLA-DOA/PTPRC/SASH3/HLA-DPA1/HLA-DRB1/GAPT/FCGR2B/CD40LG/HLA-DPB1/HLA-DRA/TBX21/IGLV1-40/FCRL3/CR1/IGKV3-20/IGLV1-47/HLA-DQB1/IGKV2-24/CD22/HLA-DOB/IGKV1-9/IGLV2-14/IGKV4-1/IGKV1D-39/IL33/IGLV2-8/IGKV1-27/IGKV3-15/IGLV1-44/IGKV1-12/IGLV7-43/IGLV3-25/IGLV6-57/TNFRSF4/IL10/IGLV2-23/TRAV9-2/IGLV2-11/IGLV3-10/HLA-DRB5/IGKV1-16/VPREB3/IGKV1D-8/IGLV7-46/IGKV1-39/IGKV1-6/IGKV3D-15/IGLV…	109
GO:0042113	BP	B cell activation	136/1340	350/18903	7.14665e-66	2.35458e-63	1.87067e-63	CD86/SAMSN1/TNFSF13B/BTK/LAPTM5/NCKAP1L/THEMIS2/SPI1/PLCG2/CD74/JAK3/CD180/VCAM1/PTPRC/SASH3/BST1/MNDA/DOCK10/SLAMF8/IL7R/CARD11/GAPT/PLCL2/IGHM/ITGA4/PIK3CD/FCGR2B/INPP5D/CD300A/TRBC2/LAX1/TYROBP/CD40LG/CD27/FLT3/GPR183/DOCK11/TRBC1/CTLA4/TBX21/FCRL3/CD79A/CR1/IGHV3-7/POU2AF1/IGHV4-39/IGHV3-21/IKZF3/IGHV3-74/RASGRP1/IGHA1/CD79B/ZAP70/IGHG4/IGHV3-30/IL2RG/CD22/NFATC2/IL4I1/IGKC/IGHV3-33/IGHG3/CD1…	136
GO:0006959	BP	humoral immune response	130/1340	320/18903	1.01568e-65	3.13719e-63	2.49243e-63	C1S/RNASE6/C1R/SERPING1/PTPRC/BST1/C3/HLA-DRB1/C1QC/EBI3/A2M/IGHM/CFH/C1QA/C1QB/FCGR2B/TRBC2/CCR7/GPR183/TRBC1/MFAP4/VSIG4/CR1/IGHV3-7/POU2AF1/PDCD1/IGHV4-39/IGHV3-21/IGHV3-74/IGHA1/IGKV3-20/HLA-DQB1/IGHG4/IGHV3-30/JCHAIN/IGKC/CCL13/IGHV3-33/LTA/IGHG3/MS4A1/IGHV5-51/IGHV2-70/IGHV1-18/CFI/IGHV4-61/IGHV3-66/IGHV1-24/IGHV4-34/IGHV4-28/IGHA2/IGHV3-23/IGHV1-3/CR2/IGHV4-31/IGHV6-1/CXCL13/IGLC2/IGHV3-73…	130
GO:0050851	BP	antigen receptor-mediated signaling pathway	115/1340	252/18903	8.60028e-65	2.50015e-62	1.98632e-62	LCP2/BTK/LAPTM5/NCKAP1L/THEMIS2/FYB1/ITK/PLCG2/PTPRC/HLA-DRB1/MNDA/KLHL6/PTPN22/RFTN1/TRAC/CD247/CARD11/CD226/PLCL2/TESPA1/IGHM/CD3E/TRAT1/CD3G/PIK3CD/FCGR2B/INPP5D/CD300A/TRBC2/LAX1/HLA-DPB1/CD3D/LILRB4/CCR7/TRBC1/CTLA4/UBASH3A/SLA2/FCRL3/GBP1/CD79A/IGHV3-7/FCHO1/IGHV4-39/IGHV3-21/CD8A/IGHV3-74/IGHA1/CD79B/ZAP70/THY1/HLA-DQB1/IGHG4/SKAP1/IGHV3-30/CD22/NFATC2/IGKC/IGHV3-33/IGHG3/CD19/MS4A1/IGHV5-…	115
GO:0006956	BP	complement activation	84/1340	132/18903	2.42549e-63	6.65932e-61	5.29069e-61	C1S/C1R/SERPING1/C3/C1QC/A2M/IGHM/CFH/C1QA/C1QB/TRBC2/TRBC1/MFAP4/VSIG4/CR1/IGHV3-7/IGHV4-39/IGHV3-21/IGHV3-74/IGHA1/IGHG4/IGHV3-30/IGKC/IGHV3-33/IGHG3/IGHV5-51/IGHV2-70/IGHV1-18/CFI/IGHV4-61/IGHV3-66/IGHV1-24/IGHV4-34/IGHV4-28/IGHA2/IGHV3-23/IGHV1-3/CR2/IGHV4-31/IGHV6-1/IGLC2/IGHV3-73/IGHV3-48/IGHV4-59/IGHG2/IGHV3-49/IGHV3-15/C7/IGHD/IGHV3-11/IGHV2-26/FCN1/IGHG1/IGHV4-4/IGLC3/IGLL5/IGHV1-69D/IGH…	84
GO:0050853	BP	B cell receptor signaling pathway	83/1340	130/18903	9.04887e-63	2.35366e-60	1.86993e-60	BTK/NCKAP1L/ITK/PLCG2/PTPRC/MNDA/KLHL6/PTPN22/RFTN1/PLCL2/IGHM/PIK3CD/FCGR2B/CD300A/TRBC2/TRBC1/CTLA4/FCRL3/CD79A/IGHV3-7/IGHV4-39/IGHV3-21/IGHV3-74/IGHA1/CD79B/IGHG4/IGHV3-30/CD22/NFATC2/IGKC/IGHV3-33/IGHG3/CD19/MS4A1/IGHV5-51/PRKCB/IGHV2-70/IGHV1-18/IGHV4-61/IGHV3-66/IGHV1-24/IGHV4-34/IGHV4-28/IGHA2/IGHV3-23/BLK/IGHV1-3/IGHV4-31/IGHV6-1/IGLC2/IGHV3-73/IGHV3-48/IGHV4-59/IGHG2/IGHV3-49/IGHV3-15/I…	83
GO:0050864	BP	regulation of B cell activation	101/1340	204/18903	2.96311e-61	7.32186e-59	5.81706e-59	SAMSN1/TNFSF13B/BTK/LAPTM5/NCKAP1L/THEMIS2/CD74/PTPRC/SASH3/BST1/MNDA/SLAMF8/CARD11/IGHM/FCGR2B/INPP5D/CD300A/TRBC2/TYROBP/CD27/GPR183/TRBC1/CTLA4/TBX21/FCRL3/CR1/IGHV3-7/IGHV4-39/IGHV3-21/IKZF3/IGHV3-74/IGHA1/IGHG4/IGHV3-30/IL2RG/CD22/NFATC2/IL4I1/IGKC/IGHV3-33/IGHG3/CD19/IGHV5-51/INHBA/IGHV2-70/IGHV1-18/IGHV4-61/IGHV3-66/IGHV1-24/IGHV4-34/TNFRSF4/IL10/IGHV4-28/IGHA2/IGHV3-23/BLK/TNFRSF13B/IGHV1…	101
GO:0002455	BP	humoral immune response mediated by circulating immunoglobulin	78/1340	119/18903	2.33674e-60	5.49912e-58	4.36894e-58	C1S/C1R/SERPING1/PTPRC/C3/C1QC/IGHM/C1QA/C1QB/FCGR2B/TRBC2/TRBC1/CR1/IGHV3-7/IGHV4-39/IGHV3-21/IGHV3-74/IGHA1/IGHG4/IGHV3-30/IGKC/IGHV3-33/LTA/IGHG3/IGHV5-51/IGHV2-70/IGHV1-18/CFI/IGHV4-61/IGHV3-66/IGHV1-24/IGHV4-34/IGHV4-28/IGHA2/IGHV3-23/IGHV1-3/CR2/IGHV4-31/IGHV6-1/IGLC2/IGHV3-73/IGHV3-48/IGHV4-59/IGHG2/IGHV3-49/IGHV3-15/C7/FCER2/IGHD/IGHV3-11/IGHV2-26/IGHG1/IGHV4-4/IGLC3/IGLL5/IGHV1-69D/IGHV2…	78
GO:0034987	MF	immunoglobulin receptor binding	63/1224	79/18432	1.06528e-59	4.20786e-57	3.58832e-57	IGHM/TRBC2/FGR/TRBC1/IGHV3-7/IGHV4-39/IGHV3-21/IGHV3-74/IGHA1/IGHG4/IGHV3-30/JCHAIN/IGKC/IGHV3-33/IGHG3/IGHV5-51/IGHV2-70/IGHV1-18/IGHV4-61/IGHV3-66/IGHV1-24/IGHV4-34/IGHV4-28/IGHA2/IGHV3-23/IGHV1-3/IGHV4-31/IGHV6-1/IGLC2/IGHV3-73/IGHV3-48/IGHV4-59/IGHG2/IGHV3-49/IGHV3-15/IGHD/IGHV3-11/IGHV2-26/IGHG1/IGHV4-4/IGLC3/IGLL5/IGHV1-69D/CLEC4D/IGHV2-5/IGHV3-20/IGHV3-72/IGHV3-53/IGHV3-43/IGHV1-58/IGHV5-1…	63
GO:0006958	BP	complement activation, classical pathway	73/1340	106/18903	5.89041e-59	1.3232e-56	1.05126e-56	C1S/C1R/SERPING1/C3/C1QC/IGHM/C1QA/C1QB/TRBC2/TRBC1/CR1/IGHV3-7/IGHV4-39/IGHV3-21/IGHV3-74/IGHA1/IGHG4/IGHV3-30/IGKC/IGHV3-33/IGHG3/IGHV5-51/IGHV2-70/IGHV1-18/CFI/IGHV4-61/IGHV3-66/IGHV1-24/IGHV4-34/IGHV4-28/IGHA2/IGHV3-23/IGHV1-3/CR2/IGHV4-31/IGHV6-1/IGLC2/IGHV3-73/IGHV3-48/IGHV4-59/IGHG2/IGHV3-49/IGHV3-15/C7/IGHD/IGHV3-11/IGHV2-26/IGHG1/IGHV4-4/IGLC3/IGLL5/IGHV1-69D/IGHV2-5/IGHV3-20/IGHV3-72/IG…	73
GO:0042571	CC	immunoglobulin complex, circulating	62/1404	76/19869	3.2736e-58	3.01826e-56	2.54996e-56	IGHM/TRBC2/TRBC1/IGHV3-7/IGHV4-39/IGHV3-21/IGHV3-74/IGHA1/IGKV3-20/IGHG4/IGHV3-30/JCHAIN/IGKC/IGHV3-33/IGHG3/IGHV5-51/IGHV2-70/IGHV1-18/IGHV4-61/IGHV3-66/IGHV1-24/IGHV4-34/IGHV4-28/IGHA2/IGHV3-23/IGHV1-3/IGHV4-31/IGHV6-1/IGLC2/IGHV3-73/IGHV3-48/IGHV4-59/IGHG2/IGHV3-49/IGHV3-15/IGHD/IGHV3-11/IGHV2-26/IGHG1/IGHV4-4/IGLC3/IGLL5/IGHV1-69D/IGHV2-5/IGHV3-20/IGHV3-72/IGHV3-53/IGHV3-43/IGHV1-58/IGHV5-10-…	62
GO:0050871	BP	positive regulation of B cell activation	82/1340	155/18903	8.09672e-53	1.73974e-50	1.38219e-50	TNFSF13B/BTK/NCKAP1L/CD74/PTPRC/SASH3/BST1/CARD11/IGHM/INPP5D/TRBC2/CD27/GPR183/TRBC1/TBX21/FCRL3/IGHV3-7/IGHV4-39/IGHV3-21/IGHV3-74/IGHA1/IGHG4/IGHV3-30/IL2RG/NFATC2/IGKC/IGHV3-33/IGHG3/IGHV5-51/IGHV2-70/IGHV1-18/IGHV4-61/IGHV3-66/IGHV1-24/IGHV4-34/TNFRSF4/IL10/IGHV4-28/IGHA2/IGHV3-23/IGHV1-3/TNFRSF13C/IGHV4-31/IGHV6-1/IGLC2/IGHV3-73/IGHV3-48/IGHV4-59/IGHG2/IGHV3-49/IGHV3-15/IGHD/IGHV3-11/IGHV2-…	82
GO:0006911	BP	phagocytosis, engulfment	74/1340	127/18903	7.23707e-52	1.49023e-49	1.18396e-49	BIN2/NCKAP1L/ITGB2/ITGAM/PLCG2/RAC2/RAB31/C3/AIF1/ARHGAP25/IGHM/FCGR2B/CD300A/TRBC2/TRBC1/IGHV3-7/IGHV4-39/IGHV3-21/IGHV3-74/IGHA1/MSR1/IGHG4/IGHV3-30/IGKC/IGHV3-33/IGHG3/IGHV5-51/IGHV2-70/IGHV1-18/IGHV4-61/IGHV3-66/IGHV1-24/IGHV4-34/IGHV4-28/IGHA2/IGHV3-23/IGHV1-3/IGHV4-31/IGHV6-1/IGLC2/IGHV3-73/IGHV3-48/IGHV4-59/IGHG2/IGHV3-49/IGHV3-15/IGHD/IGHV3-11/IGHV2-26/IGHG1/IGHV4-4/IGLC3/IGLL5/IGHV1-69D/…	74
GO:0099024	BP	plasma membrane invagination	74/1340	136/18903	6.42817e-49	1.27072e-46	1.00956e-46	BIN2/NCKAP1L/ITGB2/ITGAM/PLCG2/RAC2/RAB31/C3/AIF1/ARHGAP25/IGHM/FCGR2B/CD300A/TRBC2/TRBC1/IGHV3-7/IGHV4-39/IGHV3-21/IGHV3-74/IGHA1/MSR1/IGHG4/IGHV3-30/IGKC/IGHV3-33/IGHG3/IGHV5-51/IGHV2-70/IGHV1-18/IGHV4-61/IGHV3-66/IGHV1-24/IGHV4-34/IGHV4-28/IGHA2/IGHV3-23/IGHV1-3/IGHV4-31/IGHV6-1/IGLC2/IGHV3-73/IGHV3-48/IGHV4-59/IGHG2/IGHV3-49/IGHV3-15/IGHD/IGHV3-11/IGHV2-26/IGHG1/IGHV4-4/IGLC3/IGLL5/IGHV1-69D/…	74
GO:0006909	BP	phagocytosis	111/1340	314/18903	6.88537e-49	1.30875e-46	1.03977e-46	BTK/BIN2/NCKAP1L/ITGB2/ITGAM/HCK/DOCK2/PLCG2/SLAMF1/RAC2/PTPRC/RAB31/C3/AXL/NCF4/ITGAL/FCER1G/CLEC7A/NCF2/AIF1/ARHGAP25/IGHM/SYT11/TLR2/FCGR2B/CORO1A/CD300A/TRBC2/TYROBP/ICAM3/FGR/SIRPG/TRBC1/CD300LF/VAV1/IL2RB/IGHV3-7/P2RY6/IGHV4-39/IGHV3-21/IGHV3-74/IGHA1/MSR1/IGHG4/IGHV3-30/IL2RG/PLD4/IGKC/IGHV3-33/IGHG3/CYBA/IGHV5-51/IGHV2-70/IGHV1-18/IGHV4-61/IGHV3-66/IGHV1-24/IGHV4-34/IGHV4-28/IGHA2/IGHV3-2…	111
GO:0042742	BP	defense response to bacterium	122/1340	382/18903	2.99412e-48	5.48035e-46	4.35403e-46	CD4/RNASE6/HAVCR2/MPEG1/STAB1/SPN/FCER1G/SLAMF8/TNFSF8/IL7R/IGHM/SYT11/TLR2/GBP2/TRBC2/TLR6/FGR/TRBC1/IGHV3-7/IL18/IGHV4-39/SSC5D/IGHV3-21/IGHV3-74/IGHA1/IGKV3-20/NLRP1/C5AR1/IGHG4/IGHV3-30/JCHAIN/PLAC8/GBP4/IGKC/IGHV3-33/LTA/IGHG3/CYBA/IGHV5-51/IGHV2-70/IGHV1-18/IGHV4-61/IGHV3-66/IGHV1-24/IGHV4-34/IL10/IGHV4-28/IGHA2/IGHV3-23/IL12B/MIAT/IGHV1-3/IGHV4-31/IGHV6-1/CXCL13/IGLC2/IGHV3-73/IGHV3-48/IGH…	122
GO:0006910	BP	phagocytosis, recognition	64/1340	103/18903	1.70657e-47	3.01209e-45	2.39305e-45	CLEC7A/IGHM/TRBC2/TRBC1/IGHV3-7/IGHV4-39/IGHV3-21/IGHV3-74/IGHA1/IGHG4/IGHV3-30/IGKC/IGHV3-33/IGHG3/IGHV5-51/IGHV2-70/IGHV1-18/IGHV4-61/IGHV3-66/IGHV1-24/IGHV4-34/IGHV4-28/IGHA2/IGHV3-23/IGHV1-3/IGHV4-31/IGHV6-1/IGLC2/IGHV3-73/IGHV3-48/IGHV4-59/IGHG2/IGHV3-49/IGHV3-15/IGHD/IGHV3-11/IGHV2-26/FCN1/IGHG1/IGHV4-4/IGLC3/IGLL5/IGHV1-69D/IGHV2-5/IGHV3-20/IGHV3-72/IGHV3-53/IGHV3-43/IGHV1-58/IGHV5-10-1/IG…	64
GO:0010324	BP	membrane invagination	74/1340	143/18903	7.69194e-47	1.31081e-44	1.04141e-44	BIN2/NCKAP1L/ITGB2/ITGAM/PLCG2/RAC2/RAB31/C3/AIF1/ARHGAP25/IGHM/FCGR2B/CD300A/TRBC2/TRBC1/IGHV3-7/IGHV4-39/IGHV3-21/IGHV3-74/IGHA1/MSR1/IGHG4/IGHV3-30/IGKC/IGHV3-33/IGHG3/IGHV5-51/IGHV2-70/IGHV1-18/IGHV4-61/IGHV3-66/IGHV1-24/IGHV4-34/IGHV4-28/IGHA2/IGHV3-23/IGHV1-3/IGHV4-31/IGHV6-1/IGLC2/IGHV3-73/IGHV3-48/IGHV4-59/IGHG2/IGHV3-49/IGHV3-15/IGHD/IGHV3-11/IGHV2-26/IGHG1/IGHV4-4/IGLC3/IGLL5/IGHV1-69D/…	74
GO:0070661	BP	leukocyte proliferation	112/1340	348/18903	1.1014e-44	1.81437e-42	1.44148e-42	TNFRSF1B/CD86/CSF2RA/TNFSF13B/BTK/CSF1R/NCKAP1L/PDCD1LG2/PIK3CG/HAVCR2/IL12RB1/DOCK2/CD74/JAK3/SLAMF1/CSF2RB/LILRB1/CD180/RAC2/VCAM1/PTPRC/LILRB2/SASH3/BST1/IL2RA/CD6/HLA-DPA1/HLA-DRB1/MNDA/PTPN22/SPN/TNFSF8/IL7R/AIF1/CARD11/GAPT/EBI3/PLCL2/CCR2/CD3E/FCGR2B/CORO1A/INPP5D/CD300A/TYROBP/CD40LG/HLA-DPB1/SH2D2A/CRTAM/LST1/FLT3/LGALS9/TNFRSF9/LILRB4/CD1D/TNFSF14/GPR183/RASAL3/IL34/VSIG4/CTLA4/FCGR3A/F…	112
GO:0007159	BP	leukocyte cell-cell adhesion	121/1340	414/18903	2.48321e-43	3.95872e-41	3.14512e-41	CD86/CD4/TNFSF13B/SELPLG/LAPTM5/NCKAP1L/ITGB2/PDCD1LG2/FGL2/HLA-DQA1/HAVCR2/IL12RB1/PTAFR/CD74/FERMT3/JAK3/HLA-DOA/SLAMF1/LILRB1/RAC2/VCAM1/PTPRC/LILRB2/SASH3/CD5/IL2RA/CD6/HLA-DPA1/HLA-DRB1/PTPN22/SPN/ITGAL/IL7R/AIF1/CARD11/EBI3/TESPA1/CCR2/CD3E/ITGA4/FCGR2B/CORO1A/NLRP3/CD300A/LAX1/CD40LG/HLA-DPB1/SELL/CD27/PIK3R6/CRTAM/RUNX3/HLA-DRA/LGALS9/LILRB4/CD1D/CCR7/TNFSF14/RASAL3/ETS1/SIRPG/TIGIT/TNFAI…	121
GO:0070663	BP	regulation of leukocyte proliferation	96/1340	269/18903	9.27233e-43	1.432e-40	1.13769e-40	TNFRSF1B/CD86/CSF2RA/TNFSF13B/BTK/CSF1R/NCKAP1L/PDCD1LG2/HAVCR2/IL12RB1/CD74/JAK3/SLAMF1/CSF2RB/LILRB1/RAC2/VCAM1/PTPRC/LILRB2/SASH3/BST1/IL2RA/CD6/HLA-DPA1/HLA-DRB1/MNDA/PTPN22/SPN/TNFSF8/AIF1/CARD11/EBI3/CCR2/CD3E/FCGR2B/CORO1A/INPP5D/CD300A/TYROBP/CD40LG/HLA-DPB1/CRTAM/LST1/LGALS9/TNFRSF9/LILRB4/CD1D/GPR183/RASAL3/IL34/VSIG4/CTLA4/FCGR3A/FCRL3/CR1/CCL19/IL18/PLA2G2D/CCL5/IKZF3/ZAP70/CD22/GPNMB…	96
GO:0140375	MF	immune receptor activity	70/1224	148/18432	6.9659e-43	1.83435e-40	1.56427e-40	CSF2RA/IL10RA/CD4/CMKLR1/C3AR1/HLA-DQA1/IL12RB1/CD74/HLA-DOA/CSF2RB/LILRB1/LILRB2/IL2RA/HLA-DPA1/HLA-DRB1/CCR5/FCER1G/CXCR4/IL7R/EBI3/CCR2/CSF3R/FCGR2B/IL21R/FLT3/HLA-DRA/CXCR3/CCR1/FPR3/CCR7/CCR4/CD200R1/FCGR3A/IL2RB/CXCR6/CR1/LILRA1/C5AR1/XCR1/HLA-DQB1/IL2RG/LILRA2/HLA-DOB/C5AR2/GFRA1/IL12B/FPR1/IL18RAP/IL1RL1/CCR8/CR2/KLRD1/IL12RB2/HLA-DQB2/LILRA4/LILRB5/CX3CR1/IL9R/IL22RA2/CCR6/CRLF2/LILRA5/C…	70
GO:0050900	BP	leukocyte migration	117/1340	398/18903	3.46264e-42	5.18556e-40	4.11982e-40	IL16/SELPLG/CSF1R/CMKLR1/NCKAP1L/ITGB2/C3AR1/MMP2/PIK3CG/HCK/SPI1/PTAFR/CD74/GPSM3/SLAMF1/RAC2/VCAM1/BST1/CCR5/SPN/ITGAL/FCER1G/CXCR4/JAML/SLAMF8/AIF1/CCR2/ITGA4/CSF3R/PIK3CD/CORO1A/CCL22/CD300A/SELL/CRTAM/LGALS9/CXCR3/CCR1/CCR7/TNFSF14/GPR183/IL34/CD200R1/TBX21/CH25H/VAV1/GPR18/CCL19/CCL5/ADGRE2/ZAP70/THY1/C5AR1/CNR2/CCL13/C5AR2/CD200/IL33/ITGB7/TACR1/IL10/CCL17/CX3CL1/CXCL13/P2RY12/CXCL9/KIT/GP…	117
GO:0060326	BP	cell chemotaxis	104/1340	319/18903	4.1889e-42	6.08869e-40	4.83734e-40	IL16/CSF1R/CMKLR1/BIN2/NCKAP1L/ITGB2/C3AR1/MMP2/PIK3CG/SPI1/CD74/GPSM3/SLAMF1/PDGFRB/RAC2/VCAM1/BST1/CCR5/FCER1G/CXCR4/JAML/SLAMF8/AIF1/CCR2/PDGFRA/CSF3R/PIK3CD/CORO1A/CCL22/LGALS9/CXCR3/CCR1/CCR7/TNFSF14/CCR4/GPR183/IL34/CH25H/VAV1/CXCR6/GPR18/CCL19/CCL5/ADGRE2/C5AR1/XCR1/CNR2/CCL13/C5AR2/HGF/IL10/CCL17/CX3CL1/CCR8/CXCL13/MET/CXCL9/KIT/XCL2/HRH1/PGF/RARRES2/CCL21/FGF18/CCL4/CX3CR1/EPHA2/CCR6/SER…	104
GO:0001819	BP	positive regulation of cytokine production	130/1340	486/18903	6.8335e-42	9.6489e-40	7.66585e-40	CD86/CD4/IL16/BTK/CSF1R/LAPTM5/C3AR1/PIK3CG/HAVCR2/IL12RB1/PTAFR/IFI16/SCIMP/ITK/PLCG2/CD74/GPSM3/SLAMF1/LILRB1/PTPRC/LILRB2/SASH3/CD6/HLA-DPA1/CYBB/C3/MNDA/PTPN22/RFTN1/SPN/LUM/FCER1G/CLEC7A/SLAMF6/CD84/AIF1/CARD11/CD226/EBI3/CCR2/CD3E/LY9/PYHIN1/TLR2/PIK3CD/CD2/NLRP3/TYROBP/CD40LG/HLA-DPB1/IRF4/CRTAM/TLR8/TLR6/LGALS9/AIM2/CCR7/FGR/CASP1/GBP5/TIGIT/FCGR3A/TBX21/LY96/SULF1/TLR1/LTB/TNFRSF8/CCL19/…	130
GO:0050863	BP	regulation of T cell activation	112/1340	376/18903	5.18939e-41	7.12388e-39	5.65978e-39	TNFRSF1B/CD86/CD4/TNFSF13B/LAPTM5/NCKAP1L/PDCD1LG2/FGL2/HLA-DQA1/HAVCR2/IL12RB1/CD74/JAK3/HLA-DOA/SLAMF1/LILRB1/RAC2/VCAM1/PTPRC/LILRB2/SASH3/CD5/IL2RA/CD6/HLA-DPA1/HLA-DRB1/PTPN22/SPN/TNFSF8/IL7R/AIF1/CARD11/EBI3/TESPA1/CCR2/CD3E/FCGR2B/CD2/CORO1A/NLRP3/CD300A/LAX1/CD40LG/HLA-DPB1/IRF4/CD27/SIT1/PIK3R6/CRTAM/RUNX3/HLA-DRA/LGALS9/TNFRSF9/LILRB4/CD1D/CCR7/TNFSF14/RASAL3/SIRPG/TIGIT/TNFAIP8L2/VSIG4…	112
GO:0046651	BP	lymphocyte proliferation	100/1340	305/18903	9.42116e-41	1.25836e-38	9.99742e-39	TNFRSF1B/CD86/TNFSF13B/BTK/NCKAP1L/PDCD1LG2/PIK3CG/HAVCR2/IL12RB1/DOCK2/CD74/JAK3/SLAMF1/LILRB1/CD180/RAC2/VCAM1/PTPRC/LILRB2/SASH3/BST1/IL2RA/CD6/HLA-DPA1/HLA-DRB1/MNDA/PTPN22/SPN/TNFSF8/IL7R/AIF1/CARD11/GAPT/EBI3/PLCL2/CCR2/CD3E/FCGR2B/CORO1A/INPP5D/CD300A/TYROBP/CD40LG/HLA-DPB1/SH2D2A/CRTAM/LST1/FLT3/LGALS9/TNFRSF9/LILRB4/CD1D/TNFSF14/GPR183/RASAL3/VSIG4/CTLA4/FCGR3A/FCRL3/CD79A/CR1/CCL19/IL18…	100
GO:0030595	BP	leukocyte chemotaxis	88/1340	240/18903	2.42937e-40	3.15946e-38	2.51013e-38	IL16/CSF1R/CMKLR1/NCKAP1L/ITGB2/C3AR1/MMP2/PIK3CG/SPI1/CD74/GPSM3/SLAMF1/RAC2/BST1/CCR5/FCER1G/CXCR4/JAML/SLAMF8/AIF1/CCR2/CSF3R/PIK3CD/CORO1A/CCL22/LGALS9/CCR1/CCR7/TNFSF14/GPR183/IL34/CH25H/VAV1/GPR18/CCL19/CCL5/ADGRE2/C5AR1/CNR2/CCL13/C5AR2/IL10/CCL17/CX3CL1/CXCL13/CXCL9/KIT/XCL2/HRH1/PGF/RARRES2/CCL21/CCL4/CX3CR1/CCR6/SERPINE1/TNFAIP6/IL1B/TREM1/SAA1/CXCR5/CCL23/CCL2/CCL8/CXCL1/FPR2/IL6/XCL1/…	88
GO:1903037	BP	regulation of leukocyte cell-cell adhesion	111/1340	377/18903	4.09933e-40	5.19459e-38	4.12699e-38	CD86/CD4/TNFSF13B/LAPTM5/NCKAP1L/ITGB2/PDCD1LG2/FGL2/HLA-DQA1/HAVCR2/IL12RB1/PTAFR/CD74/JAK3/HLA-DOA/SLAMF1/LILRB1/VCAM1/PTPRC/LILRB2/SASH3/CD5/IL2RA/CD6/HLA-DPA1/HLA-DRB1/PTPN22/SPN/IL7R/AIF1/CARD11/EBI3/TESPA1/CCR2/CD3E/ITGA4/FCGR2B/CORO1A/NLRP3/CD300A/LAX1/CD40LG/HLA-DPB1/CD27/PIK3R6/CRTAM/RUNX3/HLA-DRA/LGALS9/LILRB4/CD1D/CCR7/TNFSF14/RASAL3/ETS1/SIRPG/TIGIT/TNFAIP8L2/VSIG4/CTLA4/TBX21/VAV1/CR…	111
GO:1903039	BP	positive regulation of leukocyte cell-cell adhesion	94/1340	275/18903	4.57121e-40	5.64773e-38	4.487e-38	CD86/CD4/TNFSF13B/NCKAP1L/ITGB2/PDCD1LG2/HLA-DQA1/HAVCR2/IL12RB1/PTAFR/CD74/JAK3/HLA-DOA/SLAMF1/LILRB1/VCAM1/PTPRC/LILRB2/SASH3/CD5/IL2RA/CD6/HLA-DPA1/HLA-DRB1/PTPN22/IL7R/AIF1/CARD11/EBI3/TESPA1/CCR2/CD3E/ITGA4/CORO1A/NLRP3/CD40LG/HLA-DPB1/CD27/PIK3R6/RUNX3/HLA-DRA/LGALS9/LILRB4/CD1D/CCR7/TNFSF14/RASAL3/ETS1/SIRPG/VAV1/CR1/CCL19/IL18/CCL5/FCHO1/ICOS/RASGRP1/ZAP70/THY1/HLA-DQB1/SKAP1/IL2RG/HAS2/H…	94
GO:0022409	BP	positive regulation of cell-cell adhesion	102/1340	322/18903	4.85447e-40	5.85141e-38	4.64882e-38	CD86/CD4/TNFSF13B/NCKAP1L/ITGB2/PDCD1LG2/HLA-DQA1/HAVCR2/IL12RB1/PTAFR/CD74/JAK3/HLA-DOA/SLAMF1/LILRB1/VCAM1/PTPRC/LILRB2/SASH3/CD5/IL2RA/CD6/HLA-DPA1/HLA-DRB1/PTPN22/IL7R/AIF1/CARD11/EBI3/TESPA1/CCR2/CD3E/ITGA4/CORO1A/NLRP3/CD40LG/HLA-DPB1/CD27/PIK3R6/RUNX3/HLA-DRA/LGALS9/LILRB4/CD1D/CCR7/TNFSF14/RASAL3/ETS1/ADAM19/SIRPG/VAV1/CR1/CCL19/IL18/CCL5/FCHO1/ICOS/RASGRP1/ZAP70/THY1/HLA-DQB1/SKAP1/IL2RG…	102
GO:0002697	BP	regulation of immune effector process	111/1340	379/18903	7.16546e-40	8.43136e-38	6.69854e-38	TNFRSF1B/CD86/BTK/LAPTM5/NCKAP1L/ITGB2/ITGAM/FGL2/WAS/HAVCR2/SPI1/IL12RB1/PTAFR/SCIMP/PLCG2/CD74/JAK3/SERPING1/SLAMF1/LILRB1/SERPINB9/RAC2/PTPRC/SASH3/C3/HLA-DRB1/AXL/NCF1/PTPN22/CD96/SLAMF8/CLEC7A/SLAMF6/CD84/IL7R/CD226/A2M/CCR2/CFH/FCGR2B/NLRP3/CD300A/TYROBP/CD40LG/IRF4/PIK3R6/CRTAM/HLA-DRA/LGALS9/LILRB4/CD1D/FGR/VSIG4/TBX21/VAV1/FCRL3/CR1/CCL19/KLRB1/IL18/ADGRE2/RASGRP1/TLR7/CD22/DNASE1L3/CD1E…	111
GO:0032943	BP	mononuclear cell proliferation	100/1340	312/18903	9.02825e-40	1.03762e-37	8.24367e-38	TNFRSF1B/CD86/TNFSF13B/BTK/NCKAP1L/PDCD1LG2/PIK3CG/HAVCR2/IL12RB1/DOCK2/CD74/JAK3/SLAMF1/LILRB1/CD180/RAC2/VCAM1/PTPRC/LILRB2/SASH3/BST1/IL2RA/CD6/HLA-DPA1/HLA-DRB1/MNDA/PTPN22/SPN/TNFSF8/IL7R/AIF1/CARD11/GAPT/EBI3/PLCL2/CCR2/CD3E/FCGR2B/CORO1A/INPP5D/CD300A/TYROBP/CD40LG/HLA-DPB1/SH2D2A/CRTAM/LST1/FLT3/LGALS9/TNFRSF9/LILRB4/CD1D/TNFSF14/GPR183/RASAL3/VSIG4/CTLA4/FCGR3A/FCRL3/CD79A/CR1/CCL19/IL18…	100
GO:0050670	BP	regulation of lymphocyte proliferation	86/1340	239/18903	1.05214e-38	1.18175e-36	9.38873e-37	TNFRSF1B/CD86/TNFSF13B/BTK/NCKAP1L/PDCD1LG2/HAVCR2/IL12RB1/CD74/JAK3/SLAMF1/LILRB1/RAC2/VCAM1/PTPRC/LILRB2/SASH3/BST1/IL2RA/CD6/HLA-DPA1/HLA-DRB1/MNDA/PTPN22/SPN/TNFSF8/AIF1/CARD11/EBI3/CCR2/CD3E/FCGR2B/CORO1A/INPP5D/CD300A/TYROBP/CD40LG/HLA-DPB1/CRTAM/LST1/LGALS9/TNFRSF9/LILRB4/CD1D/GPR183/RASAL3/VSIG4/CTLA4/FCGR3A/FCRL3/CR1/CCL19/IL18/PLA2G2D/CCL5/IKZF3/ZAP70/CD22/GPNMB/NFATC2/IL4I1/CD209/TACR1…	86
GO:0008037	BP	cell recognition	84/1340	230/18903	2.15657e-38	2.36839e-36	1.88164e-36	HAVCR2/DOCK2/CD5/CD6/CXCR4/CLEC7A/CD226/IGHM/TRBC2/FOLR2/CRTAM/CCR7/TRBC1/PRF1/IGHV3-7/CCL19/IGHV4-39/IGHV3-21/IGHV3-74/IGHA1/IGHG4/EPHA3/IGHV3-30/VCAN/IGKC/IGHV3-33/IGHG3/CD209/IGHV5-51/IGHV2-70/IGHV1-18/IGHV4-61/IGHV3-66/IGHV1-24/IGHV4-34/IGHV4-28/IGHA2/IGHV3-23/IGHV1-3/IGHV4-31/IGHV6-1/IGLC2/IGHV3-73/IGHV3-48/IGHV4-59/IGHG2/IGHV3-49/NCR3/CNTN2/IGHV3-15/IGHD/IGHV3-11/CNR1/IGHV2-26/FCN1/IGHG1/IG…	84
GO:0032944	BP	regulation of mononuclear cell proliferation	86/1340	243/18903	4.65232e-38	4.99821e-36	3.97098e-36	TNFRSF1B/CD86/TNFSF13B/BTK/NCKAP1L/PDCD1LG2/HAVCR2/IL12RB1/CD74/JAK3/SLAMF1/LILRB1/RAC2/VCAM1/PTPRC/LILRB2/SASH3/BST1/IL2RA/CD6/HLA-DPA1/HLA-DRB1/MNDA/PTPN22/SPN/TNFSF8/AIF1/CARD11/EBI3/CCR2/CD3E/FCGR2B/CORO1A/INPP5D/CD300A/TYROBP/CD40LG/HLA-DPB1/CRTAM/LST1/LGALS9/TNFRSF9/LILRB4/CD1D/GPR183/RASAL3/VSIG4/CTLA4/FCGR3A/FCRL3/CR1/CCL19/IL18/PLA2G2D/CCL5/IKZF3/ZAP70/CD22/GPNMB/NFATC2/IL4I1/CD209/TACR1…	86
GO:0022407	BP	regulation of cell-cell adhesion	125/1340	490/18903	5.7047e-38	5.99843e-36	4.76563e-36	CD86/CD4/TNFSF13B/LAPTM5/NCKAP1L/ITGB2/PDCD1LG2/FGL2/HLA-DQA1/HAVCR2/SPI1/IL12RB1/PTAFR/CD74/FERMT3/JAK3/HLA-DOA/SLAMF1/LILRB1/VCAM1/PTPRC/LILRB2/SASH3/CD5/IL2RA/CD6/HLA-DPA1/HLA-DRB1/PTPN22/SPN/IL7R/AIF1/CARD11/EBI3/TESPA1/CCR2/CD3E/ITGA4/FCGR2B/CORO1A/NLRP3/CD300A/LAX1/CD40LG/HLA-DPB1/CD27/PIK3R6/CRTAM/RUNX3/HLA-DRA/LGALS9/LILRB4/CD1D/CCR7/TNFSF14/RASAL3/ETS1/ADAM19/SIRPG/TIGIT/TNFAIP8L2/VSIG4/…	125
GO:1903131	BP	mononuclear cell differentiation	122/1340	473/18903	1.38532e-37	1.4263e-35	1.13316e-35	CD86/CD4/TNFSF13B/BTK/CSF1R/CTSK/NCKAP1L/FGL2/SPI1/IL12RB1/IFI16/DOCK2/ITK/PLCG2/CD74/JAK3/HLA-DOA/SLAMF1/LILRB1/VCAM1/PTPRC/LILRB2/SASH3/IL2RA/HLA-DRB1/AXL/PTPN22/SPN/DOCK10/FCER1G/SLAMF8/TNFSF8/SLAMF6/IL7R/CARD11/TMEM176A/PLCL2/TESPA1/CCR2/CD3E/LY9/ITGA4/CD3G/PIK3CD/FCGR2B/CD2/NLRP3/INPP5D/CD40LG/IRF4/CD27/PIK3R6/CRTAM/RUNX3/GPR68/FLT3/HLA-DRA/LGALS9/TNFRSF9/CD3D/LILRB4/CD1D/CCR7/GPR183/IL34/DO…	122
GO:0045785	BP	positive regulation of cell adhesion	122/1340	484/18903	1.67014e-36	1.68446e-34	1.33827e-34	CD86/CD4/TNFSF13B/NCKAP1L/APBB1IP/ITGB2/PDCD1LG2/HLA-DQA1/HAVCR2/IL12RB1/PTAFR/CD74/JAK3/HLA-DOA/SLAMF1/LILRB1/VCAM1/CCDC80/PTPRC/LILRB2/SASH3/CD5/IL2RA/CD6/HLA-DPA1/HLA-DRB1/PTPN22/IL7R/AIF1/CARD11/EBI3/TESPA1/CCR2/CD3E/ABI3BP/ITGA4/ECM2/CORO1A/NLRP3/CD40LG/HLA-DPB1/CD27/SFRP2/COL8A1/PIK3R6/RUNX3/HLA-DRA/LGALS9/LILRB4/CD1D/CCR7/TNFSF14/RASAL3/ETS1/ADAM19/SIRPG/LAMA2/EGFLAM/VAV1/CR1/COL16A1/CCL19…	122
GO:0032103	BP	positive regulation of response to external stimulus	119/1340	464/18903	2.08832e-36	2.0641e-34	1.63988e-34	CTSC/IL16/BTK/CSF1R/CMKLR1/NCKAP1L/C3AR1/PIK3CG/HCK/HAVCR2/SPI1/IFI16/SCIMP/PLCG2/CD74/GPSM3/SLAMF1/PDGFRB/CD180/RAC2/C3/MNDA/ALOX5AP/CXCR4/CLEC7A/SLAMF6/AIF1/CD226/CCR2/PYHIN1/TLR2/NLRP3/TYROBP/CRTAM/LY86/TLR8/LGALS9/CCR1/CD1D/AIM2/CCR7/TNFSF14/CCR4/CASP1/ETS1/IL34/GBP5/LY96/VAV1/TLR10/CCL19/IL18/CCL5/NKG7/RASGRP1/NLRP1/C5AR1/TLR7/CCN4/LILRA2/LTA/CYBA/LRRK2/LGALS2/IL33/ZBP1/IL12B/CX3CL1/IL1RL1/M…	119
GO:0002683	BP	negative regulation of immune system process	115/1340	449/18903	3.88082e-35	3.76059e-33	2.98771e-33	CD86/SAMSN1/BTK/LAPTM5/MILR1/NCKAP1L/PDCD1LG2/HCK/FGL2/HAVCR2/SPI1/IFI16/CD74/JAK3/SERPING1/HLA-DOA/SLAMF1/LILRB1/SERPINB9/CST7/PTPRC/LILRB2/IL2RA/HLA-DRB1/AXL/MNDA/C1QC/PTPN22/CD96/SPN/SLAMF8/CD84/IL7R/TMEM176A/A2M/PLCL2/CCR2/SYT11/FCGR2B/INPP5D/CD300A/LAX1/TYROBP/CRTAM/LST1/RUNX3/GPR68/LGALS9/LILRB4/FGR/TIGIT/TNFAIP8L2/VSIG4/CD200R1/CTLA4/TBX21/CD300LF/UBASH3A/SLA2/FCRL3/GBP1/FBN1/CR1/GPR18/GPR…	115
GO:0050870	BP	positive regulation of T cell activation	84/1340	251/18903	4.16572e-35	3.95904e-33	3.14538e-33	CD86/CD4/TNFSF13B/NCKAP1L/PDCD1LG2/HLA-DQA1/HAVCR2/IL12RB1/CD74/JAK3/HLA-DOA/SLAMF1/LILRB1/VCAM1/PTPRC/LILRB2/SASH3/CD5/IL2RA/CD6/HLA-DPA1/HLA-DRB1/PTPN22/IL7R/AIF1/CARD11/EBI3/TESPA1/CCR2/CD3E/CORO1A/NLRP3/CD40LG/HLA-DPB1/CD27/PIK3R6/RUNX3/HLA-DRA/LGALS9/LILRB4/CD1D/CCR7/TNFSF14/RASAL3/SIRPG/VAV1/CR1/CCL19/IL18/CCL5/FCHO1/ICOS/RASGRP1/ZAP70/THY1/HLA-DQB1/IL2RG/HLA-DOB/IL4I1/CD209/MAP3K8/IL12B/TN…	84
GO:0062023	CC	collagen-containing extracellular matrix	111/1404	433/19869	4.88534e-34	3.75357e-32	3.17119e-32	CTSC/MMP2/CTSS/FGL2/TGFBI/SERPING1/SERPINB9/CCDC80/C1QC/LUM/A2M/FBLN5/ABI3BP/ECM2/C1QA/C1QB/TIMP2/SRPX2/SFRP2/COL8A1/IGFBP7/LGALS9/COL1A2/COL14A1/AEBP1/ELN/COL5A1/ADAM19/MGP/PODN/MFAP4/LTBP2/COL15A1/S100A4/SULF1/PCOLCE/LAMA2/EGFLAM/ADAMTS2/DCN/FBN1/SPARC/COL8A2/COL16A1/LAMA4/SERPINB1/EDIL3/SSC5D/MFAP2/COL6A3/COL3A1/SERPINF1/BGN/EFEMP1/F13A1/VCAN/MXRA5/COL1A1/PRELP/TNXB/ADAMTSL4/COL4A4/FBLN2/FBLN1…	111
GO:0097529	BP	myeloid leukocyte migration	81/1340	242/18903	6.84011e-34	6.37808e-32	5.06725e-32	CSF1R/CMKLR1/NCKAP1L/ITGB2/C3AR1/MMP2/PIK3CG/SPI1/CD74/SLAMF1/RAC2/BST1/FCER1G/JAML/SLAMF8/AIF1/CCR2/CSF3R/PIK3CD/CCL22/CD300A/CCR1/CCR7/IL34/CD200R1/VAV1/CCL19/CCL5/ADGRE2/C5AR1/CCL13/C5AR2/CD200/CCL17/CX3CL1/CXCL13/P2RY12/CXCL9/KIT/FUT7/XCL2/HRH1/PGF/RARRES2/CCL21/CCL4/CX3CR1/SERPINE1/TNFAIP6/IL1B/TREM1/SAA1/CCL23/CCL2/CCL8/CXCL1/FPR2/IL6/XCL1/CXCL10/CXCL6/TNFSF18/THBS4/CXCL2/CYP19A1/CCL20/GREM…	81
GO:0002274	BP	myeloid leukocyte activation	80/1340	237/18903	8.80359e-34	8.05691e-32	6.40105e-32	CTSC/LCP2/BTK/MILR1/ITGB2/ITGAM/PIK3CG/HAVCR2/SPI1/CD33/PTAFR/DOCK2/PLCG2/CD74/SLAMF1/CST7/RAC2/PTPRC/FCER1G/CD84/AIF1/CD226/CCR2/SYT11/TLR2/C1QA/PIK3CD/FCGR2B/CD2/CD300A/TYROBP/IRF4/TLR6/LGALS9/LILRB4/FGR/VSIG4/FCGR3A/CD300LF/TLR1/CAMK4/IL18/CCL5/ADGRE2/RASGRP1/C5AR1/DNASE1L3/LILRA2/CNR2/LRRK2/CD200/IL33/IL10/BLK/CX3CL1/IL1RL1/BATF2/FN1/KIT/CNR1/FOXF1/LRFN5/PTGDR/CLEC4D/CX3CR1/TSLP/CRLF2/TNF/IL6…	80
GO:0071621	BP	granulocyte chemotaxis	59/1340	130/18903	1.83533e-33	1.64913e-31	1.3102e-31	CSF1R/CMKLR1/NCKAP1L/ITGB2/C3AR1/PIK3CG/CD74/SLAMF1/RAC2/BST1/FCER1G/JAML/CSF3R/PIK3CD/CCL22/CCR7/IL34/VAV1/CCL19/CCL5/ADGRE2/C5AR1/CCL13/C5AR2/CCL17/CX3CL1/CXCL13/CXCL9/XCL2/HRH1/RARRES2/CCL21/CCL4/TNFAIP6/IL1B/TREM1/SAA1/CCL23/CCL2/CCL8/CXCL1/XCL1/CXCL10/CXCL6/TNFSF18/THBS4/CXCL2/CCL20/S100A9/CCL7/CXCR1/CXCL5/CCL26/CXCL8/CXCL17/S100A12/CKLF/S100A7/LBP	59
GO:0030098	BP	lymphocyte differentiation	108/1340	419/18903	2.69601e-33	2.37923e-31	1.89024e-31	CD86/CD4/TNFSF13B/BTK/NCKAP1L/FGL2/SPI1/IL12RB1/DOCK2/ITK/PLCG2/CD74/JAK3/HLA-DOA/SLAMF1/VCAM1/PTPRC/LILRB2/SASH3/IL2RA/HLA-DRB1/AXL/PTPN22/SPN/DOCK10/FCER1G/SLAMF8/TNFSF8/SLAMF6/IL7R/CARD11/PLCL2/TESPA1/CCR2/CD3E/LY9/ITGA4/CD3G/PIK3CD/FCGR2B/CD2/NLRP3/INPP5D/CD40LG/IRF4/CD27/PIK3R6/CRTAM/RUNX3/FLT3/HLA-DRA/LGALS9/TNFRSF9/CD3D/LILRB4/CD1D/CCR7/GPR183/DOCK11/CTLA4/TBX21/VAV1/FCRL3/CD79A/CR1/BCL11B…	108
GO:0002703	BP	regulation of leukocyte mediated immunity	80/1340	241/18903	3.39827e-33	2.94636e-31	2.34082e-31	TNFRSF1B/BTK/NCKAP1L/ITGB2/ITGAM/WAS/HAVCR2/SPI1/IL12RB1/PTAFR/SCIMP/PLCG2/JAK3/SLAMF1/LILRB1/SERPINB9/RAC2/PTPRC/SASH3/C3/HLA-DRB1/CD96/CLEC7A/SLAMF6/CD84/IL7R/CD226/CCR2/FCGR2B/NLRP3/CD300A/TYROBP/PIK3R6/CRTAM/HLA-DRA/LGALS9/LILRB4/CD1D/FGR/TBX21/VAV1/CR1/KLRB1/IL18/ADGRE2/RASGRP1/DNASE1L3/CD1E/IL4I1/LTA/CD1C/IL10/IL12B/BLK/CR2/KLRD1/CD1A/NCR3/FCER2/KIT/FOXF1/FUT7/CD1B/CX3CR1/IL1B/TNF/IL2/CD28/…	80
GO:0097530	BP	granulocyte migration	64/1340	158/18903	1.33387e-32	1.13655e-30	9.02965e-31	CSF1R/CMKLR1/NCKAP1L/ITGB2/C3AR1/PIK3CG/CD74/SLAMF1/RAC2/BST1/FCER1G/JAML/SLAMF8/CSF3R/PIK3CD/CCL22/CD300A/CCR7/IL34/VAV1/CCL19/CCL5/ADGRE2/C5AR1/CCL13/C5AR2/CCL17/CX3CL1/CXCL13/CXCL9/FUT7/XCL2/HRH1/RARRES2/CCL21/CCL4/TNFAIP6/IL1B/TREM1/SAA1/CCL23/CCL2/CCL8/CXCL1/XCL1/CXCL10/CXCL6/TNFSF18/THBS4/CXCL2/CCL20/S100A9/CCL7/CXCR1/CXCL5/CCL26/IL1A/CXCL8/CXCL17/S100A12/CKLF/S100A7/LBP/IL17A	64
GO:0019221	BP	cytokine-mediated signaling pathway	116/1340	496/18903	1.82603e-31	1.52953e-29	1.21518e-29	TNFRSF1B/CSF2RA/IL10RA/CD4/TNFSF13B/CSF1R/LAPTM5/CMKLR1/HCK/SPI1/IL12RB1/CD74/JAK3/CSF2RB/LILRB1/PTPRC/LILRB2/IL2RA/AXL/CCR5/FCER1G/CXCR4/IL7R/EBI3/CCR2/CSF3R/CCL22/IL21R/FLT3/CXCR3/CCR1/LILRB4/AIM2/STAT4/CCR7/CCR4/CASP1/IL34/CD300LF/IL2RB/CXCR6/CCL19/IL18/CCL5/BIRC3/LILRA1/XCR1/IL2RG/LILRA2/TNFRSF17/CCL13/IL33/CARD16/TNFRSF4/ZBP1/CCL17/IL12B/IL18RAP/CX3CL1/IL1RL1/CCDC3/TNFRSF13C/CCR8/CXCL13/TNFA…	116
GO:0070665	BP	positive regulation of leukocyte proliferation	64/1340	167/18903	6.37157e-31	5.24805e-29	4.16946e-29	CD86/CSF2RA/TNFSF13B/BTK/CSF1R/NCKAP1L/PDCD1LG2/HAVCR2/IL12RB1/CD74/JAK3/SLAMF1/CSF2RB/RAC2/VCAM1/PTPRC/LILRB2/SASH3/BST1/IL2RA/CD6/HLA-DPA1/PTPN22/AIF1/CARD11/EBI3/CCR2/CD3E/CORO1A/CD40LG/HLA-DPB1/LGALS9/CD1D/GPR183/RASAL3/IL34/FCGR3A/FCRL3/CCL19/IL18/CCL5/ZAP70/NFATC2/CD209/TACR1/TNFRSF4/IL12B/TNFRSF13C/CD80/CD70/KIT/FGF10/TMIGD2/IL1B/IL2/CD28/IL6/XCL1/IL23R/IL21/VTCN1/SPTA1/IL1A/CSF2	64
GO:0042098	BP	T cell proliferation	72/1340	212/18903	1.06166e-30	8.60119e-29	6.83347e-29	TNFRSF1B/CD86/TNFSF13B/NCKAP1L/PDCD1LG2/PIK3CG/HAVCR2/IL12RB1/DOCK2/JAK3/SLAMF1/LILRB1/RAC2/VCAM1/PTPRC/LILRB2/SASH3/IL2RA/CD6/HLA-DPA1/HLA-DRB1/PTPN22/SPN/TNFSF8/AIF1/CARD11/EBI3/CCR2/CD3E/CORO1A/CD40LG/HLA-DPB1/SH2D2A/CRTAM/LGALS9/TNFRSF9/LILRB4/CD1D/TNFSF14/RASAL3/VSIG4/CTLA4/CR1/CCL19/IL18/PLA2G2D/CCL5/RASGRP1/ZAP70/GPNMB/IL4I1/CD209/TNFRSF4/IL10/IL12B/TNFRSF13C/CD80/CD70/TMIGD2/IL1B/IL2/CD28…	72
GO:0002366	BP	leukocyte activation involved in immune response	85/1340	293/18903	2.26971e-30	1.80918e-28	1.43736e-28	CD86/BTK/MILR1/NCKAP1L/APBB1IP/ITGB2/ITGAM/PIK3CG/FGL2/HAVCR2/SPI1/IL12RB1/PTAFR/DOCK2/PLCG2/CD74/JAK3/SLAMF1/LILRB1/CD180/RAC2/PTPRC/HLA-DRB1/SPN/ITGAL/DOCK10/FCER1G/SLAMF6/CD84/GAPT/PLCL2/CCR2/LY9/PIK3CD/FCGR2B/CORO1A/NLRP3/CD300A/TYROBP/CD40LG/IRF4/HLA-DRA/LGALS9/FGR/GPR183/DOCK11/FCGR3A/TBX21/CR1/CCL19/IL18/POU2AF1/ADGRE2/NKG7/RASGRP1/DNASE1L3/LILRA2/CD19/IL33/CD1C/IL10/IL12B/BLK/CD244/CD80/I…	85
GO:0042129	BP	regulation of T cell proliferation	66/1340	182/18903	3.58124e-30	2.80929e-28	2.23192e-28	TNFRSF1B/CD86/TNFSF13B/NCKAP1L/PDCD1LG2/HAVCR2/IL12RB1/JAK3/SLAMF1/LILRB1/RAC2/VCAM1/PTPRC/LILRB2/SASH3/IL2RA/CD6/HLA-DPA1/HLA-DRB1/PTPN22/SPN/TNFSF8/AIF1/CARD11/EBI3/CCR2/CD3E/CORO1A/CD40LG/HLA-DPB1/CRTAM/LGALS9/TNFRSF9/LILRB4/CD1D/RASAL3/VSIG4/CTLA4/CR1/CCL19/IL18/PLA2G2D/CCL5/ZAP70/GPNMB/IL4I1/CD209/IL10/IL12B/TNFRSF13C/CD80/CD70/TMIGD2/IL1B/IL2/CD28/IL6/XCL1/IDO1/IL23R/TNFSF18/IL21/VTCN1/SPTA…	66
GO:0002263	BP	cell activation involved in immune response	85/1340	297/18903	6.69406e-30	5.16907e-28	4.10672e-28	CD86/BTK/MILR1/NCKAP1L/APBB1IP/ITGB2/ITGAM/PIK3CG/FGL2/HAVCR2/SPI1/IL12RB1/PTAFR/DOCK2/PLCG2/CD74/JAK3/SLAMF1/LILRB1/CD180/RAC2/PTPRC/HLA-DRB1/SPN/ITGAL/DOCK10/FCER1G/SLAMF6/CD84/GAPT/PLCL2/CCR2/LY9/PIK3CD/FCGR2B/CORO1A/NLRP3/CD300A/TYROBP/CD40LG/IRF4/HLA-DRA/LGALS9/FGR/GPR183/DOCK11/FCGR3A/TBX21/CR1/CCL19/IL18/POU2AF1/ADGRE2/NKG7/RASGRP1/DNASE1L3/LILRA2/CD19/IL33/CD1C/IL10/IL12B/BLK/CD244/CD80/I…	85
GO:0005125	MF	cytokine activity	73/1224	237/18432	7.52076e-30	1.48535e-27	1.26665e-27	IL16/TNFSF13B/TNFSF8/EBI3/CCL22/CD40LG/TNFSF14/IL34/LTB/CCL19/IL18/CCL5/IL32/CCL13/LTA/IL33/INHBA/IL10/CCL17/LEFTY2/IL12B/CX3CL1/CXCL13/TIMP1/FASLG/WNT2B/CXCL9/CD70/XCL2/CCL21/CCL4/ALKAL2/BMP3/GDF7/TSLP/IL1B/LIF/CCL23/CCL2/TNF/IL2/CCL8/IL24/CXCL1/OSM/IL6/XCL1/CXCL10/CMTM5/CXCL6/TNFSF18/CXCL2/CCL20/AREG/IL21/GREM1/IL19/CXCL14/IFNG/TNFSF11/CCL7/CXCL5/CCL26/VSTM1/IL1A/CXCL8/BMP5/ALKAL1/CSF2/IL26/CKL…	73
GO:0005201	MF	extracellular matrix structural constituent	62/1224	173/18432	1.14196e-29	1.80429e-27	1.53864e-27	CD4/FGL2/TGFBI/LUM/FBLN5/ABI3BP/SRPX2/COL8A1/IGFBP7/COL1A2/COL14A1/AEBP1/ELN/COL5A1/MGP/PODN/MFAP4/LTBP2/COL15A1/PCOLCE/LAMA2/DCN/FBN1/SPARC/COL8A2/COL16A1/LAMA4/EDIL3/MFAP2/COL6A3/COL3A1/BGN/EFEMP1/VCAN/MXRA5/COL1A1/PRELP/TNXB/COL4A4/FBLN2/FBLN1/POSTN/THBS2/HMCN1/CTHRC1/SPON1/ASPN/FN1/MATN3/MMRN1/OGN/COL10A1/DPT/SBSPON/COMP/HAPLN1/MFAP5/CHI3L1/MARCOL/COL19A1/COL11A1/MUC4	62
GO:0071674	BP	mononuclear cell migration	69/1340	206/18903	4.77108e-29	3.62749e-27	2.88197e-27	CSF1R/CMKLR1/C3AR1/PIK3CG/SPI1/SLAMF1/CCR5/SPN/ITGAL/CXCR4/JAML/SLAMF8/AIF1/CCR2/ITGA4/PIK3CD/CORO1A/CCL22/CRTAM/LGALS9/CCR1/CCR7/TNFSF14/GPR183/IL34/CD200R1/TBX21/CH25H/CCL19/CCL5/ZAP70/C5AR1/CCL13/CD200/ITGB7/CCL17/CX3CL1/CXCL13/GPR15/FUT7/XCL2/RARRES2/CCL21/CCL4/CX3CR1/CCR6/SERPINE1/SAA1/CCL23/CCL2/TNF/CCL8/FPR2/IL6/XCL1/CXCL10/TNFSF18/CCL20/AIRE/GREM1/TNFSF11/CCL7/CXCR1/CCL26/BMP5/CXCL17/S100…	69
GO:0050866	BP	negative regulation of cell activation	71/1340	221/18903	1.42025e-28	1.06347e-26	8.44903e-27	CD86/SAMSN1/BTK/LAPTM5/MILR1/NCKAP1L/PDCD1LG2/FGL2/HAVCR2/SPI1/CD74/JAK3/LILRB1/CST7/PTPRC/LILRB2/IL2RA/HLA-DRB1/AXL/MNDA/PTPN22/SPN/CD84/CCR2/SYT11/PDGFRA/FCGR2B/INPP5D/CD300A/LAX1/TYROBP/CRTAM/LST1/RUNX3/LGALS9/LILRB4/FGR/TIGIT/TNFAIP8L2/VSIG4/CTLA4/TBX21/CD300LF/CR1/PLA2G2D/GPNMB/CNR2/IL4I1/CD200/INHBA/IL10/BLK/PRKG1/TNFRSF13B/CX3CL1/C1QTNF1/CD80/TBC1D10C/TNFAIP3/CNR1/FOXF1/THBD/LRFN5/APOE/IL2…	71
GO:0030593	BP	neutrophil chemotaxis	49/1340	106/18903	1.84589e-28	1.36155e-26	1.08172e-26	NCKAP1L/ITGB2/C3AR1/PIK3CG/CD74/RAC2/BST1/FCER1G/JAML/CSF3R/PIK3CD/CCL22/CCR7/VAV1/CCL19/CCL5/C5AR1/CCL13/C5AR2/CCL17/CX3CL1/CXCL13/CXCL9/XCL2/CCL21/CCL4/TNFAIP6/IL1B/TREM1/SAA1/CCL23/CCL2/CCL8/CXCL1/XCL1/CXCL10/CXCL6/THBS4/CXCL2/CCL20/S100A9/CCL7/CXCR1/CXCL5/CCL26/CXCL8/S100A12/CKLF/LBP	49
GO:0050671	BP	positive regulation of lymphocyte proliferation	57/1340	146/18903	3.62417e-28	2.63392e-26	2.09259e-26	CD86/TNFSF13B/BTK/NCKAP1L/PDCD1LG2/HAVCR2/IL12RB1/CD74/JAK3/SLAMF1/VCAM1/PTPRC/LILRB2/SASH3/BST1/IL2RA/CD6/HLA-DPA1/PTPN22/AIF1/CARD11/EBI3/CCR2/CD3E/CORO1A/CD40LG/HLA-DPB1/LGALS9/CD1D/GPR183/RASAL3/FCGR3A/FCRL3/CCL19/IL18/CCL5/ZAP70/NFATC2/CD209/TACR1/TNFRSF4/IL12B/TNFRSF13C/CD80/CD70/FGF10/TMIGD2/IL1B/IL2/CD28/IL6/XCL1/IL23R/IL21/VTCN1/SPTA1/IL1A	57
GO:0032946	BP	positive regulation of mononuclear cell proliferation	57/1340	149/18903	1.26603e-27	9.06771e-26	7.2041e-26	CD86/TNFSF13B/BTK/NCKAP1L/PDCD1LG2/HAVCR2/IL12RB1/CD74/JAK3/SLAMF1/VCAM1/PTPRC/LILRB2/SASH3/BST1/IL2RA/CD6/HLA-DPA1/PTPN22/AIF1/CARD11/EBI3/CCR2/CD3E/CORO1A/CD40LG/HLA-DPB1/LGALS9/CD1D/GPR183/RASAL3/FCGR3A/FCRL3/CCL19/IL18/CCL5/ZAP70/NFATC2/CD209/TACR1/TNFRSF4/IL12B/TNFRSF13C/CD80/CD70/FGF10/TMIGD2/IL1B/IL2/CD28/IL6/XCL1/IL23R/IL21/VTCN1/SPTA1/IL1A	57
GO:0001906	BP	cell killing	64/1340	189/18903	2.47313e-27	1.74603e-25	1.38719e-25	CTSC/NCKAP1L/ITGAM/HAVCR2/SPI1/IL12RB1/LILRB1/SERPINB9/PTPRC/C3/HLA-DRB1/CLEC7A/SLAMF6/IL7R/CD226/SLAMF7/CFH/FCGR2B/CD2/CORO1A/TYROBP/PIK3R6/CRTAM/HLA-DRA/LGALS9/CD1D/FCGR3A/VAV1/PRF1/KLRB1/IL18/NKG7/RASGRP1/DNASE1L3/CD1E/CCL13/GZMM/CD1C/IL12B/KLRD1/CD1A/NCR3/FCER2/IGHG1/CD1B/LYZ/CX3CR1/TREM1/GZMB/XCL1/LTF/GNLY/IL23R/CR1L/CXCL6/IL21/IFNG/NCR1/NOS2/CLEC12B/SERPINB4/S100A12/PGLYRP4/DEFA4	64
GO:0002695	BP	negative regulation of leukocyte activation	65/1340	198/18903	7.31853e-27	5.09411e-25	4.04716e-25	CD86/SAMSN1/BTK/LAPTM5/MILR1/NCKAP1L/PDCD1LG2/FGL2/HAVCR2/SPI1/CD74/JAK3/LILRB1/CST7/PTPRC/LILRB2/IL2RA/HLA-DRB1/AXL/MNDA/PTPN22/SPN/CD84/CCR2/SYT11/FCGR2B/INPP5D/CD300A/LAX1/TYROBP/CRTAM/LST1/RUNX3/LGALS9/LILRB4/FGR/TIGIT/TNFAIP8L2/VSIG4/CTLA4/TBX21/CD300LF/CR1/PLA2G2D/GPNMB/CNR2/IL4I1/CD200/INHBA/IL10/BLK/TNFRSF13B/CX3CL1/CD80/TBC1D10C/TNFAIP3/CNR1/FOXF1/LRFN5/IL2/XCL1/BPI/IDO1/TNFSF18/VTCN1	65
GO:1990266	BP	neutrophil migration	52/1340	130/18903	2.09973e-26	1.44123e-24	1.14503e-24	NCKAP1L/ITGB2/C3AR1/PIK3CG/CD74/RAC2/BST1/FCER1G/JAML/SLAMF8/CSF3R/PIK3CD/CCL22/CCR7/VAV1/CCL19/CCL5/C5AR1/CCL13/C5AR2/CCL17/CX3CL1/CXCL13/CXCL9/FUT7/XCL2/CCL21/CCL4/TNFAIP6/IL1B/TREM1/SAA1/CCL23/CCL2/CCL8/CXCL1/XCL1/CXCL10/CXCL6/THBS4/CXCL2/CCL20/S100A9/CCL7/CXCR1/CXCL5/CCL26/IL1A/CXCL8/S100A12/CKLF/LBP	52
GO:0030217	BP	T cell differentiation	80/1340	296/18903	2.28489e-26	1.54684e-24	1.22893e-24	CD86/CD4/NCKAP1L/FGL2/SPI1/IL12RB1/DOCK2/ITK/CD74/JAK3/HLA-DOA/PTPRC/LILRB2/SASH3/IL2RA/HLA-DRB1/PTPN22/SPN/FCER1G/TNFSF8/SLAMF6/IL7R/CARD11/TESPA1/CCR2/CD3E/LY9/CD3G/PIK3CD/CD2/NLRP3/IRF4/CD27/PIK3R6/CRTAM/RUNX3/HLA-DRA/LGALS9/TNFRSF9/CD3D/LILRB4/CD1D/CCR7/GPR183/CTLA4/TBX21/VAV1/CR1/BCL11B/GPR18/CCL19/CAMK4/IL18/PLA2G2D/CD8A/IKZF3/RASGRP1/ZAP70/IL2RG/IL4I1/THEMIS/IL12B/CD80/KIT/FUT7/CLEC4E/CLEC…	80
GO:0042102	BP	positive regulation of T cell proliferation	47/1340	106/18903	2.34437e-26	1.56566e-24	1.24388e-24	CD86/TNFSF13B/NCKAP1L/PDCD1LG2/HAVCR2/IL12RB1/JAK3/SLAMF1/VCAM1/PTPRC/LILRB2/SASH3/IL2RA/CD6/HLA-DPA1/PTPN22/AIF1/CARD11/EBI3/CCR2/CD3E/CORO1A/CD40LG/HLA-DPB1/LGALS9/CD1D/RASAL3/CCL19/IL18/CCL5/ZAP70/CD209/IL12B/TNFRSF13C/CD80/CD70/TMIGD2/IL1B/IL2/CD28/IL6/XCL1/IL23R/IL21/VTCN1/SPTA1/IL1A	47
GO:0046631	BP	alpha-beta T cell activation	60/1340	174/18903	3.50859e-26	2.31193e-24	1.83678e-24	CD86/NCKAP1L/IL12RB1/DOCK2/ITK/WDFY4/JAK3/LILRB1/PTPRC/SASH3/IL2RA/HLA-DRB1/PTPN22/SPN/TRAC/TNFSF8/SLAMF6/CD247/CARD11/EBI3/CCR2/CD3E/LY9/CD3G/NLRP3/CD300A/TRBC2/IRF4/CRTAM/RUNX3/HLA-DRA/LGALS9/CD3D/LILRB4/GPR183/RASAL3/TRBC1/TBX21/BCL11B/GPR18/CCL19/IL18/PLA2G2D/NKG7/ZAP70/IL2RG/IL12B/CD80/FUT7/PRDM1/CLEC4A/IL2/CD28/IL6/XCL1/BATF/IL23R/TNFSF18/IL21/IFNG	60
GO:0002237	BP	response to molecule of bacterial origin	89/1340	360/18903	3.68437e-26	2.39581e-24	1.90342e-24	TNFRSF1B/CD86/IL10RA/BTK/PDCD1LG2/HCK/HAVCR2/SPI1/PTAFR/SCIMP/PLCG2/CSF2RB/LILRB1/CD180/VCAM1/LILRB2/CD6/AXL/PTPN22/CD96/CCR5/MRC1/TLR2/FCGR2B/NLRP3/LY86/TLR6/LGALS9/CCR7/CASP1/LY96/TLR1/DIO2/IL18/CCL5/NUGGC/SSC5D/C5AR1/LILRA2/CNR2/LTA/PTGIR/CARD16/IL10/IL12B/CX3CL1/CXCL13/CD80/TNFAIP3/FASLG/PTGER2/KMO/CXCL9/IRF8/TNIP3/GPR31/IL12RB2/CNR1/THBD/FMO1/CX3CR1/MPO/FGF10/SERPINE1/IL1B/CCL2/TNF/IL24/CXCL…	89
GO:0050727	BP	regulation of inflammatory response	95/1340	414/18903	3.05165e-25	1.95861e-23	1.55607e-23	TNFRSF1B/CTSC/AOAH/IL16/BTK/PIK3CG/HCK/PLCG2/GPSM3/CST7/PTPRC/BST1/IL2RA/C3/HLA-DRB1/NCF1/ALOX5AP/SLAMF8/CCR2/SYT11/TLR2/FCGR2B/NLRP3/AIM2/CCR7/FGR/CASP1/ETS1/TNFAIP8L2/CD200R1/TLR10/SIGLEC10/IL18/PLA2G2D/CCL5/BIRC3/NKG7/SERPINF1/NLRP1/TLR7/DNASE1L3/CCN4/CNR2/NT5E/LTA/HGF/ADAMTS12/LRRK2/CD200/LGALS2/IL33/IL10/ZBP1/IL12B/CX3CL1/IL1RL1/ESR1/TNFAIP3/GPR31/MEFV/CNR1/FOXF1/FUT7/LRFN5/WFDC1/IL22RA2/TSL…	95
GO:0031341	BP	regulation of cell killing	45/1340	102/18903	3.54188e-25	2.2441e-23	1.78289e-23	NCKAP1L/ITGAM/HAVCR2/SPI1/IL12RB1/LILRB1/SERPINB9/PTPRC/HLA-DRB1/CLEC7A/SLAMF6/IL7R/CD226/CFH/FCGR2B/TYROBP/PIK3R6/CRTAM/HLA-DRA/LGALS9/CD1D/VAV1/PRF1/KLRB1/RASGRP1/DNASE1L3/CD1E/CD1C/IL12B/KLRD1/CD1A/NCR3/FCER2/CD1B/CX3CR1/XCL1/IL23R/CR1L/CXCL6/IL21/IFNG/NCR1/NOS2/CLEC12B/SERPINB4	45
GO:0002699	BP	positive regulation of immune effector process	73/1340	261/18903	3.76267e-25	2.35381e-23	1.87005e-23	CD86/BTK/LAPTM5/ITGB2/ITGAM/SPI1/IL12RB1/PTAFR/SCIMP/PLCG2/CD74/SLAMF1/LILRB1/RAC2/PTPRC/SASH3/C3/HLA-DRB1/PTPN22/CLEC7A/SLAMF6/CD84/CD226/CCR2/NLRP3/CD300A/TYROBP/CRTAM/HLA-DRA/LGALS9/CD1D/FGR/TBX21/VAV1/CR1/CCL19/IL18/ADGRE2/RASGRP1/TLR7/CD1E/LTA/IL33/CD1C/TNFRSF4/IL10/IL12B/BLK/CD244/KLRD1/CD1A/CD80/NCR3/FCER2/KIT/FOXF1/FCN1/CD1B/IL1B/TNF/IL2/CD28/IL6/XCL1/IL23R/IL21/IFNG/COLEC10/NOS2/NR4A3/LB…	73
GO:0002685	BP	regulation of leukocyte migration	68/1340	231/18903	6.41673e-25	3.96393e-23	3.14926e-23	CSF1R/CMKLR1/NCKAP1L/C3AR1/SPI1/PTAFR/CD74/GPSM3/SLAMF1/RAC2/BST1/SPN/SLAMF8/AIF1/CCR2/ITGA4/CORO1A/CD300A/LGALS9/CXCR3/CCR1/CCR7/TNFSF14/IL34/CD200R1/GPR18/CCL19/CCL5/THY1/C5AR1/C5AR2/CD200/IL33/TACR1/CX3CL1/CXCL13/P2RY12/FUT7/XCL2/PGF/RARRES2/CCL21/CCL4/CX3CR1/CCR6/SERPINE1/TNFAIP6/CCL2/TNF/CCL8/FPR2/IL6/XCL1/CXCL10/TNFSF18/THBS4/CYP19A1/CCL20/AIRE/GREM1/CCL7/IL1A/CXCL8/SELE/BMP5/CXCL17/S100A7/…	68
GO:0001909	BP	leukocyte mediated cytotoxicity	51/1340	134/18903	9.95906e-25	6.07626e-23	4.82746e-23	CTSC/NCKAP1L/ITGAM/HAVCR2/SPI1/IL12RB1/LILRB1/SERPINB9/PTPRC/HLA-DRB1/SLAMF6/IL7R/CD226/SLAMF7/FCGR2B/CD2/CORO1A/TYROBP/PIK3R6/CRTAM/HLA-DRA/LGALS9/CD1D/FCGR3A/VAV1/PRF1/KLRB1/IL18/NKG7/RASGRP1/DNASE1L3/CD1E/GZMM/CD1C/IL12B/KLRD1/CD1A/NCR3/IGHG1/CD1B/CX3CR1/TREM1/GZMB/XCL1/IL23R/CXCL6/IL21/NCR1/NOS2/CLEC12B/SERPINB4	51
GO:0002706	BP	regulation of lymphocyte mediated immunity	59/1340	179/18903	1.34399e-24	8.1e-23	6.43528e-23	TNFRSF1B/BTK/NCKAP1L/WAS/HAVCR2/IL12RB1/SLAMF1/LILRB1/SERPINB9/PTPRC/SASH3/C3/HLA-DRB1/CD96/SLAMF6/IL7R/CD226/CCR2/FCGR2B/NLRP3/PIK3R6/CRTAM/HLA-DRA/LGALS9/LILRB4/CD1D/TBX21/VAV1/CR1/KLRB1/IL18/RASGRP1/CD1E/IL4I1/LTA/CD1C/IL10/IL12B/CR2/KLRD1/CD1A/NCR3/FCER2/FUT7/CD1B/IL1B/TNF/IL2/CD28/IL6/XCL1/CSMD3/IL23R/CR1L/IL21/NCR1/CLEC12B/SERPINB4/CLC	59
GO:0032496	BP	response to lipopolysaccharide	83/1340	339/18903	3.66984e-24	2.1851e-22	1.73602e-22	TNFRSF1B/CD86/IL10RA/BTK/PDCD1LG2/HCK/HAVCR2/SPI1/PTAFR/SCIMP/PLCG2/CSF2RB/LILRB1/CD180/VCAM1/LILRB2/CD6/AXL/PTPN22/CD96/CCR5/MRC1/TLR2/NLRP3/LY86/LGALS9/CCR7/CASP1/LY96/DIO2/IL18/CCL5/NUGGC/LILRA2/CNR2/LTA/PTGIR/CARD16/IL10/IL12B/CX3CL1/CXCL13/CD80/TNFAIP3/FASLG/PTGER2/KMO/CXCL9/IRF8/TNIP3/IL12RB2/CNR1/THBD/FMO1/CX3CR1/MPO/FGF10/SERPINE1/IL1B/CCL2/TNF/IL24/CXCL1/IL6/LTF/BPI/IDO1/CXCL10/IL23R/CXC…	83
GO:0070098	BP	chemokine-mediated signaling pathway	41/1340	90/18903	1.01386e-23	5.96485e-22	4.73895e-22	CMKLR1/CCR5/CXCR4/CCR2/CCL22/CXCR3/CCR1/CCR7/CCR4/CXCR6/CCL19/CCL5/XCR1/CCL13/CCL17/CX3CL1/CCR8/CXCL13/CXCL9/XCL2/CCL21/CCL4/CX3CR1/CCR6/CXCR5/CCL23/CCL2/CCR3/CCL8/CXCL1/XCL1/CXCL10/ACKR4/CXCL6/CXCL2/CCL20/CCL7/CXCR1/CXCL5/CCL26/CXCL8	41
GO:0002819	BP	regulation of adaptive immune response	61/1340	198/18903	1.24352e-23	7.22998e-22	5.74407e-22	TNFRSF1B/CD4/SAMSN1/TNFSF13B/BTK/NCKAP1L/CD48/WAS/HAVCR2/IL12RB1/JAK3/SLAMF1/LILRB1/PTPRC/SASH3/C3/HLA-DRB1/CLEC7A/IL7R/CD226/CCR2/FCGR2B/NLRP3/HLA-DRA/LILRB4/CD1D/TBX21/CR1/CCL19/IL18/SKAP1/CD1E/IL4I1/LTA/IL33/CD1C/IL10/IL12B/ADCY7/IL1RL1/CR2/KLRD1/CD1A/CD80/TNFAIP3/FCER2/FUT7/CD1B/IL1B/TNF/IL2/CLEC6A/CD28/IL6/XCL1/BATF/CSMD3/IL23R/CR1L/TNFSF18/CLC	61
GO:0002687	BP	positive regulation of leukocyte migration	52/1340	148/18903	2.71126e-23	1.55803e-21	1.23782e-21	CSF1R/CMKLR1/NCKAP1L/C3AR1/SPI1/PTAFR/CD74/GPSM3/SLAMF1/RAC2/SPN/AIF1/CCR2/ITGA4/CORO1A/LGALS9/CCR1/CCR7/TNFSF14/IL34/CCL19/CCL5/THY1/C5AR1/TACR1/CX3CL1/CXCL13/P2RY12/FUT7/XCL2/PGF/RARRES2/CCL21/CCL4/CX3CR1/CCR6/SERPINE1/TNF/CCL8/FPR2/IL6/XCL1/CXCL10/TNFSF18/THBS4/CCL20/CCL7/IL1A/CXCL8/CXCL17/S100A7/LBP	52
GO:0031349	BP	positive regulation of defense response	77/1340	307/18903	3.40835e-23	1.9361e-21	1.53819e-21	CTSC/IL16/BTK/PIK3CG/HCK/HAVCR2/SPI1/IFI16/PLCG2/GPSM3/C3/MNDA/ALOX5AP/CLEC7A/SLAMF6/CD226/CCR2/PYHIN1/TLR2/NLRP3/TYROBP/CRTAM/TLR8/CD1D/AIM2/CCR7/CASP1/ETS1/GBP5/VAV1/TLR10/IL18/CCL5/NKG7/RASGRP1/NLRP1/TLR7/CCN4/LILRA2/LTA/CYBA/LRRK2/LGALS2/IL33/ZBP1/IL12B/CX3CL1/IL1RL1/MIAT/KLRD1/NCR3/CNR1/FCN1/TSLP/SERPINE1/IL1B/LILRA5/TNF/IL2/CLEC6A/CD28/FPR2/OSM/IL6/IDO1/TNFSF18/EREG/IL21/S100A9/IFNG/TNFSF11…	77
GO:0004896	MF	cytokine receptor activity	41/1224	97/18432	2.9157e-23	3.83901e-21	3.27377e-21	CSF2RA/IL10RA/CD4/CMKLR1/IL12RB1/CD74/CSF2RB/IL2RA/CCR5/CXCR4/IL7R/EBI3/CCR2/CSF3R/IL21R/FLT3/CXCR3/CCR1/CCR7/CCR4/IL2RB/CXCR6/XCR1/IL2RG/GFRA1/IL12B/IL18RAP/IL1RL1/CCR8/IL12RB2/CX3CR1/IL9R/IL22RA2/CCR6/CRLF2/CXCR5/CCR3/ACKR4/IL23R/CNTFR/CXCR1	41
GO:0002822	BP	regulation of adaptive immune response based on somatic recombination of immune receptors built from immunoglobulin superfamily domains	57/1340	182/18903	1.46844e-22	8.24664e-21	6.55178e-21	TNFRSF1B/CD4/TNFSF13B/BTK/NCKAP1L/WAS/HAVCR2/IL12RB1/JAK3/SLAMF1/LILRB1/PTPRC/SASH3/C3/HLA-DRB1/CLEC7A/IL7R/CD226/CCR2/FCGR2B/NLRP3/HLA-DRA/LILRB4/CD1D/TBX21/CR1/CCL19/IL18/CD1E/IL4I1/LTA/IL33/CD1C/IL10/IL12B/IL1RL1/CR2/KLRD1/CD1A/CD80/TNFAIP3/FCER2/FUT7/CD1B/IL1B/TNF/IL2/CLEC6A/CD28/IL6/XCL1/BATF/CSMD3/IL23R/CR1L/TNFSF18/CLC	57
GO:0048018	MF	receptor ligand activity	97/1224	491/18432	9.10461e-23	1.02752e-20	8.76233e-21	IL16/TNFSF13B/TNFSF8/EBI3/CCL22/CD40LG/SFRP2/GMFG/TNFSF14/IL34/LTB/FBN1/CCL19/IL18/CCL5/IL32/EFEMP1/GPNMB/CCL13/LTA/HGF/IL33/INHBA/IL10/CCL17/LEFTY2/PNOC/IL12B/CX3CL1/CXCL13/TIMP1/CCN2/FASLG/WNT2B/CXCL9/CD70/NGF/FLRT2/XCL2/PGF/CCL21/FGF18/FGF14/CCL4/ALKAL2/FGF9/BMP3/OGN/FGF10/GDF7/TSLP/IL1B/LIF/BDNF/CCL23/CCL2/TNF/IL2/CCL8/IL24/CXCL1/OSM/IL6/XCL1/INSL3/CXCL10/MACC1/CMTM5/CXCL6/TNFSF18/THBS4/CXCL2…	97
GO:0001910	BP	regulation of leukocyte mediated cytotoxicity	39/1340	87/18903	2.60618e-22	1.44716e-20	1.14974e-20	NCKAP1L/ITGAM/HAVCR2/SPI1/IL12RB1/LILRB1/SERPINB9/PTPRC/HLA-DRB1/SLAMF6/IL7R/CD226/FCGR2B/TYROBP/PIK3R6/CRTAM/HLA-DRA/LGALS9/CD1D/VAV1/KLRB1/RASGRP1/DNASE1L3/CD1E/CD1C/IL12B/KLRD1/CD1A/NCR3/CD1B/CX3CR1/XCL1/IL23R/CXCL6/IL21/NCR1/NOS2/CLEC12B/SERPINB4	39
GO:0002688	BP	regulation of leukocyte chemotaxis	47/1340	127/18903	2.76896e-22	1.52047e-20	1.20798e-20	CSF1R/CMKLR1/NCKAP1L/C3AR1/SPI1/CD74/GPSM3/SLAMF1/RAC2/BST1/SLAMF8/AIF1/CCR2/LGALS9/CCR1/CCR7/TNFSF14/IL34/GPR18/CCL19/CCL5/C5AR1/C5AR2/CXCL13/XCL2/PGF/RARRES2/CCL21/CCL4/CX3CR1/CCR6/SERPINE1/TNFAIP6/CCL2/FPR2/IL6/XCL1/CXCL10/TNFSF18/THBS4/CYP19A1/GREM1/CCL7/CXCL8/CXCL17/S100A7/LBP	47
GO:0030546	MF	signaling receptor activator activity	97/1224	498/18432	2.67888e-22	2.6454e-20	2.2559e-20	IL16/TNFSF13B/TNFSF8/EBI3/CCL22/CD40LG/SFRP2/GMFG/TNFSF14/IL34/LTB/FBN1/CCL19/IL18/CCL5/IL32/EFEMP1/GPNMB/CCL13/LTA/HGF/IL33/INHBA/IL10/CCL17/LEFTY2/PNOC/IL12B/CX3CL1/CXCL13/TIMP1/CCN2/FASLG/WNT2B/CXCL9/CD70/NGF/FLRT2/XCL2/PGF/CCL21/FGF18/FGF14/CCL4/ALKAL2/FGF9/BMP3/OGN/FGF10/GDF7/TSLP/IL1B/LIF/BDNF/CCL23/CCL2/TNF/IL2/CCL8/IL24/CXCL1/OSM/IL6/XCL1/INSL3/CXCL10/MACC1/CMTM5/CXCL6/TNFSF18/THBS4/CXCL2…	97
GO:1990868	BP	response to chemokine	41/1340	98/18903	5.53197e-22	2.97163e-20	2.3609e-20	CMKLR1/CCR5/CXCR4/CCR2/CCL22/CXCR3/CCR1/CCR7/CCR4/CXCR6/CCL19/CCL5/XCR1/CCL13/CCL17/CX3CL1/CCR8/CXCL13/CXCL9/XCL2/CCL21/CCL4/CX3CR1/CCR6/CXCR5/CCL23/CCL2/CCR3/CCL8/CXCL1/XCL1/CXCL10/ACKR4/CXCL6/CXCL2/CCL20/CCL7/CXCR1/CXCL5/CCL26/CXCL8	41
GO:1990869	BP	cellular response to chemokine	41/1340	98/18903	5.53197e-22	2.97163e-20	2.3609e-20	CMKLR1/CCR5/CXCR4/CCR2/CCL22/CXCR3/CCR1/CCR7/CCR4/CXCR6/CCL19/CCL5/XCR1/CCL13/CCL17/CX3CL1/CCR8/CXCL13/CXCL9/XCL2/CCL21/CCL4/CX3CR1/CCR6/CXCR5/CCL23/CCL2/CCR3/CCL8/CXCL1/XCL1/CXCL10/ACKR4/CXCL6/CXCL2/CCL20/CCL7/CXCR1/CXCL5/CCL26/CXCL8	41
GO:0005126	MF	cytokine receptor binding	68/1224	273/18432	5.1801e-22	4.54698e-20	3.87751e-20	TNFSF13B/IL12RB1/JAK3/TNFSF8/EBI3/CCR2/CCL22/CD40LG/TNFSF14/IL34/CD300LF/LTB/CCL19/IL18/CCL5/CCL13/LTA/IL33/IL10/CCL17/LEFTY2/IL12B/CX3CL1/CXCL13/FASLG/CXCL9/CD70/NGF/XCL2/PGF/CCL21/CCL4/NTRK1/CX3CR1/TSLP/IL1B/LIF/CRLF2/RHEX/BDNF/CCL23/CCL2/TNF/IL2/CCL8/CXCL1/OSM/IL6/XCL1/CXCL10/IL23R/CXCL6/TNFSF18/CXCL2/CCL20/IL21/GREM1/CXCL14/IFNG/TNFSF11/CCL7/CXCL5/CCL26/IL1A/CXCL8/CSF2/CKLF/IL20	68
GO:1902105	BP	regulation of leukocyte differentiation	76/1340	317/18903	1.27216e-21	6.76025e-20	5.37087e-20	CD86/CD4/EVI2B/HCLS1/BTK/NCKAP1L/FGL2/IL12RB1/CD74/JAK3/HLA-DOA/LILRB1/PTPRC/LILRB2/SASH3/IL2RA/HLA-DRB1/AXL/C1QC/SLAMF8/IL7R/CARD11/TMEM176A/TESPA1/CCR2/FCGR2B/CD2/NLRP3/INPP5D/TYROBP/IRF4/CD27/PIK3R6/CRTAM/RUNX3/GPR68/HLA-DRA/LGALS9/CCR1/LILRB4/IL34/CTLA4/TBX21/FCRL3/FBN1/CR1/CCL19/GPR55/CAMK4/IL18/IKZF3/RASGRP1/ZAP70/IL2RG/IL4I1/INHBA/IL10/IL12B/TMEM176B/CD80/PRDM1/TNFAIP6/LIF/TNF/IL2/CD28/LTF…	76
GO:0070374	BP	positive regulation of ERK1 and ERK2 cascade	62/1340	223/18903	2.15195e-21	1.13138e-19	8.98855e-20	CD4/CSF1R/HAVCR2/SCIMP/CD74/SLAMF1/PDGFRB/PTPRC/HLA-DRB1/PTPN22/PDGFRA/CCL22/LGALS9/CCR1/CCR7/GPR183/TNFAIP8L3/CCL19/GPR55/CCL5/P2RY6/RASGRP1/C5AR1/DDR2/GPNMB/CCL13/C5AR2/GPBAR1/INHBA/CCL17/CX3CL1/HTR2B/CCN2/NOX4/XCL2/CCL21/FGF18/CCL4/ALKAL2/NTRK1/CAVIN3/FGF10/CCL23/CCL2/APOE/TNF/CCL8/FPR2/MARCO/XCL1/CCL20/CHI3L1/ADRA1A/TNFSF11/CCL7/CCL26/IL1A/ALKAL1/CXCL17/IL26/S100A7/SSTR4	62
GO:0032609	BP	interferon-gamma production	44/1340	119/18903	6.26995e-21	3.22772e-19	2.56435e-19	LAPTM5/PDCD1LG2/HAVCR2/IL12RB1/SLAMF1/LILRB1/SASH3/HLA-DPA1/HLA-DRB1/AXL/PTPN22/CD96/CLEC7A/SLAMF6/CD226/EBI3/CCR2/CD3E/CD2/HLA-DPB1/CRTAM/TLR8/LGALS9/LILRB4/CCR7/CR1/IL18/RASGRP1/TLR7/LTA/IL33/INHBA/IL10/IL12B/CD244/IL1RL1/IRF8/IL12RB2/IL1B/TNF/IL2/XCL1/IL23R/IL21	44
GO:0032649	BP	regulation of interferon-gamma production	44/1340	119/18903	6.26995e-21	3.22772e-19	2.56435e-19	LAPTM5/PDCD1LG2/HAVCR2/IL12RB1/SLAMF1/LILRB1/SASH3/HLA-DPA1/HLA-DRB1/AXL/PTPN22/CD96/CLEC7A/SLAMF6/CD226/EBI3/CCR2/CD3E/CD2/HLA-DPB1/CRTAM/TLR8/LGALS9/LILRB4/CCR7/CR1/IL18/RASGRP1/TLR7/LTA/IL33/INHBA/IL10/IL12B/CD244/IL1RL1/IRF8/IL12RB2/IL1B/TNF/IL2/XCL1/IL23R/IL21	44
GO:0050921	BP	positive regulation of chemotaxis	48/1340	144/18903	1.72953e-20	8.81168e-19	7.0007e-19	IL16/CSF1R/CMKLR1/NCKAP1L/C3AR1/SPI1/CD74/GPSM3/SLAMF1/PDGFRB/RAC2/CXCR4/AIF1/CCR2/LGALS9/CCR1/CCR7/TNFSF14/CCR4/IL34/CCL19/CCL5/C5AR1/CXCL13/P2RY12/MET/XCL2/PGF/RARRES2/CCL21/FGF18/CCL4/CX3CR1/FGF10/CCR6/SERPINE1/FPR2/IL6/XCL1/CXCL10/TNFSF18/THBS4/CCL7/CCL26/CXCL8/CXCL17/S100A7/LBP	48
GO:0002690	BP	positive regulation of leukocyte chemotaxis	39/1340	97/18903	3.13123e-20	1.57903e-18	1.25451e-18	CSF1R/CMKLR1/NCKAP1L/C3AR1/SPI1/CD74/GPSM3/SLAMF1/RAC2/AIF1/CCR2/LGALS9/CCR1/CCR7/TNFSF14/IL34/CCL19/CCL5/C5AR1/CXCL13/XCL2/PGF/RARRES2/CCL21/CCL4/CX3CR1/CCR6/SERPINE1/FPR2/IL6/XCL1/CXCL10/TNFSF18/THBS4/CCL7/CXCL8/CXCL17/S100A7/LBP	39
GO:0019955	MF	cytokine binding	46/1224	144/18432	5.55337e-20	4.38717e-18	3.74122e-18	TNFRSF1B/CSF2RA/IL10RA/CD4/CSF1R/IL12RB1/CD74/IL2RA/CCR5/CXCR4/EBI3/A2M/CCR2/ITGA4/TMC8/CSF3R/CXCR3/CCR1/TNFRSF9/CCR7/CCR4/IL2RB/CXCR6/GBP1/XCR1/IL2RG/NRP2/IL12B/IL1RL1/CCR8/KIT/IL12RB2/CX3CR1/IL9R/IL22RA2/CCR6/CRLF2/CHRDL2/CXCR5/CCR3/ACKR4/IL23R/COMP/CNTFR/GREM1/CXCR1	46
GO:0002285	BP	lymphocyte activation involved in immune response	57/1340	207/18903	1.49106e-19	7.44326e-18	5.91352e-18	CD86/NCKAP1L/APBB1IP/FGL2/HAVCR2/SPI1/IL12RB1/PLCG2/CD74/JAK3/LILRB1/CD180/PTPRC/HLA-DRB1/SPN/ITGAL/DOCK10/FCER1G/SLAMF6/GAPT/PLCL2/LY9/FCGR2B/CORO1A/NLRP3/CD40LG/IRF4/HLA-DRA/LGALS9/GPR183/DOCK11/FCGR3A/TBX21/CR1/CCL19/IL18/POU2AF1/NKG7/CD19/CD1C/IL10/IL12B/CD244/CD80/IRF8/CLEC4E/CLEC4D/CCR6/IL2/CD28/IL6/BATF/IL23R/TNFSF18/IL21/IFNG/AICDA	57
GO:0071219	BP	cellular response to molecule of bacterial origin	61/1340	234/18903	1.58509e-19	7.83351e-18	6.22356e-18	TNFRSF1B/CD86/PDCD1LG2/HCK/HAVCR2/SPI1/PTAFR/SCIMP/PLCG2/LILRB1/CD180/LILRB2/CD6/AXL/PTPN22/CCR5/MRC1/TLR2/FCGR2B/NLRP3/LY86/TLR6/CASP1/LY96/TLR1/IL18/CCL5/NUGGC/LILRA2/CARD16/IL10/IL12B/CX3CL1/CXCL13/CD80/TNFAIP3/KMO/CXCL9/IRF8/TNIP3/CX3CR1/SERPINE1/IL1B/CCL2/TNF/IL24/CXCL1/IL6/LTF/BPI/CXCL10/CXCL6/CXCL2/NOS2/AICDA/CXCL5/IL1A/CXCL8/CSF2/DEFA4/LBP	61
GO:0072676	BP	lymphocyte migration	43/1340	124/18903	3.05237e-19	1.49355e-17	1.18659e-17	PIK3CG/SPN/ITGAL/AIF1/CCR2/ITGA4/PIK3CD/CORO1A/CCL22/CRTAM/CCR7/TNFSF14/GPR183/CD200R1/TBX21/CH25H/CCL19/CCL5/ZAP70/CCL13/CD200/ITGB7/CCL17/CX3CL1/CXCL13/GPR15/FUT7/XCL2/CCL21/CCL4/CCR6/SAA1/CCL23/CCL2/CCL8/XCL1/CXCL10/CCL20/AIRE/CCL7/CCL26/CKLF/S100A7	43
GO:0051250	BP	negative regulation of lymphocyte activation	50/1340	166/18903	3.918e-19	1.89831e-17	1.50817e-17	CD86/SAMSN1/BTK/LAPTM5/NCKAP1L/PDCD1LG2/FGL2/HAVCR2/CD74/JAK3/LILRB1/LILRB2/IL2RA/HLA-DRB1/AXL/MNDA/PTPN22/SPN/FCGR2B/INPP5D/CD300A/LAX1/TYROBP/CRTAM/LST1/RUNX3/LGALS9/LILRB4/FGR/TIGIT/TNFAIP8L2/VSIG4/CTLA4/TBX21/CR1/PLA2G2D/GPNMB/IL4I1/INHBA/IL10/BLK/TNFRSF13B/CD80/TBC1D10C/TNFAIP3/IL2/XCL1/IDO1/TNFSF18/VTCN1	50
GO:0043410	BP	positive regulation of MAPK cascade	94/1340	496/18903	8.07737e-19	3.87557e-17	3.07906e-17	CD4/CSF1R/LAPTM5/PIK3CG/HAVCR2/SPI1/SCIMP/PLCG2/CD74/SLAMF1/PDGFRB/FGD2/PTPRC/HLA-DRB1/NCF1/PTPN22/PDGFRA/FCGR2B/CCL22/MAP4K1/CD27/PIK3R6/TLR6/FLT3/LGALS9/CCR1/CCR7/GPR183/IL34/TNFAIP8L3/IGFBP4/FCRL3/PIK3R5/CCL19/GPR55/CCL5/P2RY6/RASGRP1/C5AR1/DDR2/GPNMB/CCL13/C5AR2/HGF/LRRK2/GPBAR1/INHBA/CCL17/CX3CL1/C1QTNF1/HTR2B/CCN2/NOX4/KIT/PDE6G/XCL2/IGFBP6/CCL21/FGF18/CCL4/ALKAL2/NTRK1/CAVIN3/NTRK2/FGF10/I…	94
GO:0070372	BP	regulation of ERK1 and ERK2 cascade	71/1340	315/18903	1.1071e-18	5.24968e-17	4.17076e-17	CD4/CSF1R/HAVCR2/SCIMP/CD74/SLAMF1/PDGFRB/PTPRC/HLA-DRB1/PTPN22/PDGFRA/CCL22/LGALS9/CCR1/CCR7/GPR183/TNFAIP8L3/GBP1/CCL19/GPR55/CCL5/P2RY6/RASGRP1/C5AR1/DDR2/GPNMB/CCL13/C5AR2/GPBAR1/FBLN1/INHBA/CCL17/CX3CL1/HTR2B/CCN2/TBC1D10C/FN1/LMO3/NOX4/XCL2/CCL21/FGF18/CCL4/ALKAL2/NTRK1/CAVIN3/FGF10/FAM83D/EPHA2/IL1B/LIF/CCL23/CCL2/APOE/TNF/CCL8/FPR2/MARCO/XCL1/CCL20/CHI3L1/ADRA1A/TNFSF11/CCL7/CCL26/IL1A/AL…	71
GO:0071222	BP	cellular response to lipopolysaccharide	58/1340	222/18903	1.11537e-18	5.24968e-17	4.17076e-17	TNFRSF1B/CD86/PDCD1LG2/HCK/HAVCR2/SPI1/PTAFR/SCIMP/PLCG2/LILRB1/CD180/LILRB2/CD6/AXL/PTPN22/CCR5/MRC1/TLR2/NLRP3/LY86/CASP1/LY96/IL18/CCL5/NUGGC/LILRA2/CARD16/IL10/IL12B/CX3CL1/CXCL13/CD80/TNFAIP3/KMO/CXCL9/IRF8/TNIP3/CX3CR1/SERPINE1/IL1B/CCL2/TNF/IL24/CXCL1/IL6/LTF/BPI/CXCL10/CXCL6/CXCL2/NOS2/AICDA/CXCL5/IL1A/CXCL8/CSF2/DEFA4/LBP	58
GO:0050920	BP	regulation of chemotaxis	59/1340	230/18903	1.45626e-18	6.78948e-17	5.3941e-17	IL16/CSF1R/CMKLR1/NCKAP1L/C3AR1/SPI1/CD74/GPSM3/SLAMF1/PDGFRB/RAC2/BST1/CXCR4/SLAMF8/AIF1/CCR2/PDGFRA/LGALS9/CCR1/CCR7/TNFSF14/CCR4/GPR183/IL34/GPR18/CCL19/CCL5/C5AR1/C5AR2/CXCL13/P2RY12/MET/XCL2/PGF/RARRES2/CCL21/FGF18/CCL4/ROBO2/CX3CR1/FGF10/CCR6/SERPINE1/TNFAIP6/CCL2/FPR2/IL6/XCL1/CXCL10/TNFSF18/THBS4/CYP19A1/GREM1/CCL7/CCL26/CXCL8/CXCL17/S100A7/LBP	59
GO:0005539	MF	glycosaminoglycan binding	58/1224	237/18432	1.46064e-18	1.04901e-16	8.94557e-17	CCDC80/PTPRC/STAB1/HAPLN3/IGHM/CFH/ECM2/TLR2/NLRP3/SELL/COL5A1/LTBP2/SULF1/PCOLCE/EGFLAM/DCN/FBN1/PLA2G2D/ADGRE2/BGN/NRP2/GPNMB/CCN4/VCAN/RSPO1/JCHAIN/PRELP/TNXB/POSTN/THBS2/CXCL13/CCN2/FN1/PGF/PCOLCE2/FGF9/MPO/FGF10/NDNF/TNFAIP6/ADAMTS5/SAA1/CCL23/APOE/CCL8/LTF/CXCL10/CXCL6/THBS4/COMP/HAPLN1/CCL7/LGR6/EPYC/CCN5/CXCL8/COL11A1/PGLYRP4	58
GO:0050729	BP	positive regulation of inflammatory response	47/1340	154/18903	2.52996e-18	1.16851e-16	9.28357e-17	CTSC/IL16/BTK/PIK3CG/PLCG2/GPSM3/C3/ALOX5AP/CCR2/TLR2/NLRP3/AIM2/CCR7/CASP1/ETS1/TLR10/IL18/NKG7/NLRP1/TLR7/CCN4/LTA/LRRK2/LGALS2/IL33/ZBP1/IL12B/CX3CL1/IL1RL1/CNR1/TSLP/SERPINE1/IL1B/LILRA5/TNF/IL2/CD28/OSM/IL6/IDO1/TNFSF18/IL21/S100A9/IFNG/TNFSF11/S100A12/LBP	47
GO:0071216	BP	cellular response to biotic stimulus	63/1340	261/18903	2.73262e-18	1.25043e-16	9.93438e-17	TNFRSF1B/CD86/BTK/PDCD1LG2/HCK/HAVCR2/SPI1/PTAFR/SCIMP/PLCG2/LILRB1/CD180/LILRB2/CD6/AXL/PTPN22/CCR5/CLEC7A/MRC1/TLR2/FCGR2B/NLRP3/LY86/TLR6/CASP1/LY96/TLR1/IL18/CCL5/NUGGC/LILRA2/CARD16/IL10/IL12B/CX3CL1/CXCL13/CD80/TNFAIP3/KMO/CXCL9/IRF8/TNIP3/CX3CR1/SERPINE1/IL1B/CCL2/TNF/IL24/CXCL1/IL6/LTF/BPI/CXCL10/CXCL6/CXCL2/NOS2/AICDA/CXCL5/IL1A/CXCL8/CSF2/DEFA4/LBP	63
GO:0008009	MF	chemokine activity	26/1224	49/18432	2.44754e-18	1.6113e-16	1.37406e-16	CCL22/CCL19/CCL5/CCL13/CCL17/CX3CL1/CXCL13/CXCL9/XCL2/CCL21/CCL4/CCL23/CCL2/CCL8/CXCL1/XCL1/CXCL10/CXCL6/CXCL2/CCL20/CXCL14/CCL7/CXCL5/CCL26/CXCL8/CKLF	26
GO:0071706	BP	tumor necrosis factor superfamily cytokine production	52/1340	189/18903	6.16898e-18	2.77155e-16	2.20194e-16	CD86/BTK/HAVCR2/CD33/PTAFR/PLCG2/SLAMF1/LILRB1/PTPRC/SASH3/CYBB/AXL/PTPN22/SPN/CLEC7A/CD84/CCR2/SYT11/TLR2/CD2/TYROBP/LGALS9/LILRB4/FCGR3A/LY96/TLR1/TNFRSF8/GPR18/CCL19/RASGRP1/GPNMB/LILRA2/C5AR2/CYBA/LRRK2/IL33/IL10/IL12B/CX3CL1/TNFAIP3/LILRA4/CX3CR1/LILRA5/CLEC4A/IL6/LTF/BPI/IFNG/IL1A/LBP/IL17A/MIR125B1	52
GO:1903555	BP	regulation of tumor necrosis factor superfamily cytokine production	52/1340	189/18903	6.16898e-18	2.77155e-16	2.20194e-16	CD86/BTK/HAVCR2/CD33/PTAFR/PLCG2/SLAMF1/LILRB1/PTPRC/SASH3/CYBB/AXL/PTPN22/SPN/CLEC7A/CD84/CCR2/SYT11/TLR2/CD2/TYROBP/LGALS9/LILRB4/FCGR3A/LY96/TLR1/TNFRSF8/GPR18/CCL19/RASGRP1/GPNMB/LILRA2/C5AR2/CYBA/LRRK2/IL33/IL10/IL12B/CX3CL1/TNFAIP3/LILRA4/CX3CR1/LILRA5/CLEC4A/IL6/LTF/BPI/IFNG/IL1A/LBP/IL17A/MIR125B1	52
GO:0002698	BP	negative regulation of immune effector process	41/1340	122/18903	7.61901e-18	3.39218e-16	2.69501e-16	NCKAP1L/FGL2/HAVCR2/SPI1/JAK3/SERPING1/SLAMF1/LILRB1/SERPINB9/PTPRC/AXL/CD96/SLAMF8/CD84/IL7R/A2M/CCR2/FCGR2B/CD300A/LGALS9/LILRB4/VSIG4/TBX21/FCRL3/CR1/CD22/IL4I1/IL33/IL10/CR2/KLRD1/FOXF1/CX3CR1/TNF/IL2/XCL1/CSMD3/CR1L/TNFSF18/CLEC12B/SERPINB4	41
GO:1903706	BP	regulation of hemopoiesis	82/1340	413/18903	8.32094e-18	3.67161e-16	2.91702e-16	CD86/CD4/EVI2B/HCLS1/BTK/NCKAP1L/FGL2/SPI1/IL12RB1/CD74/JAK3/HLA-DOA/LILRB1/PTPRC/LILRB2/SASH3/IL2RA/HLA-DRB1/AXL/C1QC/SLAMF8/IL7R/CARD11/TMEM176A/TESPA1/CCR2/CSF3R/FCGR2B/CD2/NLRP3/INPP5D/TYROBP/GPR171/IRF4/CD27/PIK3R6/CRTAM/RUNX3/GPR68/HLA-DRA/LGALS9/CCR1/LILRB4/ETS1/IL34/CTLA4/TBX21/FCRL3/FBN1/CR1/CCL19/GPR55/CAMK4/IL18/IKZF3/RASGRP1/ZAP70/IL2RG/IL4I1/INHBA/IL10/IL12B/TMEM176B/CD80/PRDM1/TNFAI…	82
GO:0002705	BP	positive regulation of leukocyte mediated immunity	44/1340	140/18903	8.77861e-18	3.83928e-16	3.05023e-16	BTK/ITGB2/ITGAM/SPI1/IL12RB1/PTAFR/SCIMP/PLCG2/SLAMF1/PTPRC/SASH3/C3/HLA-DRB1/CLEC7A/SLAMF6/CD226/NLRP3/TYROBP/CRTAM/HLA-DRA/CD1D/TBX21/VAV1/IL18/RASGRP1/CD1E/LTA/CD1C/IL12B/KLRD1/CD1A/NCR3/FCER2/KIT/CD1B/IL1B/TNF/IL2/CD28/IL6/XCL1/IL23R/IL21/NOS2	44
GO:0032640	BP	tumor necrosis factor production	51/1340	184/18903	9.11248e-18	3.91599e-16	3.11117e-16	BTK/HAVCR2/CD33/PTAFR/PLCG2/SLAMF1/LILRB1/PTPRC/SASH3/CYBB/AXL/PTPN22/SPN/CLEC7A/CD84/CCR2/SYT11/TLR2/CD2/TYROBP/LGALS9/LILRB4/FCGR3A/LY96/TLR1/TNFRSF8/GPR18/CCL19/RASGRP1/GPNMB/LILRA2/C5AR2/CYBA/LRRK2/IL33/IL10/IL12B/CX3CL1/TNFAIP3/LILRA4/CX3CR1/LILRA5/CLEC4A/IL6/LTF/BPI/IFNG/IL1A/LBP/IL17A/MIR125B1	51
GO:0032680	BP	regulation of tumor necrosis factor production	51/1340	184/18903	9.11248e-18	3.91599e-16	3.11117e-16	BTK/HAVCR2/CD33/PTAFR/PLCG2/SLAMF1/LILRB1/PTPRC/SASH3/CYBB/AXL/PTPN22/SPN/CLEC7A/CD84/CCR2/SYT11/TLR2/CD2/TYROBP/LGALS9/LILRB4/FCGR3A/LY96/TLR1/TNFRSF8/GPR18/CCL19/RASGRP1/GPNMB/LILRA2/C5AR2/CYBA/LRRK2/IL33/IL10/IL12B/CX3CL1/TNFAIP3/LILRA4/CX3CR1/LILRA5/CLEC4A/IL6/LTF/BPI/IFNG/IL1A/LBP/IL17A/MIR125B1	51
GO:0071675	BP	regulation of mononuclear cell migration	41/1340	123/18903	1.06599e-17	4.54149e-16	3.60812e-16	CSF1R/CMKLR1/C3AR1/SPI1/SLAMF1/SPN/SLAMF8/AIF1/CCR2/ITGA4/CORO1A/LGALS9/CCR1/CCR7/TNFSF14/IL34/CD200R1/CCL5/C5AR1/CD200/CXCL13/XCL2/RARRES2/CCL21/CCL4/CX3CR1/CCR6/SERPINE1/CCL2/TNF/FPR2/XCL1/CXCL10/TNFSF18/CCL20/AIRE/GREM1/CCL7/BMP5/CXCL17/S100A7	41
GO:0070664	BP	negative regulation of leukocyte proliferation	36/1340	96/18903	1.32156e-17	5.54435e-16	4.40487e-16	CD86/BTK/PDCD1LG2/HAVCR2/LILRB1/LILRB2/IL2RA/HLA-DRB1/MNDA/SPN/FCGR2B/INPP5D/CD300A/TYROBP/CRTAM/LST1/LGALS9/LILRB4/VSIG4/CTLA4/CR1/PLA2G2D/GPNMB/IL4I1/IL33/IL10/BLK/TNFRSF13B/CD80/TNFAIP3/IL2/CCL8/XCL1/IDO1/GREM1/VTCN1	36
GO:0002548	BP	monocyte chemotaxis	31/1340	71/18903	1.32382e-17	5.54435e-16	4.40487e-16	SLAMF8/AIF1/CCR2/CCL22/CCR1/CCL19/CCL5/CCL13/CCL17/CX3CL1/XCL2/CCL21/CCL4/CX3CR1/SERPINE1/CCL23/CCL2/CCL8/FPR2/IL6/XCL1/CXCL10/TNFSF18/CCL20/GREM1/TNFSF11/CCL7/CCL26/CXCL17/S100A12/S100A7	31
GO:0070371	BP	ERK1 and ERK2 cascade	72/1340	340/18903	2.37738e-17	9.87314e-16	7.844e-16	CD4/CSF1R/HAVCR2/SCIMP/CD74/SLAMF1/PDGFRB/PTPRC/HLA-DRB1/PTPN22/PDGFRA/CCL22/LGALS9/CCR1/CCR7/GPR183/TNFAIP8L3/GBP1/CCL19/GPR55/CCL5/P2RY6/RASGRP1/C5AR1/DDR2/GPNMB/CCL13/C5AR2/GPBAR1/FBLN1/INHBA/CCL17/CX3CL1/HTR2B/CCN2/TBC1D10C/FN1/LMO3/NOX4/XCL2/CCL21/FGF18/CCL4/ALKAL2/NTRK1/CAVIN3/DUSP5/FGF10/FAM83D/EPHA2/IL1B/LIF/CCL23/CCL2/APOE/TNF/CCL8/FPR2/MARCO/XCL1/CCL20/CHI3L1/ADRA1A/TNFSF11/CCL7/CCL26/I…	72
GO:0030198	BP	extracellular matrix organization	69/1340	318/18903	2.9133e-17	1.19979e-15	9.5321e-16	TNFRSF1B/CTSK/MMP2/CTSS/TGFBI/CCDC80/MMP19/LUM/FBLN5/ABI3BP/PDGFRA/ECM2/SFRP2/COL8A1/COL1A2/COL14A1/AEBP1/ELN/COL5A1/MFAP4/COL15A1/SULF1/LAMA2/EGFLAM/ADAMTS2/COL8A2/COL16A1/OLFML2B/COL3A1/DDR2/HAS2/COL1A1/TNXB/MMP16/ADAMTS12/ADAMTSL4/COL4A4/FBLN2/FBLN1/FAP/POSTN/ADAMTS14/HMCN1/CCN2/MATN3/ITGA8/FOXF1/FLRT2/NDNF/MMP9/ADAMTS5/COL10A1/DPT/TPSAB1/EGFL6/TNF/IL6/MMP23B/FOXF2/ADAMTS4/MMP7/COMP/GREM1/MARC…	69
GO:0043062	BP	extracellular structure organization	69/1340	319/18903	3.46806e-17	1.41646e-15	1.12535e-15	TNFRSF1B/CTSK/MMP2/CTSS/TGFBI/CCDC80/MMP19/LUM/FBLN5/ABI3BP/PDGFRA/ECM2/SFRP2/COL8A1/COL1A2/COL14A1/AEBP1/ELN/COL5A1/MFAP4/COL15A1/SULF1/LAMA2/EGFLAM/ADAMTS2/COL8A2/COL16A1/OLFML2B/COL3A1/DDR2/HAS2/COL1A1/TNXB/MMP16/ADAMTS12/ADAMTSL4/COL4A4/FBLN2/FBLN1/FAP/POSTN/ADAMTS14/HMCN1/CCN2/MATN3/ITGA8/FOXF1/FLRT2/NDNF/MMP9/ADAMTS5/COL10A1/DPT/TPSAB1/EGFL6/TNF/IL6/MMP23B/FOXF2/ADAMTS4/MMP7/COMP/GREM1/MARC…	69
GO:0042100	BP	B cell proliferation	37/1340	104/18903	3.592e-17	1.45505e-15	1.15601e-15	TNFSF13B/BTK/NCKAP1L/CD74/CD180/PTPRC/SASH3/BST1/MNDA/IL7R/CARD11/GAPT/PLCL2/FCGR2B/INPP5D/CD300A/TYROBP/CD40LG/GPR183/CTLA4/FCRL3/CD79A/IKZF3/RASGRP1/CD22/NFATC2/CD19/MS4A1/TNFRSF4/IL10/BLK/TNFRSF13B/TNFRSF13C/CR2/CD70/IL2/IL21	37
GO:0045058	BP	T cell selection	26/1340	51/18903	4.54925e-17	1.82784e-15	1.45218e-15	CD4/IL12RB1/DOCK2/CD74/PTPRC/SPN/SLAMF6/CARD11/CD3E/LY9/CD3G/IRF4/CD3D/CD1D/CCR7/TBX21/BCL11B/ZAP70/THEMIS/IL12B/CD28/IL6/BATF/IL23R/TNFSF18/AIRE	26
GO:0045229	BP	external encapsulating structure organization	69/1340	321/18903	4.90191e-17	1.95365e-15	1.55213e-15	TNFRSF1B/CTSK/MMP2/CTSS/TGFBI/CCDC80/MMP19/LUM/FBLN5/ABI3BP/PDGFRA/ECM2/SFRP2/COL8A1/COL1A2/COL14A1/AEBP1/ELN/COL5A1/MFAP4/COL15A1/SULF1/LAMA2/EGFLAM/ADAMTS2/COL8A2/COL16A1/OLFML2B/COL3A1/DDR2/HAS2/COL1A1/TNXB/MMP16/ADAMTS12/ADAMTSL4/COL4A4/FBLN2/FBLN1/FAP/POSTN/ADAMTS14/HMCN1/CCN2/MATN3/ITGA8/FOXF1/FLRT2/NDNF/MMP9/ADAMTS5/COL10A1/DPT/TPSAB1/EGFL6/TNF/IL6/MMP23B/FOXF2/ADAMTS4/MMP7/COMP/GREM1/MARC…	69
GO:0002831	BP	regulation of response to biotic stimulus	74/1340	361/18903	5.62914e-17	2.22554e-15	1.76814e-15	HCK/FGL2/HAVCR2/SPI1/IL12RB1/IFI16/SCIMP/PLCG2/SERPING1/LILRB1/SERPINB9/CD180/HLA-DRB1/NCF1/MNDA/PTPN22/CD96/SLAMF8/CLEC7A/SLAMF6/CD226/A2M/CFH/SYT11/PYHIN1/FCGR2B/TYROBP/PIK3R6/CRTAM/LY86/TLR8/LGALS9/CD1D/AIM2/FGR/GBP5/VSIG4/LY96/VAV1/CR1/KLRB1/CCL5/BIRC3/RASGRP1/MICB/LILRA2/IL4I1/CYBA/CARD16/ZBP1/IL12B/CX3CL1/MIAT/KLRD1/TNFAIP3/NCR3/FCN1/IL1B/APOE/CLEC6A/FPR2/LTF/IL23R/CXCL6/EREG/IL21/COLEC10/N…	74
GO:0007204	BP	positive regulation of cytosolic calcium ion concentration	53/1340	205/18903	5.7278e-17	2.24657e-15	1.78485e-15	CMKLR1/C3AR1/PIK3CG/GPR65/JAK3/CCR5/P2RY10/CXCR4/CCR2/PDGFRA/CD52/S1PR4/CXCR3/CCR1/FPR3/GPR174/CCR7/CCR4/CXCR6/GPR18/GPR55/P2RY8/C5AR1/XCR1/C5AR2/PTGIR/BDKRB2/TACR1/FPR1/C1QTNF1/ESR1/CCR8/CXCL13/PTGER2/SLC8A1/CNR1/PTGDR/F2RL2/CX3CR1/P2RX2/CCR6/SAA1/CXCR5/CCR3/IL2/ADCYAP1R1/FPR2/ADRA1B/LPAR4/ACKR4/ADRA1A/CXCR1/LHCGR	53
GO:0002456	BP	T cell mediated immunity	38/1340	113/18903	1.19102e-16	4.63467e-15	3.68215e-15	TNFRSF1B/CTSC/NCKAP1L/WAS/IL12RB1/SLAMF1/LILRB1/PTPRC/SASH3/HLA-DRB1/RFTN1/IL7R/CCR2/FCGR2B/NLRP3/HLA-DRA/LILRB4/CD1D/TBX21/PRF1/IL18/CD8A/CD1E/IL4I1/GZMM/CD1C/IL12B/KLRD1/CD1A/CD70/FUT7/CD1B/IL1B/IL6/XCL1/IL23R/AIRE/CLC	38
GO:0045619	BP	regulation of lymphocyte differentiation	53/1340	210/18903	1.76019e-16	6.79597e-15	5.39925e-15	CD86/BTK/NCKAP1L/FGL2/IL12RB1/CD74/JAK3/HLA-DOA/PTPRC/LILRB2/SASH3/IL2RA/HLA-DRB1/AXL/SLAMF8/IL7R/CARD11/TESPA1/CCR2/CD2/NLRP3/INPP5D/IRF4/CD27/PIK3R6/CRTAM/RUNX3/HLA-DRA/LGALS9/LILRB4/CTLA4/TBX21/FCRL3/CR1/CCL19/CAMK4/IL18/IKZF3/RASGRP1/ZAP70/IL2RG/IL4I1/INHBA/IL10/IL12B/CD80/PRDM1/IL2/CD28/BATF/IL23R/TNFSF18/IFNG	53
GO:0032729	BP	positive regulation of interferon-gamma production	31/1340	77/18903	2.20858e-16	8.46108e-15	6.72215e-15	HAVCR2/IL12RB1/SLAMF1/LILRB1/SASH3/HLA-DPA1/PTPN22/CLEC7A/SLAMF6/CD226/EBI3/CCR2/CD3E/CD2/HLA-DPB1/CRTAM/TLR8/LGALS9/IL18/RASGRP1/TLR7/LTA/IL12B/CD244/IRF8/IL12RB2/IL1B/TNF/IL2/IL23R/IL21	31
GO:0046634	BP	regulation of alpha-beta T cell activation	38/1340	115/18903	2.32149e-16	8.82523e-15	7.01146e-15	CD86/NCKAP1L/IL12RB1/JAK3/LILRB1/PTPRC/SASH3/IL2RA/HLA-DRB1/PTPN22/CARD11/EBI3/CCR2/CD3E/NLRP3/CD300A/IRF4/CRTAM/RUNX3/HLA-DRA/LGALS9/LILRB4/RASAL3/TBX21/CCL19/IL18/ZAP70/IL2RG/IL12B/CD80/PRDM1/IL2/CD28/XCL1/BATF/IL23R/TNFSF18/IFNG	38
GO:0034341	BP	response to interferon-gamma	42/1340	140/18903	3.20782e-16	1.21015e-14	9.61443e-15	HCK/WAS/IL12RB1/CD74/HLA-DPA1/AIF1/MRC1/TLR2/CCL22/GBP2/CIITA/LGALS9/KYNU/CASP1/GBP5/GBP1/CCL19/CCL5/GBP4/CCL13/CCL17/IL12B/CX3CL1/FASLG/IRF8/MEFV/XCL2/IFITM1/CCL21/CCL4/GBP6/CCL23/CCL2/TNF/CCL8/XCL1/IL23R/CCL20/IFNG/NOS2/CCL7/CCL26	42
GO:0072562	CC	blood microparticle	43/1404	145/19869	2.07479e-16	1.3664e-14	1.1544e-14	C1S/C1R/SERPING1/C3/C1QC/A2M/IGHM/CFH/C1QB/IGHV3-7/IGHA1/IGKV3-20/IGLV1-47/IGHG4/F13A1/JCHAIN/IGKC/IGHG3/IGKV4-1/IGKV3-15/IGLV3-25/IGHA2/IGHV3-23/IGLC2/FN1/IGHG2/IGKV1-39/IGKV2-30/IGHD/IGLV3-21/IGKV1-5/IGHG1/CP/IGLC3/IGKV1-17/IGKV1D-33/IGKV2D-28/PZP/APOE/IGKV1D-12/IGHV3-13/CFB/CFHR3	43
GO:0019722	BP	calcium-mediated signaling	52/1340	208/18903	5.2201e-16	1.95438e-14	1.55271e-14	CD4/CLIC2/BTK/CMKLR1/PLEK/PLCG2/VCAM1/PTPRC/BST1/CCR5/CXCR4/CLEC7A/CCR2/CD3E/TRAT1/CXCR3/CCR1/CCR7/CCR4/FCGR3A/SLA2/CXCR6/GBP1/LMCD1/ZAP70/XCR1/CD22/NFATC2/RCAN2/LRRK2/HTR2B/CCR8/SLC24A4/ANK2/TBC1D10C/P2RY12/SLC8A1/CCL4/CX3CR1/P2RX2/CCR6/CXCR5/CCR3/TNF/FPR2/ACKR4/CCL20/TNFSF11/CXCR1/CXCL8/LHCGR/SELE	52
GO:0005178	MF	integrin binding	43/1224	156/18432	4.09415e-16	2.48798e-14	2.12167e-14	ITGB2/ITGAM/TGFBI/FERMT3/VCAM1/ITGAL/JAML/CD226/FBLN5/ITGA4/ECM2/ITGAX/CD40LG/ICAM3/SFRP2/COL5A1/FBN1/COL16A1/EDIL3/COL3A1/ITGA11/THY1/GPNMB/CCN4/TNXB/FBLN1/ITGB7/FAP/GFRA1/CX3CL1/CCN2/FN1/FCER2/ITGA8/IL1B/ADAMTS5/ITGBL1/EGFL6/ITGAD/ITGB6/THBS4/COMP/CCN5	43
GO:0002275	BP	myeloid cell activation involved in immune response	34/1340	96/18903	8.01588e-16	2.97853e-14	2.36638e-14	BTK/MILR1/ITGB2/ITGAM/PIK3CG/HAVCR2/SPI1/PTAFR/DOCK2/PLCG2/SLAMF1/RAC2/FCER1G/CD84/CCR2/PIK3CD/CD300A/TYROBP/LGALS9/FGR/ADGRE2/RASGRP1/DNASE1L3/LILRA2/IL33/BLK/KIT/FOXF1/PTGDR/CX3CR1/PTGDS/IFNG/NR4A3/LBP	34
GO:0032635	BP	interleukin-6 production	47/1340	176/18903	8.63671e-16	3.16168e-14	2.51189e-14	IL16/BTK/NCKAP1L/HAVCR2/PTAFR/SCIMP/PLCG2/CD74/SLAMF1/LILRB2/PTPN22/CLEC7A/CD84/AIF1/SYT11/TLR2/INPP5D/TYROBP/TLR8/TLR6/LGALS9/LILRB4/CD200R1/TLR1/POU2AF1/TLR7/LILRA2/C5AR2/HGF/CYBA/CD200/IL33/IL10/CX3CL1/TNFAIP3/TSLP/IL1B/LILRA5/TNF/IL6/BPI/EREG/IFNG/NOS2/IL1A/LBP/IL17A	47
GO:0032675	BP	regulation of interleukin-6 production	47/1340	176/18903	8.63671e-16	3.16168e-14	2.51189e-14	IL16/BTK/NCKAP1L/HAVCR2/PTAFR/SCIMP/PLCG2/CD74/SLAMF1/LILRB2/PTPN22/CLEC7A/CD84/AIF1/SYT11/TLR2/INPP5D/TYROBP/TLR8/TLR6/LGALS9/LILRB4/CD200R1/TLR1/POU2AF1/TLR7/LILRA2/C5AR2/HGF/CYBA/CD200/IL33/IL10/CX3CL1/TNFAIP3/TSLP/IL1B/LILRA5/TNF/IL6/BPI/EREG/IFNG/NOS2/IL1A/LBP/IL17A	47
GO:0050777	BP	negative regulation of immune response	49/1340	190/18903	9.6276e-16	3.4985e-14	2.77949e-14	SAMSN1/NCKAP1L/HCK/FGL2/HAVCR2/SPI1/IFI16/JAK3/SERPING1/SLAMF1/LILRB1/SERPINB9/PTPRC/HLA-DRB1/CD96/SLAMF8/CD84/IL7R/A2M/CCR2/FCGR2B/INPP5D/CD300A/LGALS9/LILRB4/FGR/VSIG4/CTLA4/TBX21/CR1/PDCD1/COL3A1/IL4I1/IL33/IL10/IL12B/IL1RL1/CR2/KLRD1/TNFAIP3/FOXF1/IL2/XCL1/CSMD3/CR1L/TNFSF18/MMP12/CLEC12B/SERPINB4	49
GO:0031343	BP	positive regulation of cell killing	28/1340	66/18903	1.22742e-15	4.42767e-14	3.51769e-14	ITGAM/SPI1/IL12RB1/PTPRC/HLA-DRB1/CLEC7A/SLAMF6/CD226/TYROBP/CRTAM/HLA-DRA/CD1D/VAV1/PRF1/RASGRP1/CD1E/CD1C/IL12B/KLRD1/CD1A/NCR3/FCER2/CD1B/XCL1/IL23R/IL21/IFNG/NOS2	28
GO:0050852	BP	T cell receptor signaling pathway	41/1340	139/18903	1.39697e-15	5.00276e-14	3.97459e-14	LCP2/LAPTM5/THEMIS2/FYB1/ITK/PLCG2/PTPRC/HLA-DRB1/PTPN22/RFTN1/TRAC/CD247/CARD11/CD226/TESPA1/CD3E/TRAT1/CD3G/PIK3CD/INPP5D/CD300A/TRBC2/HLA-DPB1/CD3D/LILRB4/CCR7/TRBC1/CTLA4/UBASH3A/SLA2/GBP1/FCHO1/CD8A/ZAP70/THY1/HLA-DQB1/SKAP1/THEMIS/CD28/VTCN1/BTN1A1	41
GO:0050672	BP	negative regulation of lymphocyte proliferation	32/1340	87/18903	1.60956e-15	5.72261e-14	4.5465e-14	CD86/BTK/PDCD1LG2/HAVCR2/LILRB1/LILRB2/IL2RA/HLA-DRB1/MNDA/SPN/FCGR2B/INPP5D/CD300A/TYROBP/CRTAM/LST1/LGALS9/LILRB4/VSIG4/CTLA4/CR1/PLA2G2D/GPNMB/IL4I1/IL10/BLK/TNFRSF13B/CD80/IL2/XCL1/IDO1/VTCN1	32
GO:0032945	BP	negative regulation of mononuclear cell proliferation	32/1340	88/18903	2.35952e-15	8.32911e-14	6.61731e-14	CD86/BTK/PDCD1LG2/HAVCR2/LILRB1/LILRB2/IL2RA/HLA-DRB1/MNDA/SPN/FCGR2B/INPP5D/CD300A/TYROBP/CRTAM/LST1/LGALS9/LILRB4/VSIG4/CTLA4/CR1/PLA2G2D/GPNMB/IL4I1/IL10/BLK/TNFRSF13B/CD80/IL2/XCL1/IDO1/VTCN1	32
GO:0046632	BP	alpha-beta T cell differentiation	37/1340	117/18903	2.8555e-15	1.00084e-13	7.95149e-14	CD86/NCKAP1L/IL12RB1/ITK/JAK3/SASH3/HLA-DRB1/SPN/TNFSF8/SLAMF6/LY9/NLRP3/IRF4/RUNX3/HLA-DRA/LGALS9/LILRB4/GPR183/TBX21/BCL11B/GPR18/CCL19/IL18/PLA2G2D/ZAP70/IL2RG/IL12B/CD80/FUT7/PRDM1/IL2/IL6/BATF/IL23R/TNFSF18/IL21/IFNG	37
GO:0002704	BP	negative regulation of leukocyte mediated immunity	28/1340	68/18903	3.12042e-15	1.08599e-13	8.628e-14	NCKAP1L/HAVCR2/SPI1/JAK3/SLAMF1/LILRB1/SERPINB9/PTPRC/CD96/CD84/IL7R/CCR2/FCGR2B/CD300A/LGALS9/LILRB4/TBX21/CR1/IL4I1/CR2/KLRD1/FOXF1/CX3CR1/XCL1/CSMD3/CR1L/CLEC12B/SERPINB4	28
GO:0042379	MF	chemokine receptor binding	28/1224	71/18432	2.24252e-15	1.26542e-13	1.07911e-13	CCR2/CCL22/CCL19/CCL5/CCL13/CCL17/CX3CL1/CXCL13/CXCL9/XCL2/CCL21/CCL4/CX3CR1/CCL23/CCL2/CCL8/CXCL1/XCL1/CXCL10/CXCL6/CXCL2/CCL20/CXCL14/CCL7/CXCL5/CCL26/CXCL8/CKLF	28
GO:0048247	BP	lymphocyte chemotaxis	27/1340	65/18903	7.50023e-15	2.59204e-13	2.05932e-13	PIK3CG/CCR2/PIK3CD/CCL22/TNFSF14/GPR183/CH25H/CCL19/CCL5/CCL13/CCL17/CX3CL1/CXCL13/XCL2/CCL21/CCL4/SAA1/CCL23/CCL2/CCL8/XCL1/CXCL10/CCL20/CCL7/CCL26/CKLF/S100A7	27
GO:0030183	BP	B cell differentiation	42/1340	152/18903	8.04327e-15	2.76041e-13	2.19308e-13	TNFSF13B/BTK/NCKAP1L/SPI1/PLCG2/JAK3/VCAM1/PTPRC/DOCK10/SLAMF8/CARD11/PLCL2/ITGA4/PIK3CD/FCGR2B/INPP5D/CD40LG/CD27/FLT3/GPR183/DOCK11/FCRL3/CD79A/CR1/POU2AF1/IKZF3/CD79B/IL2RG/IL4I1/CD19/MS4A1/INHBA/IL10/CR2/IRF8/KIT/NTRK1/IL2/IL6/PAX5/IL21/AICDA	42
GO:0035710	BP	CD4-positive, alpha-beta T cell activation	36/1340	115/18903	9.66773e-15	3.29503e-13	2.61783e-13	CD86/NCKAP1L/IL12RB1/JAK3/SASH3/IL2RA/HLA-DRB1/SPN/SLAMF6/CARD11/CD3E/LY9/NLRP3/IRF4/RUNX3/HLA-DRA/LGALS9/GPR183/TBX21/CCL19/IL18/PLA2G2D/NKG7/IL2RG/IL12B/CD80/FUT7/IL2/CD28/IL6/XCL1/BATF/IL23R/TNFSF18/IL21/IFNG	36
GO:0006968	BP	cellular defense response	24/1340	52/18903	1.31374e-14	4.44692e-13	3.53298e-13	LSP1/ITK/LILRB2/NCF1/MNDA/CCR5/SPN/NCF2/CCR2/TRAT1/TYROBP/FCMR/LY96/CD300C/PRF1/C5AR1/IL33/CXCL9/CX3CR1/CCR6/CCR3/GNLY/NCR1/LBP	24
GO:0045088	BP	regulation of innate immune response	54/1340	240/18903	1.7445e-14	5.86485e-13	4.6595e-13	HCK/HAVCR2/SPI1/IFI16/PLCG2/SERPING1/LILRB1/SERPINB9/NCF1/MNDA/PTPN22/CD96/SLAMF8/CLEC7A/SLAMF6/CD226/A2M/CFH/PYHIN1/FCGR2B/TYROBP/PIK3R6/CRTAM/TLR8/LGALS9/CD1D/AIM2/FGR/GBP5/VSIG4/VAV1/CR1/KLRB1/CCL5/BIRC3/RASGRP1/LILRA2/ZBP1/IL12B/KLRD1/TNFAIP3/NCR3/FCN1/APOE/CLEC6A/FPR2/EREG/IL21/COLEC10/NCR1/MMP12/CLEC12B/SERPINB4/LBP	54
GO:0001637	MF	G protein-coupled chemoattractant receptor activity	17/1224	26/18432	1.50474e-14	7.42967e-13	6.33576e-13	CMKLR1/CCR5/CXCR4/CCR2/CXCR3/CCR1/CCR7/CCR4/CXCR6/XCR1/CCR8/CX3CR1/CCR6/CXCR5/CCR3/ACKR4/CXCR1	17
GO:0004950	MF	chemokine receptor activity	17/1224	26/18432	1.50474e-14	7.42967e-13	6.33576e-13	CMKLR1/CCR5/CXCR4/CCR2/CXCR3/CCR1/CCR7/CCR4/CXCR6/XCR1/CCR8/CX3CR1/CCR6/CXCR5/CCR3/ACKR4/CXCR1	17
GO:0071622	BP	regulation of granulocyte chemotaxis	24/1340	53/18903	2.24063e-14	7.48188e-13	5.9442e-13	CSF1R/CMKLR1/NCKAP1L/C3AR1/CD74/SLAMF1/RAC2/BST1/CCR7/IL34/CCL19/CCL5/C5AR1/C5AR2/RARRES2/CCL21/TNFAIP6/XCL1/TNFSF18/THBS4/CXCL8/CXCL17/S100A7/LBP	24
GO:0002286	BP	T cell activation involved in immune response	36/1340	118/18903	2.36504e-14	7.79203e-13	6.1906e-13	CD86/NCKAP1L/APBB1IP/FGL2/HAVCR2/IL12RB1/CD74/JAK3/LILRB1/HLA-DRB1/SPN/ITGAL/FCER1G/SLAMF6/LY9/FCGR2B/NLRP3/IRF4/HLA-DRA/LGALS9/GPR183/TBX21/CCL19/IL18/CD1C/IL12B/CD80/CLEC4E/CLEC4D/IL2/IL6/BATF/IL23R/TNFSF18/IL21/IFNG	36
GO:0071346	BP	cellular response to interferon-gamma	36/1340	118/18903	2.36504e-14	7.79203e-13	6.1906e-13	HCK/WAS/IL12RB1/HLA-DPA1/AIF1/MRC1/TLR2/CCL22/GBP2/LGALS9/CASP1/GBP5/GBP1/CCL19/CCL5/GBP4/CCL13/CCL17/IL12B/CX3CL1/FASLG/IRF8/XCL2/CCL21/CCL4/GBP6/CCL23/CCL2/TNF/CCL8/XCL1/CCL20/IFNG/NOS2/CCL7/CCL26	36
GO:0002709	BP	regulation of T cell mediated immunity	31/1340	89/18903	2.55457e-14	8.25494e-13	6.55837e-13	TNFRSF1B/NCKAP1L/WAS/IL12RB1/SLAMF1/LILRB1/PTPRC/SASH3/HLA-DRB1/IL7R/CCR2/FCGR2B/NLRP3/HLA-DRA/LILRB4/CD1D/TBX21/IL18/CD1E/IL4I1/CD1C/IL12B/KLRD1/CD1A/FUT7/CD1B/IL1B/IL6/XCL1/IL23R/CLC	31
GO:1902107	BP	positive regulation of leukocyte differentiation	46/1340	184/18903	2.55566e-14	8.25494e-13	6.55837e-13	CD86/CD4/EVI2B/HCLS1/BTK/NCKAP1L/IL12RB1/CD74/PTPRC/LILRB2/SASH3/IL2RA/HLA-DRB1/AXL/IL7R/TESPA1/NLRP3/INPP5D/TYROBP/CD27/PIK3R6/RUNX3/GPR68/HLA-DRA/LGALS9/CCR1/LILRB4/IL34/CR1/CCL19/IL18/RASGRP1/ZAP70/IL2RG/IL4I1/IL10/IL12B/CD80/LIF/TNF/IL2/IL23R/IFNG/TNFSF11/IL20/IL17A	46
GO:1903708	BP	positive regulation of hemopoiesis	46/1340	184/18903	2.55566e-14	8.25494e-13	6.55837e-13	CD86/CD4/EVI2B/HCLS1/BTK/NCKAP1L/IL12RB1/CD74/PTPRC/LILRB2/SASH3/IL2RA/HLA-DRB1/AXL/IL7R/TESPA1/NLRP3/INPP5D/TYROBP/CD27/PIK3R6/RUNX3/GPR68/HLA-DRA/LGALS9/CCR1/LILRB4/IL34/CR1/CCL19/IL18/RASGRP1/ZAP70/IL2RG/IL4I1/IL10/IL12B/CD80/LIF/TNF/IL2/IL23R/IFNG/TNFSF11/IL20/IL17A	46
GO:0071677	BP	positive regulation of mononuclear cell migration	28/1340	73/18903	2.71231e-14	8.64788e-13	6.87056e-13	SPI1/SLAMF1/SPN/AIF1/CCR2/ITGA4/CORO1A/LGALS9/CCR1/CCR7/TNFSF14/CCL5/CXCL13/XCL2/CCL21/CCL4/CX3CR1/CCR6/SERPINE1/TNF/FPR2/XCL1/CXCL10/TNFSF18/CCL20/CCL7/CXCL17/S100A7	28
GO:0072678	BP	T cell migration	28/1340	73/18903	2.71231e-14	8.64788e-13	6.87056e-13	PIK3CG/SPN/ITGAL/AIF1/CCR2/ITGA4/PIK3CD/CORO1A/TNFSF14/GPR183/CD200R1/CCL5/ZAP70/CD200/ITGB7/CXCL13/GPR15/FUT7/XCL2/CCL21/CCR6/CCL2/XCL1/CXCL10/CCL20/AIRE/CCL26/S100A7	28
GO:0032615	BP	interleukin-12 production	26/1340	63/18903	2.85421e-14	8.9844e-13	7.13791e-13	IL16/LAPTM5/CMKLR1/SCIMP/PLCG2/JAK3/SLAMF1/LILRB1/CLEC7A/TLR2/CD40LG/TLR8/LGALS9/CCR7/TIGIT/LTB/CCL19/IL10/IL12B/IRF8/MEFV/LILRA5/IDO1/IL23R/IFNG/IL17A	26
GO:0032655	BP	regulation of interleukin-12 production	26/1340	63/18903	2.85421e-14	8.9844e-13	7.13791e-13	IL16/LAPTM5/CMKLR1/SCIMP/PLCG2/JAK3/SLAMF1/LILRB1/CLEC7A/TLR2/CD40LG/TLR8/LGALS9/CCR7/TIGIT/LTB/CCL19/IL10/IL12B/IRF8/MEFV/LILRA5/IDO1/IL23R/IFNG/IL17A	26
GO:0019884	BP	antigen processing and presentation of exogenous antigen	23/1340	49/18903	2.96548e-14	9.27557e-13	7.36924e-13	CTSS/HLA-DQA1/CD74/HLA-DOA/HLA-DPA1/HLA-DRB1/FCER1G/FCGR2B/HLA-DPB1/HLA-DRA/CD1D/HLA-DQB1/HLA-DOB/CD1E/CD1C/CD1A/HLA-DRB5/CD1B/HLA-DQB2/CLEC4A/HLA-DQA2/IFI30/CTSE	23
GO:0016493	MF	C-C chemokine receptor activity	16/1224	23/18432	2.04757e-14	9.51517e-13	8.1142e-13	CCR5/CXCR4/CCR2/CXCR3/CCR1/CCR7/CCR4/CXCR6/XCR1/CCR8/CX3CR1/CCR6/CXCR5/CCR3/ACKR4/CXCR1	16
GO:0045580	BP	regulation of T cell differentiation	45/1340	179/18903	3.92737e-14	1.2207e-12	9.69817e-13	CD86/NCKAP1L/FGL2/IL12RB1/CD74/JAK3/HLA-DOA/PTPRC/LILRB2/SASH3/IL2RA/HLA-DRB1/IL7R/CARD11/TESPA1/CCR2/CD2/NLRP3/IRF4/CD27/PIK3R6/CRTAM/RUNX3/HLA-DRA/LGALS9/LILRB4/CTLA4/TBX21/CR1/CCL19/CAMK4/IL18/RASGRP1/ZAP70/IL2RG/IL4I1/IL12B/CD80/PRDM1/IL2/CD28/BATF/IL23R/TNFSF18/IFNG	45
GO:0019882	BP	antigen processing and presentation	34/1340	108/18903	4.42282e-14	1.3661e-12	1.08534e-12	CTSS/FGL2/HLA-DQA1/WAS/WDFY4/CD74/HLA-DOA/LILRB2/HLA-DPA1/HLA-DRB1/RFTN1/FCER1G/FCGR2B/HLA-DPB1/HLA-DRA/CD1D/CCR7/CCL19/CD8A/HLA-DQB1/RAB33A/HLA-DOB/CD1E/CD209/CD1C/CD1A/HLA-DRB5/CD1B/HLA-DQB2/CCL21/CLEC4A/HLA-DQA2/IFI30/CTSE	34
GO:0042116	BP	macrophage activation	34/1340	109/18903	5.99621e-14	1.84058e-12	1.4623e-12	CTSC/ITGB2/ITGAM/HAVCR2/PLCG2/CD74/CST7/PTPRC/CD84/AIF1/SYT11/TLR2/C1QA/FCGR2B/TYROBP/TLR6/VSIG4/FCGR3A/TLR1/C5AR1/LRRK2/CD200/IL33/IL10/CX3CL1/IL1RL1/LRFN5/CX3CR1/TNF/IL6/BPI/IFNG/CSF2/LBP	34
GO:0050868	BP	negative regulation of T cell activation	37/1340	128/18903	6.83054e-14	2.08374e-12	1.65549e-12	CD86/LAPTM5/NCKAP1L/PDCD1LG2/FGL2/HAVCR2/CD74/JAK3/LILRB1/LILRB2/IL2RA/HLA-DRB1/PTPN22/SPN/FCGR2B/CD300A/LAX1/CRTAM/RUNX3/LGALS9/LILRB4/TIGIT/TNFAIP8L2/VSIG4/CTLA4/TBX21/CR1/PLA2G2D/GPNMB/IL4I1/IL10/CD80/IL2/XCL1/IDO1/TNFSF18/VTCN1	37
GO:0019957	MF	C-C chemokine binding	16/1224	24/18432	5.76396e-14	2.52974e-12	2.15727e-12	CCR5/CXCR4/CCR2/CXCR3/CCR1/CCR7/CCR4/CXCR6/XCR1/CCR8/CX3CR1/CCR6/CXCR5/CCR3/ACKR4/CXCR1	16
GO:0043368	BP	positive T cell selection	20/1340	38/18903	8.74994e-14	2.65289e-12	2.10767e-12	IL12RB1/DOCK2/CD74/PTPRC/SPN/SLAMF6/CD3E/LY9/CD3G/IRF4/CD3D/TBX21/BCL11B/ZAP70/THEMIS/IL12B/IL6/BATF/IL23R/TNFSF18	20
GO:0008201	MF	heparin binding	42/1224	171/18432	7.21608e-14	3.00037e-12	2.55861e-12	CCDC80/PTPRC/CFH/ECM2/SELL/COL5A1/LTBP2/PCOLCE/FBN1/PLA2G2D/NRP2/GPNMB/CCN4/RSPO1/PRELP/TNXB/POSTN/THBS2/CXCL13/CCN2/FN1/PGF/PCOLCE2/FGF9/MPO/FGF10/NDNF/ADAMTS5/SAA1/CCL23/APOE/CCL8/LTF/CXCL10/CXCL6/THBS4/COMP/CCL7/LGR6/CCN5/CXCL8/COL11A1	42
GO:0018108	BP	peptidyl-tyrosine phosphorylation	70/1340	380/18903	1.11279e-13	3.34318e-12	2.65608e-12	CD4/SAMSN1/HCLS1/BTK/CSF1R/ITGB2/HCK/ITK/PLCG2/CD74/JAK3/PDGFRB/PTPRC/BST1/AXL/NCF1/CD3E/PDGFRA/CD300A/SFRP2/FLT3/LILRB4/FGR/IL34/PEAK1/IL18/CCL5/ZAP70/THY1/EPHA3/DDR2/EFEMP1/HGF/GFRA1/IL12B/BLK/CNTN1/CD80/MET/NOX4/KIT/IL12RB2/ALKAL2/NTRK1/NTRK2/IL22RA2/FGF10/EPHA2/TSLP/LIF/LILRA5/TNF/IL2/CLEC6A/IL24/OSM/IL6/IL23R/TNFSF18/THBS4/EREG/SOCS3/AREG/IL21/GREM1/ADRA1A/IFNG/ALKAL1/CSF2/IL20	70
GO:0002407	BP	dendritic cell chemotaxis	17/1340	27/18903	1.1162e-13	3.34318e-12	2.65608e-12	PIK3CG/SPI1/SLAMF1/CCR5/CXCR4/SLAMF8/CCR2/LGALS9/CCR1/CCR7/GPR183/CCL19/CCL5/CCL21/CCR6/TNFSF18/CXCR1	17
GO:0043367	BP	CD4-positive, alpha-beta T cell differentiation	30/1340	88/18903	1.28449e-13	3.82406e-12	3.03813e-12	CD86/NCKAP1L/IL12RB1/JAK3/SASH3/HLA-DRB1/SPN/SLAMF6/LY9/NLRP3/IRF4/RUNX3/HLA-DRA/LGALS9/GPR183/TBX21/CCL19/IL18/PLA2G2D/IL2RG/IL12B/CD80/FUT7/IL2/IL6/BATF/IL23R/TNFSF18/IL21/IFNG	30
GO:0018212	BP	peptidyl-tyrosine modification	70/1340	382/18903	1.45249e-13	4.29834e-12	3.41494e-12	CD4/SAMSN1/HCLS1/BTK/CSF1R/ITGB2/HCK/ITK/PLCG2/CD74/JAK3/PDGFRB/PTPRC/BST1/AXL/NCF1/CD3E/PDGFRA/CD300A/SFRP2/FLT3/LILRB4/FGR/IL34/PEAK1/IL18/CCL5/ZAP70/THY1/EPHA3/DDR2/EFEMP1/HGF/GFRA1/IL12B/BLK/CNTN1/CD80/MET/NOX4/KIT/IL12RB2/ALKAL2/NTRK1/NTRK2/IL22RA2/FGF10/EPHA2/TSLP/LIF/LILRA5/TNF/IL2/CLEC6A/IL24/OSM/IL6/IL23R/TNFSF18/THBS4/EREG/SOCS3/AREG/IL21/GREM1/ADRA1A/IFNG/ALKAL1/CSF2/IL20	70
GO:0030888	BP	regulation of B cell proliferation	26/1340	67/18903	1.63777e-13	4.81778e-12	3.82763e-12	TNFSF13B/BTK/NCKAP1L/CD74/PTPRC/SASH3/BST1/MNDA/CARD11/FCGR2B/INPP5D/CD300A/TYROBP/GPR183/CTLA4/FCRL3/IKZF3/CD22/NFATC2/TNFRSF4/IL10/BLK/TNFRSF13B/TNFRSF13C/IL2/IL21	26
GO:0002444	BP	myeloid leukocyte mediated immunity	33/1340	107/18903	2.01351e-13	5.88803e-12	4.67792e-12	BTK/MILR1/ITGB2/ITGAM/PIK3CG/SPI1/PTAFR/SERPINB9/RAC2/C3/CD84/CCR2/PIK3CD/FCGR2B/CD300A/TYROBP/LGALS9/FGR/FCGR3A/ADGRE2/RASGRP1/DNASE1L3/BLK/KIT/FOXF1/IGHG1/PTGDR/CX3CR1/TREM1/IL6/CXCL6/PTGDS/NR4A3	33
GO:0046635	BP	positive regulation of alpha-beta T cell activation	27/1340	73/18903	2.2198e-13	6.45309e-12	5.12684e-12	CD86/NCKAP1L/IL12RB1/PTPRC/SASH3/HLA-DRB1/PTPN22/CARD11/EBI3/CCR2/CD3E/NLRP3/RUNX3/HLA-DRA/LGALS9/LILRB4/RASAL3/CCL19/IL18/ZAP70/IL2RG/IL12B/CD80/CD28/XCL1/IL23R/IFNG	27
GO:0002292	BP	T cell differentiation involved in immune response	28/1340	79/18903	2.76184e-13	7.93548e-12	6.30458e-12	CD86/FGL2/IL12RB1/JAK3/HLA-DRB1/SPN/FCER1G/SLAMF6/LY9/NLRP3/IRF4/HLA-DRA/LGALS9/GPR183/TBX21/CCL19/IL18/IL12B/CD80/CLEC4E/CLEC4D/IL2/IL6/BATF/IL23R/TNFSF18/IL21/IFNG	28
GO:0043299	BP	leukocyte degranulation	28/1340	79/18903	2.76184e-13	7.93548e-12	6.30458e-12	BTK/MILR1/NCKAP1L/ITGB2/ITGAM/PIK3CG/HCK/SPI1/PTAFR/RAC2/CD84/CCR2/PIK3CD/FCGR2B/CORO1A/CD300A/LGALS9/FGR/FCGR3A/ADGRE2/NKG7/RASGRP1/BLK/KIT/FOXF1/PTGDR/PTGDS/NR4A3	28
GO:0019956	MF	chemokine binding	18/1224	33/18432	2.2274e-13	8.79823e-12	7.50282e-12	CCR5/CXCR4/A2M/CCR2/ITGA4/CXCR3/CCR1/CCR7/CCR4/CXCR6/XCR1/CCR8/CX3CR1/CCR6/CXCR5/CCR3/ACKR4/CXCR1	18
GO:1903557	BP	positive regulation of tumor necrosis factor superfamily cytokine production	33/1340	109/18903	3.61896e-13	1.03381e-11	8.21341e-12	CD86/BTK/HAVCR2/PTAFR/PLCG2/PTPRC/SASH3/CYBB/SPN/CLEC7A/CD84/CCR2/TLR2/CD2/TYROBP/LGALS9/FCGR3A/LY96/TLR1/TNFRSF8/CCL19/RASGRP1/LILRA2/CYBA/LRRK2/IL33/IL12B/LILRA5/IL6/IFNG/IL1A/LBP/IL17A	33
GO:0019932	BP	second-messenger-mediated signaling	61/1340	314/18903	3.95599e-13	1.12359e-11	8.9267e-12	CD4/CLIC2/BTK/CMKLR1/PLEK/PLCG2/VCAM1/PTPRC/BST1/CCR5/CXCR4/CLEC7A/CCR2/CD3E/TRAT1/CXCR3/CCR1/CCR7/CCR4/FCGR3A/SLA2/CXCR6/GBP1/LMCD1/ZAP70/XCR1/CD22/NFATC2/RCAN2/LRRK2/FPR1/PRKG1/HTR2B/CCR8/SLC24A4/ANK2/TBC1D10C/P2RY12/SLC8A1/IRAG1/HRH1/CCL4/CX3CR1/P2RX2/CCR6/NDNF/CXCR5/CCR3/APOE/TNF/ADCYAP1R1/FPR2/INSL3/ACKR4/CCL20/TNFSF11/NOS2/CXCR1/CXCL8/LHCGR/SELE	61
GO:0001912	BP	positive regulation of leukocyte mediated cytotoxicity	24/1340	59/18903	4.10893e-13	1.16036e-11	9.21884e-12	ITGAM/SPI1/IL12RB1/PTPRC/HLA-DRB1/SLAMF6/CD226/TYROBP/CRTAM/HLA-DRA/CD1D/VAV1/RASGRP1/CD1E/CD1C/IL12B/KLRD1/CD1A/NCR3/CD1B/XCL1/IL23R/IL21/NOS2	24
GO:0032613	BP	interleukin-10 production	25/1340	65/18903	6.09048e-13	1.70052e-11	1.35103e-11	BTK/PDCD1LG2/PLCG2/JAK3/LILRB1/SASH3/HLA-DRB1/CLEC7A/TLR2/FCGR2B/TYROBP/CD40LG/IRF4/LGALS9/LILRB4/TIGIT/HGF/IL12B/TSLP/LILRA5/CD28/IL6/XCL1/IDO1/IL23R	25
GO:0032653	BP	regulation of interleukin-10 production	25/1340	65/18903	6.09048e-13	1.70052e-11	1.35103e-11	BTK/PDCD1LG2/PLCG2/JAK3/LILRB1/SASH3/HLA-DRB1/CLEC7A/TLR2/FCGR2B/TYROBP/CD40LG/IRF4/LGALS9/LILRB4/TIGIT/HGF/IL12B/TSLP/LILRA5/CD28/IL6/XCL1/IDO1/IL23R	25
GO:0032760	BP	positive regulation of tumor necrosis factor production	32/1340	105/18903	6.71759e-13	1.86508e-11	1.48176e-11	BTK/HAVCR2/PTAFR/PLCG2/PTPRC/SASH3/CYBB/SPN/CLEC7A/CD84/CCR2/TLR2/CD2/TYROBP/LGALS9/FCGR3A/LY96/TLR1/TNFRSF8/CCL19/RASGRP1/LILRA2/CYBA/LRRK2/IL33/IL12B/LILRA5/IL6/IFNG/IL1A/LBP/IL17A	32
GO:0032755	BP	positive regulation of interleukin-6 production	31/1340	99/18903	6.83653e-13	1.88749e-11	1.49957e-11	IL16/BTK/PTAFR/SCIMP/PLCG2/CD74/LILRB2/CLEC7A/AIF1/TLR2/TYROBP/TLR8/TLR6/LGALS9/TLR1/POU2AF1/TLR7/LILRA2/CYBA/IL33/TSLP/IL1B/LILRA5/TNF/IL6/EREG/IFNG/NOS2/IL1A/LBP/IL17A	31
GO:0001818	BP	negative regulation of cytokine production	67/1340	371/18903	9.85739e-13	2.7064e-11	2.15018e-11	BTK/LAPTM5/CMKLR1/NCKAP1L/PDCD1LG2/HAVCR2/CD33/JAK3/SRGN/SLAMF1/LILRB1/PTPRC/HLA-DRB1/AXL/PTPN22/CD96/CD84/SYT11/FCGR2B/NLRP3/INPP5D/TYROBP/TLR8/TLR6/LGALS9/LILRB4/CCR7/TIGIT/VSIG4/CD200R1/TBX21/GBP1/CR1/GPR18/SERPINB1/SSC5D/ABCD2/GPNMB/C5AR2/HGF/CD200/IL33/CARD16/INHBA/IL10/IL12B/ADCY7/CX3CL1/IL1RL1/FN1/TNFAIP3/MEFV/LILRA4/CX3CR1/EPHA2/LILRA5/CLEC4A/TNF/IL6/XCL1/LTF/BPI/IDO1/IL23R/IFNG/LBP/MIR12…	67
GO:0002708	BP	positive regulation of lymphocyte mediated immunity	34/1340	119/18903	1.01752e-12	2.77823e-11	2.20724e-11	BTK/IL12RB1/SLAMF1/PTPRC/SASH3/C3/HLA-DRB1/SLAMF6/CD226/NLRP3/CRTAM/HLA-DRA/CD1D/TBX21/VAV1/IL18/RASGRP1/CD1E/LTA/CD1C/IL12B/KLRD1/CD1A/NCR3/FCER2/CD1B/IL1B/TNF/IL2/CD28/IL6/XCL1/IL23R/IL21	34
GO:0002573	BP	myeloid leukocyte differentiation	48/1340	218/18903	1.1681e-12	3.17183e-11	2.51995e-11	CD4/EVI2B/HCLS1/CSF1R/GAB3/SPI1/IFI16/CD74/LILRB1/HLA-DRB1/C1QC/TLR2/PIK3CD/INPP5D/TYROBP/IRF4/GPR68/CCR1/LILRB4/CCR7/GPR183/IL34/FBN1/CCL19/GPR55/CAMK4/PDE1B/CCN4/INHBA/IL12B/BATF2/KIT/EPHA2/TNFAIP6/LIF/MMP9/TNF/LTF/BATF/IL23R/CLDN18/ITGB6/IFNG/TNFSF11/CSF2/IL20/IL17A/MIR125B1	48
GO:0019886	BP	antigen processing and presentation of exogenous peptide antigen via MHC class II	17/1340	30/18903	1.29092e-12	3.48618e-11	2.76969e-11	CTSS/HLA-DQA1/CD74/HLA-DOA/HLA-DPA1/HLA-DRB1/FCER1G/FCGR2B/HLA-DPB1/HLA-DRA/HLA-DQB1/HLA-DOB/HLA-DRB5/HLA-DQB2/HLA-DQA2/IFI30/CTSE	17
GO:0045576	BP	mast cell activation	25/1340	67/18903	1.36204e-12	3.65827e-11	2.90642e-11	LCP2/BTK/MILR1/PIK3CG/RAC2/CD84/CD226/PIK3CD/CD300A/LGALS9/FGR/CD300LF/ADGRE2/RASGRP1/CNR2/BLK/KIT/CNR1/FOXF1/PTGDR/TSLP/CRLF2/PTGDS/NR4A3/S100A12	25
GO:1903038	BP	negative regulation of leukocyte cell-cell adhesion	38/1340	147/18903	1.48728e-12	3.97305e-11	3.1565e-11	CD86/LAPTM5/NCKAP1L/PDCD1LG2/FGL2/HAVCR2/CD74/JAK3/LILRB1/LILRB2/IL2RA/HLA-DRB1/PTPN22/SPN/FCGR2B/CD300A/LAX1/CRTAM/RUNX3/LGALS9/LILRB4/TIGIT/TNFAIP8L2/VSIG4/CTLA4/TBX21/CR1/PLA2G2D/GPNMB/IL4I1/IL10/CD80/CCL21/IL2/XCL1/IDO1/TNFSF18/VTCN1	38
GO:0032102	BP	negative regulation of response to external stimulus	74/1340	436/18903	1.5669e-12	4.16325e-11	3.30761e-11	TNFRSF1B/AOAH/HCK/FGL2/HAVCR2/IFI16/SERPING1/LILRB1/SERPINB9/CST7/PTPRC/IL2RA/HLA-DRB1/CD96/SLAMF8/AIF1/A2M/SYT11/PDGFRA/FCGR2B/NLRP3/LGALS9/FGR/TNFAIP8L2/VSIG4/CD200R1/CR1/GPR18/SIGLEC10/SERPINF1/MICB/LILRA2/CNR2/NT5E/C5AR2/HGF/CD200/CARD16/IL10/FAP/IL12B/PLAUR/PRKG1/CX3CL1/C1QTNF1/KLRD1/CXCL13/TNFAIP3/GPR31/MEFV/FOXF1/THBD/LRFN5/ROBO2/MMRN1/WFDC1/IL22RA2/SERPINE1/TNFAIP6/SAA1/CCL2/APOE/TNF/IL2/…	74
GO:2000514	BP	regulation of CD4-positive, alpha-beta T cell activation	27/1340	79/18903	2.00038e-12	5.28657e-11	4.20007e-11	CD86/NCKAP1L/IL12RB1/JAK3/SASH3/IL2RA/HLA-DRB1/CARD11/CD3E/NLRP3/IRF4/RUNX3/HLA-DRA/LGALS9/TBX21/CCL19/IL18/IL2RG/IL12B/CD80/IL2/CD28/XCL1/BATF/IL23R/TNFSF18/IFNG	27
GO:0045730	BP	respiratory burst	19/1340	39/18903	2.24397e-12	5.87168e-11	4.66493e-11	PIK3CG/HCK/RAC2/CYBB/NCF1/NCF4/SLAMF8/CLEC7A/NCF2/PIK3CD/CD52/NCF1B/NCF1C/IGHA1/JCHAIN/CYBA/IGHA2/MPO/LBP	19
GO:0032623	BP	interleukin-2 production	24/1340	63/18903	2.25743e-12	5.87168e-11	4.66493e-11	CD86/CD4/LAPTM5/HAVCR2/PLCG2/PTPRC/SASH3/CLEC7A/CARD11/CCR2/CD3E/IRF4/LILRB4/VSIG4/TBX21/GBP1/CR1/CD80/TNFAIP3/IL1B/CD28/XCL1/VTCN1/IL1A	24
GO:0032663	BP	regulation of interleukin-2 production	24/1340	63/18903	2.25743e-12	5.87168e-11	4.66493e-11	CD86/CD4/LAPTM5/HAVCR2/PLCG2/PTPRC/SASH3/CLEC7A/CARD11/CCR2/CD3E/IRF4/LILRB4/VSIG4/TBX21/GBP1/CR1/CD80/TNFAIP3/IL1B/CD28/XCL1/VTCN1/IL1A	24
GO:0023023	MF	MHC protein complex binding	18/1224	36/18432	1.60896e-12	6.05275e-11	5.16157e-11	CD4/HLA-DQA1/CD74/HLA-DOA/LILRB1/LILRB2/HLA-DPA1/HLA-DRB1/HLA-DPB1/HLA-DRA/CD8A/HLA-DQB1/HLA-DOB/MS4A1/KLRD1/HLA-DRB5/HLA-DQB2/HLA-DQA2	18
GO:0031348	BP	negative regulation of defense response	54/1340	272/18903	3.67049e-12	9.49715e-11	7.54529e-11	TNFRSF1B/AOAH/HCK/FGL2/HAVCR2/IFI16/SERPING1/LILRB1/SERPINB9/CST7/PTPRC/IL2RA/HLA-DRB1/CD96/SLAMF8/A2M/SYT11/FCGR2B/NLRP3/LGALS9/FGR/TNFAIP8L2/VSIG4/CD200R1/CR1/SIGLEC10/SERPINF1/MICB/CNR2/NT5E/HGF/CD200/IL10/IL12B/CX3CL1/KLRD1/TNFAIP3/GPR31/MEFV/FOXF1/LRFN5/WFDC1/IL22RA2/TNFAIP6/SAA1/APOE/IL2/FPR2/CYP19A1/SOCS3/MMP12/CLEC12B/SERPINB4/CXCL17	54
GO:0002700	BP	regulation of production of molecular mediator of immune response	43/1340	187/18903	3.77831e-12	9.72522e-11	7.72648e-11	TNFRSF1B/CD86/BTK/LAPTM5/SCIMP/PLCG2/CD74/JAK3/SLAMF1/LILRB1/PTPRC/SASH3/AXL/PTPN22/CD96/CLEC7A/CD226/CCR2/FCGR2B/NLRP3/CD40LG/LILRB4/TBX21/FCRL3/CR1/IL18/TLR7/CD22/IL33/TNFRSF4/IL10/CD244/KIT/IL1B/TNF/IL2/CD28/IL6/XCL1/IL21/NR4A3/CLC/IL17A	43
GO:0042605	MF	peptide antigen binding	18/1224	37/18432	2.93933e-12	1.05549e-10	9.00081e-11	HLA-DQA1/HLA-DPA1/HLA-DRB1/HLA-DPB1/HLA-DRA/TRBV7-9/HLA-DQB1/CD209/TRBV28/TRAV29DV5/TRAV12-2/HLA-DRB5/TRAV8-4/TRAV12-1/TRAV23DV6/TRAV12-3/TRAV19/TRBV12-3	18
GO:0031295	BP	T cell costimulation	20/1340	45/18903	5.10626e-12	1.30752e-10	1.0388e-10	CD86/TNFSF13B/PDCD1LG2/LILRB2/CD5/CARD11/CD3E/CD40LG/LILRB4/CCR7/TNFSF14/VAV1/CCL19/ICOS/MAP3K8/TNFRSF13C/CD80/CCL21/TMIGD2/CD28	20
GO:0005581	CC	collagen trimer	28/1404	86/19869	2.84084e-12	1.63704e-10	1.38304e-10	C1QC/LUM/C1QA/C1QB/COL8A1/COL1A2/COL14A1/COL5A1/COL15A1/COL8A2/COL16A1/C1QTNF7/COL6A3/COL3A1/C1QTNF2/MSR1/COL1A1/COL4A4/C1QTNF1/CTHRC1/FCN1/COL10A1/GLDN/MARCO/C1QL1/COLEC10/COL19A1/COL11A1	28
GO:0002821	BP	positive regulation of adaptive immune response	33/1340	120/18903	6.9862e-12	1.77968e-10	1.41392e-10	CD4/TNFSF13B/BTK/IL12RB1/SLAMF1/PTPRC/SASH3/C3/HLA-DRB1/CLEC7A/CD226/CCR2/NLRP3/HLA-DRA/CD1D/TBX21/IL18/SKAP1/CD1E/LTA/CD1C/IL12B/CD1A/FCER2/CD1B/IL1B/TNF/IL2/CLEC6A/CD28/IL6/XCL1/IL23R	33
GO:0002228	BP	natural killer cell mediated immunity	26/1340	77/18903	7.03933e-12	1.78402e-10	1.41736e-10	HAVCR2/LILRB1/SERPINB9/CD96/SLAMF6/CD226/SLAMF7/CD2/CORO1A/PIK3R6/CRTAM/LGALS9/FCGR3A/VAV1/KLRB1/IL18/NKG7/RASGRP1/IL12B/KLRD1/NCR3/GZMB/IL21/NCR1/CLEC12B/SERPINB4	26
GO:0030246	MF	carbohydrate binding	52/1224	275/18432	5.43091e-12	1.8654e-10	1.59075e-10	CD33/HLA-DRB1/CLEC7A/MRC1/SELL/CD72/HLA-DRA/LGALS9/CLEC2B/CLEC10A/SIGLEC9/LY75/CLEC12A/SIGLEC10/KLRB1/SIGLEC7/CD22/SIGLEC1/VCAN/CLEC17A/CD69/LGALS2/SIGLEC14/CD209/CLEC9A/KLRD1/CNTN1/CNTN2/OLR1/SIGLEC8/FCER2/HK3/SIGLEC6/FCN1/CLEC4E/CLEC4D/CHI3L2/ADGRL3/CLEC4A/CLEC4C/ATRNL1/IL2/CLEC6A/CLEC1B/CHI3L1/SIGLEC5/COLEC10/SIGLEC12/CLEC12B/SELE/CLEC20A/CLC	52
GO:0002824	BP	positive regulation of adaptive immune response based on somatic recombination of immune receptors built from immunoglobulin superfamily domains	32/1340	114/18903	7.95427e-12	2.00561e-10	1.59342e-10	CD4/TNFSF13B/BTK/IL12RB1/SLAMF1/PTPRC/SASH3/C3/HLA-DRB1/CLEC7A/CD226/CCR2/NLRP3/HLA-DRA/CD1D/TBX21/IL18/CD1E/LTA/CD1C/IL12B/CD1A/FCER2/CD1B/IL1B/TNF/IL2/CLEC6A/CD28/IL6/XCL1/IL23R	32
GO:0043370	BP	regulation of CD4-positive, alpha-beta T cell differentiation	22/1340	56/18903	9.01248e-12	2.2609e-10	1.79624e-10	CD86/NCKAP1L/IL12RB1/JAK3/SASH3/HLA-DRB1/NLRP3/IRF4/RUNX3/HLA-DRA/LGALS9/TBX21/CCL19/IL18/IL2RG/IL12B/CD80/IL2/BATF/IL23R/TNFSF18/IFNG	22
GO:0046637	BP	regulation of alpha-beta T cell differentiation	25/1340	73/18903	1.24811e-11	3.09957e-10	2.46254e-10	CD86/NCKAP1L/IL12RB1/JAK3/SASH3/HLA-DRB1/NLRP3/IRF4/RUNX3/HLA-DRA/LGALS9/LILRB4/TBX21/CCL19/IL18/ZAP70/IL2RG/IL12B/CD80/PRDM1/IL2/BATF/IL23R/TNFSF18/IFNG	25
GO:0150076	BP	neuroinflammatory response	25/1340	73/18903	1.24811e-11	3.09957e-10	2.46254e-10	TNFRSF1B/CTSC/ITGB2/ITGAM/PLCG2/CST7/PTPRC/AIF1/SYT11/TLR2/C1QA/TYROBP/CD200R1/IL18/C5AR1/LRRK2/CD200/IL33/CX3CL1/CX3CR1/IL1B/MMP9/TNF/IL6/IFNG	25
GO:0031294	BP	lymphocyte costimulation	20/1340	47/18903	1.37081e-11	3.38727e-10	2.69112e-10	CD86/TNFSF13B/PDCD1LG2/LILRB2/CD5/CARD11/CD3E/CD40LG/LILRB4/CCR7/TNFSF14/VAV1/CCL19/ICOS/MAP3K8/TNFRSF13C/CD80/CCL21/TMIGD2/CD28	20
GO:0032612	BP	interleukin-1 production	34/1340	130/18903	1.56158e-11	3.80163e-10	3.02032e-10	IL16/HAVCR2/CD33/IFI16/MNDA/CLEC7A/PYHIN1/NLRP3/TYROBP/TLR8/TLR6/LGALS9/LILRB4/AIM2/CCR7/CASP1/GBP5/CCL19/SERPINB1/NLRP1/LILRA2/CARD16/IL10/CX3CL1/TNFAIP3/IGHD/MEFV/CX3CR1/SAA1/LILRA5/TNF/IL6/IFNG/IL17A	34
GO:0032652	BP	regulation of interleukin-1 production	34/1340	130/18903	1.56158e-11	3.80163e-10	3.02032e-10	IL16/HAVCR2/CD33/IFI16/MNDA/CLEC7A/PYHIN1/NLRP3/TYROBP/TLR8/TLR6/LGALS9/LILRB4/AIM2/CCR7/CASP1/GBP5/CCL19/SERPINB1/NLRP1/LILRA2/CARD16/IL10/CX3CL1/TNFAIP3/IGHD/MEFV/CX3CR1/SAA1/LILRA5/TNF/IL6/IFNG/IL17A	34
GO:0045621	BP	positive regulation of lymphocyte differentiation	34/1340	130/18903	1.56158e-11	3.80163e-10	3.02032e-10	CD86/BTK/NCKAP1L/IL12RB1/CD74/PTPRC/LILRB2/SASH3/IL2RA/HLA-DRB1/AXL/IL7R/TESPA1/NLRP3/INPP5D/CD27/PIK3R6/RUNX3/HLA-DRA/LGALS9/LILRB4/CR1/CCL19/IL18/RASGRP1/ZAP70/IL2RG/IL4I1/IL10/IL12B/CD80/IL2/IL23R/IFNG	34
GO:0032732	BP	positive regulation of interleukin-1 production	25/1340	74/18903	1.75907e-11	4.24065e-10	3.36911e-10	IL16/HAVCR2/IFI16/MNDA/CLEC7A/PYHIN1/NLRP3/TYROBP/TLR8/TLR6/LGALS9/AIM2/CASP1/GBP5/CCL19/NLRP1/LILRA2/IGHD/MEFV/SAA1/LILRA5/TNF/IL6/IFNG/IL17A	25
GO:0042267	BP	natural killer cell mediated cytotoxicity	25/1340	74/18903	1.75907e-11	4.24065e-10	3.36911e-10	HAVCR2/LILRB1/SERPINB9/SLAMF6/CD226/SLAMF7/CD2/CORO1A/PIK3R6/CRTAM/LGALS9/FCGR3A/VAV1/KLRB1/IL18/NKG7/RASGRP1/IL12B/KLRD1/NCR3/GZMB/IL21/NCR1/CLEC12B/SERPINB4	25
GO:0031663	BP	lipopolysaccharide-mediated signaling pathway	23/1340	63/18903	1.8186e-11	4.36287e-10	3.46621e-10	HCK/SPI1/PTAFR/SCIMP/PLCG2/CD180/CD6/PTPN22/TLR2/LY86/LY96/IL18/CCL5/LILRA2/CARD16/CX3CL1/TNFAIP3/IL1B/CCL2/TNF/LTF/BPI/LBP	23
GO:0002495	BP	antigen processing and presentation of peptide antigen via MHC class II	17/1340	34/18903	1.91437e-11	4.54846e-10	3.61366e-10	CTSS/HLA-DQA1/CD74/HLA-DOA/HLA-DPA1/HLA-DRB1/FCER1G/FCGR2B/HLA-DPB1/HLA-DRA/HLA-DQB1/HLA-DOB/HLA-DRB5/HLA-DQB2/HLA-DQA2/IFI30/CTSE	17
GO:0036336	BP	dendritic cell migration	17/1340	34/18903	1.91437e-11	4.54846e-10	3.61366e-10	PIK3CG/SPI1/SLAMF1/CCR5/CXCR4/SLAMF8/CCR2/LGALS9/CCR1/CCR7/GPR183/CCL19/CCL5/CCL21/CCR6/TNFSF18/CXCR1	17
GO:0002294	BP	CD4-positive, alpha-beta T cell differentiation involved in immune response	24/1340	70/18903	3.11852e-11	7.37402e-10	5.85851e-10	CD86/IL12RB1/JAK3/HLA-DRB1/SPN/SLAMF6/LY9/NLRP3/IRF4/HLA-DRA/LGALS9/GPR183/TBX21/CCL19/IL18/IL12B/CD80/IL2/IL6/BATF/IL23R/TNFSF18/IL21/IFNG	24
GO:0008528	MF	G protein-coupled peptide receptor activity	35/1224	147/18432	2.24158e-11	7.37853e-10	6.29215e-10	CMKLR1/CCR5/CXCR4/CCR2/GPR171/CXCR3/CCR1/FPR3/CCR7/CCR4/CXCR6/XCR1/BDKRB2/TACR1/SSTR2/FPR1/CCR8/SORCS2/GPR84/CYSLTR2/PTH1R/F2RL2/CX3CR1/SSTR3/CCR6/CXCR5/CCR3/ADCYAP1R1/FPR2/NPFFR1/ACKR4/SORCS1/CXCR1/LHCGR/SSTR4	35
GO:0001776	BP	leukocyte homeostasis	29/1340	100/18903	3.14071e-11	7.39114e-10	5.87211e-10	TNFSF13B/BTK/NCKAP1L/CD74/JAK3/SASH3/IL2RA/AXL/DOCK10/IL7R/GAPT/PIK3CD/CORO1A/SIT1/FLT3/LGALS9/GPR174/TNFSF14/GPR183/DOCK11/TNFRSF17/LGALS2/TNFRSF13B/GCNT4/TNFAIP3/IL2/IL6/CXCL6/SPTA1	29
GO:0033627	BP	cell adhesion mediated by integrin	27/1340	88/18903	3.53512e-11	8.27988e-10	6.57819e-10	NCKAP1L/ITGB2/ITGAM/PIK3CG/FERMT3/ITGAL/CD3E/ITGA4/ITGAX/SFRP2/FBN1/COL16A1/CCL5/ITGA11/SKAP1/ITGB7/CXCL13/P2RY12/ITGA8/CCL21/MMRN1/EPHA2/SERPINE1/LIF/ITGBL1/ITGAD/ITGB6	27
GO:0002287	BP	alpha-beta T cell activation involved in immune response	24/1340	71/18903	4.39685e-11	1.02015e-09	8.1049e-10	CD86/IL12RB1/JAK3/HLA-DRB1/SPN/SLAMF6/LY9/NLRP3/IRF4/HLA-DRA/LGALS9/GPR183/TBX21/CCL19/IL18/IL12B/CD80/IL2/IL6/BATF/IL23R/TNFSF18/IL21/IFNG	24
GO:0002293	BP	alpha-beta T cell differentiation involved in immune response	24/1340	71/18903	4.39685e-11	1.02015e-09	8.1049e-10	CD86/IL12RB1/JAK3/HLA-DRB1/SPN/SLAMF6/LY9/NLRP3/IRF4/HLA-DRA/LGALS9/GPR183/TBX21/CCL19/IL18/IL12B/CD80/IL2/IL6/BATF/IL23R/TNFSF18/IL21/IFNG	24
GO:0050731	BP	positive regulation of peptidyl-tyrosine phosphorylation	42/1340	193/18903	4.45812e-11	1.02953e-09	8.17944e-10	CD4/HCLS1/CSF1R/PLCG2/CD74/PTPRC/NCF1/CD3E/FLT3/IL34/IL18/CCL5/HGF/GFRA1/IL12B/CNTN1/CD80/NOX4/KIT/ALKAL2/FGF10/TSLP/LIF/LILRA5/TNF/IL2/CLEC6A/IL24/OSM/IL6/IL23R/TNFSF18/THBS4/EREG/AREG/IL21/GREM1/ADRA1A/IFNG/ALKAL1/CSF2/IL20	42
GO:1905517	BP	macrophage migration	22/1340	60/18903	4.52051e-11	1.03909e-09	8.25532e-10	CSF1R/CMKLR1/C3AR1/MMP2/SLAMF1/SLAMF8/CCR2/IL34/CD200R1/CCL5/C5AR1/CD200/CX3CL1/P2RY12/RARRES2/CX3CR1/SAA1/CCL2/TNFSF18/CYP19A1/CXCL17/CKLF	22
GO:0002478	BP	antigen processing and presentation of exogenous peptide antigen	18/1340	40/18903	4.61392e-11	1.05565e-09	8.38691e-10	CTSS/HLA-DQA1/CD74/HLA-DOA/HLA-DPA1/HLA-DRB1/FCER1G/FCGR2B/HLA-DPB1/HLA-DRA/HLA-DQB1/HLA-DOB/HLA-DRB5/HLA-DQB2/CLEC4A/HLA-DQA2/IFI30/CTSE	18
GO:2000516	BP	positive regulation of CD4-positive, alpha-beta T cell activation	19/1340	45/18903	5.26198e-11	1.19837e-09	9.52082e-10	CD86/NCKAP1L/IL12RB1/SASH3/HLA-DRB1/CARD11/CD3E/NLRP3/HLA-DRA/LGALS9/CCL19/IL18/IL2RG/IL12B/CD80/CD28/XCL1/IL23R/IFNG	19
GO:0050730	BP	regulation of peptidyl-tyrosine phosphorylation	51/1340	266/18903	5.57097e-11	1.26292e-09	1.00337e-09	CD4/SAMSN1/HCLS1/CSF1R/ITGB2/PLCG2/CD74/PTPRC/BST1/NCF1/CD3E/CD300A/SFRP2/FLT3/LILRB4/IL34/IL18/CCL5/THY1/HGF/GFRA1/IL12B/CNTN1/CD80/NOX4/KIT/ALKAL2/IL22RA2/FGF10/TSLP/LIF/LILRA5/TNF/IL2/CLEC6A/IL24/OSM/IL6/IL23R/TNFSF18/THBS4/EREG/SOCS3/AREG/IL21/GREM1/ADRA1A/IFNG/ALKAL1/CSF2/IL20	51
GO:0005518	MF	collagen binding	23/1224	69/18432	4.16017e-11	1.31461e-09	1.12106e-09	CTSK/CTSS/TGFBI/LUM/ECM2/COL14A1/AEBP1/PODN/PCOLCE/DCN/SPARC/ITGA11/DDR2/TNXB/C1QTNF1/ASPN/FN1/PCOLCE2/MMP9/COMP/LRRC15/MMP12/MMP13	23
GO:0002504	BP	antigen processing and presentation of peptide or polysaccharide antigen via MHC class II	17/1340	36/18903	6.15334e-11	1.38858e-09	1.10319e-09	CTSS/HLA-DQA1/CD74/HLA-DOA/HLA-DPA1/HLA-DRB1/FCER1G/FCGR2B/HLA-DPB1/HLA-DRA/HLA-DQB1/HLA-DOB/HLA-DRB5/HLA-DQB2/HLA-DQA2/IFI30/CTSE	17
GO:0002833	BP	positive regulation of response to biotic stimulus	41/1340	188/18903	7.06031e-11	1.586e-09	1.26005e-09	HCK/HAVCR2/SPI1/IFI16/SCIMP/PLCG2/CD180/HLA-DRB1/MNDA/CLEC7A/SLAMF6/CD226/PYHIN1/TYROBP/CRTAM/LY86/TLR8/CD1D/AIM2/GBP5/LY96/VAV1/CCL5/RASGRP1/LILRA2/CYBA/ZBP1/IL12B/MIAT/KLRD1/NCR3/FCN1/CLEC6A/FPR2/EREG/IL21/COLEC10/MMP12/LBP/IL17A/USP17L2	41
GO:0002707	BP	negative regulation of lymphocyte mediated immunity	21/1340	56/18903	7.60023e-11	1.69956e-09	1.35027e-09	NCKAP1L/HAVCR2/SLAMF1/LILRB1/SERPINB9/PTPRC/CD96/IL7R/FCGR2B/LGALS9/LILRB4/TBX21/CR1/IL4I1/CR2/KLRD1/XCL1/CSMD3/CR1L/CLEC12B/SERPINB4	21
GO:0001913	BP	T cell mediated cytotoxicity	20/1340	51/18903	8.27332e-11	1.84174e-09	1.46323e-09	CTSC/NCKAP1L/IL12RB1/LILRB1/PTPRC/HLA-DRB1/IL7R/FCGR2B/HLA-DRA/CD1D/PRF1/CD1E/GZMM/CD1C/IL12B/KLRD1/CD1A/CD1B/XCL1/IL23R	20
GO:0002820	BP	negative regulation of adaptive immune response	22/1340	62/18903	9.54998e-11	2.11641e-09	1.68145e-09	SAMSN1/NCKAP1L/HAVCR2/JAK3/SLAMF1/LILRB1/PTPRC/IL7R/FCGR2B/LILRB4/TBX21/CR1/IL4I1/IL33/IL1RL1/CR2/KLRD1/IL2/XCL1/CSMD3/CR1L/TNFSF18	22
GO:0001653	MF	peptide receptor activity	35/1224	153/18432	7.43941e-11	2.26044e-09	1.92762e-09	CMKLR1/CCR5/CXCR4/CCR2/GPR171/CXCR3/CCR1/FPR3/CCR7/CCR4/CXCR6/XCR1/BDKRB2/TACR1/SSTR2/FPR1/CCR8/SORCS2/GPR84/CYSLTR2/PTH1R/F2RL2/CX3CR1/SSTR3/CCR6/CXCR5/CCR3/ADCYAP1R1/FPR2/NPFFR1/ACKR4/SORCS1/CXCR1/LHCGR/SSTR4	35
GO:0002335	BP	mature B cell differentiation	17/1340	37/18903	1.06332e-10	2.34594e-09	1.8638e-09	SPI1/PLCG2/DOCK10/SLAMF8/PLCL2/FCGR2B/GPR183/DOCK11/CR1/POU2AF1/IL2RG/CD19/IL10/IRF8/IL2/IL6/IL21	17
GO:0002823	BP	negative regulation of adaptive immune response based on somatic recombination of immune receptors built from immunoglobulin superfamily domains	21/1340	57/18903	1.12345e-10	2.46759e-09	1.96045e-09	NCKAP1L/HAVCR2/JAK3/SLAMF1/LILRB1/PTPRC/IL7R/FCGR2B/LILRB4/TBX21/CR1/IL4I1/IL33/IL1RL1/CR2/KLRD1/IL2/XCL1/CSMD3/CR1L/TNFSF18	21
GO:0097028	BP	dendritic cell differentiation	19/1340	47/18903	1.31216e-10	2.86934e-09	2.27963e-09	SPI1/LILRB1/LILRB2/AXL/TMEM176A/FCGR2B/IRF4/FLT3/LGALS9/CCR7/CCL19/CAMK4/BLK/TMEM176B/BATF2/IRF8/BATF/ITGB6/CSF2	19
GO:0042613	CC	MHC class II protein complex	12/1404	17/19869	6.57143e-11	3.36603e-09	2.84378e-09	HLA-DQA1/CD74/HLA-DOA/HLA-DPA1/HLA-DRB1/HLA-DPB1/HLA-DRA/HLA-DQB1/HLA-DOB/HLA-DRB5/HLA-DQB2/HLA-DQA2	12
GO:0033691	MF	sialic acid binding	13/1224	22/18432	1.29891e-10	3.80052e-09	3.24095e-09	CD33/ST8SIA4/SIGLEC9/SIGLEC10/SIGLEC7/CD22/SIGLEC14/SIGLEC8/SIGLEC6/FCN1/SIGLEC5/SIGLEC12/SELE	13
GO:0022408	BP	negative regulation of cell-cell adhesion	42/1340	202/18903	2.03823e-10	4.4374e-09	3.52543e-09	CD86/LAPTM5/NCKAP1L/PDCD1LG2/FGL2/HAVCR2/SPI1/CD74/JAK3/LILRB1/LILRB2/IL2RA/HLA-DRB1/PTPN22/SPN/FCGR2B/CD300A/LAX1/CRTAM/RUNX3/LGALS9/LILRB4/TIGIT/TNFAIP8L2/VSIG4/CTLA4/TBX21/CR1/PLA2G2D/GPNMB/IL4I1/IL10/PRKG1/C1QTNF1/CD80/CCL21/IL2/XCL1/IDO1/TNFSF18/VTCN1/ADAMTS18	42
GO:0002526	BP	acute inflammatory response	30/1340	114/18903	2.05893e-10	4.46282e-09	3.54562e-09	BTK/PIK3CG/VCAM1/CD6/C3/ALOX5AP/A2M/FCGR2B/NLRP3/CCR7/FCGR3A/PLA2G2D/CD163/DNASE1L3/TACR1/FN1/CNR1/FUT7/IGHG1/IL1B/TREM1/SAA1/SAA2/TNF/OSM/IL6/TNFSF11/IL1A/SAA4/LBP	30
GO:0032395	MF	MHC class II receptor activity	9/1224	10/18432	2.29801e-10	6.26009e-09	5.33839e-09	HLA-DQA1/HLA-DOA/HLA-DPA1/HLA-DRB1/HLA-DRA/HLA-DQB1/HLA-DOB/HLA-DQB2/HLA-DQA2	9
GO:0071723	MF	lipopeptide binding	9/1224	10/18432	2.29801e-10	6.26009e-09	5.33839e-09	TLR2/TLR6/CD1D/TLR1/CD1E/CD1C/CD1A/CD1B/LBP	9
GO:0002825	BP	regulation of T-helper 1 type immune response	15/1340	30/18903	2.98623e-10	6.44451e-09	5.12003e-09	HAVCR2/IL12RB1/JAK3/SLAMF1/CCR2/TBX21/CCL19/IL18/IL33/IL12B/IL1RL1/CD80/IL1B/XCL1/IL23R	15
GO:0023026	MF	MHC class II protein complex binding	14/1224	27/18432	2.66843e-10	7.02685e-09	5.99225e-09	CD4/HLA-DQA1/CD74/HLA-DOA/HLA-DPA1/HLA-DRB1/HLA-DPB1/HLA-DRA/HLA-DQB1/HLA-DOB/MS4A1/HLA-DRB5/HLA-DQB2/HLA-DQA2	14
GO:0050764	BP	regulation of phagocytosis	28/1340	103/18903	3.62703e-10	7.79339e-09	6.19169e-09	BTK/NCKAP1L/HCK/DOCK2/PLCG2/PTPRC/RAB31/C3/FCER1G/CLEC7A/SYT11/TLR2/FCGR2B/CD300A/FGR/SIRPG/CD300LF/IL2RB/IL2RG/CYBA/SIRPB1/FCN1/IL1B/CCL2/TNF/FPR2/IFNG/COLEC10	28
GO:0045582	BP	positive regulation of T cell differentiation	30/1340	117/18903	4.10464e-10	8.78144e-09	6.97667e-09	CD86/NCKAP1L/IL12RB1/CD74/PTPRC/LILRB2/SASH3/IL2RA/HLA-DRB1/IL7R/TESPA1/NLRP3/CD27/PIK3R6/RUNX3/HLA-DRA/LGALS9/LILRB4/CR1/CCL19/IL18/RASGRP1/ZAP70/IL2RG/IL4I1/IL12B/CD80/IL2/IL23R/IFNG	30
GO:0048020	MF	CCR chemokine receptor binding	18/1224	47/18432	4.0136e-10	1.02282e-08	8.72225e-09	CCR2/CCL22/CCL19/CCL5/CCL13/CCL17/CX3CL1/CXCL13/XCL2/CCL21/CCL4/CCL23/CCL2/CCL8/XCL1/CCL20/CCL7/CCL26	18
GO:0010863	BP	positive regulation of phospholipase C activity	17/1340	40/18903	4.83479e-10	1.02989e-08	8.18229e-09	CD86/PTAFR/ITK/PDGFRB/PDGFRA/RASGRP4/S1PR4/GPR55/P2RY6/C5AR1/ESR1/HTR2B/P2RY12/KIT/ADCYAP1R1/ADRA1A/SELE	17
GO:0032611	BP	interleukin-1 beta production	29/1340	111/18903	4.95492e-10	1.04523e-08	8.30416e-09	CD33/IFI16/MNDA/CLEC7A/PYHIN1/NLRP3/TYROBP/TLR8/TLR6/LGALS9/LILRB4/AIM2/CCR7/CASP1/GBP5/CCL19/SERPINB1/NLRP1/LILRA2/CARD16/CX3CL1/TNFAIP3/MEFV/CX3CR1/LILRA5/TNF/IL6/IFNG/IL17A	29
GO:0032651	BP	regulation of interleukin-1 beta production	29/1340	111/18903	4.95492e-10	1.04523e-08	8.30416e-09	CD33/IFI16/MNDA/CLEC7A/PYHIN1/NLRP3/TYROBP/TLR8/TLR6/LGALS9/LILRB4/AIM2/CCR7/CASP1/GBP5/CCL19/SERPINB1/NLRP1/LILRA2/CARD16/CX3CL1/TNFAIP3/MEFV/CX3CR1/LILRA5/TNF/IL6/IFNG/IL17A	29
GO:0007162	BP	negative regulation of cell adhesion	54/1340	308/18903	4.97025e-10	1.04523e-08	8.30416e-09	CD86/LAPTM5/NCKAP1L/MMP2/PDCD1LG2/FGL2/HAVCR2/SPI1/TGFBI/CD74/JAK3/LILRB1/PTPRC/LILRB2/IL2RA/HLA-DRB1/PLXNC1/PTPN22/SPN/FCGR2B/CD300A/LAX1/CRTAM/RUNX3/LGALS9/LILRB4/TIGIT/TNFAIP8L2/VSIG4/CTLA4/TBX21/GBP1/CR1/PLA2G2D/GPNMB/COL1A1/IL4I1/FBLN1/IL10/PRKG1/CX3CL1/C1QTNF1/ADAMDEC1/CD80/CCL21/SERPINE1/MYOC/IL2/XCL1/IDO1/TNFSF18/VTCN1/MMP12/ADAMTS18	54
GO:0019865	MF	immunoglobulin binding	13/1224	24/18432	5.74867e-10	1.4192e-08	1.21025e-08	FCER1G/FCGR2B/FCGR2A/FCGR3A/CD22/LILRA2/JCHAIN/MS4A1/FCGR2C/FCER1A/FCER2/MS4A2/FCAR	13
GO:0002399	BP	MHC class II protein complex assembly	11/1340	16/18903	6.84501e-10	1.42734e-08	1.13399e-08	HLA-DQA1/HLA-DOA/HLA-DPA1/HLA-DRB1/HLA-DPB1/HLA-DRA/HLA-DQB1/HLA-DOB/HLA-DRB5/HLA-DQB2/HLA-DQA2	11
GO:0002503	BP	peptide antigen assembly with MHC class II protein complex	11/1340	16/18903	6.84501e-10	1.42734e-08	1.13399e-08	HLA-DQA1/HLA-DOA/HLA-DPA1/HLA-DRB1/HLA-DPB1/HLA-DRA/HLA-DQB1/HLA-DOB/HLA-DRB5/HLA-DQB2/HLA-DQA2	11
GO:0002715	BP	regulation of natural killer cell mediated immunity	19/1340	51/18903	6.93436e-10	1.4399e-08	1.14397e-08	HAVCR2/LILRB1/SERPINB9/CD96/SLAMF6/CD226/PIK3R6/CRTAM/LGALS9/VAV1/KLRB1/RASGRP1/IL12B/KLRD1/NCR3/IL21/NCR1/CLEC12B/SERPINB4	19
GO:0050869	BP	negative regulation of B cell activation	16/1340	36/18903	6.99908e-10	1.44726e-08	1.14982e-08	SAMSN1/BTK/LAPTM5/MNDA/FCGR2B/INPP5D/CD300A/TYROBP/CTLA4/CR1/INHBA/IL10/BLK/TNFRSF13B/TBC1D10C/TNFAIP3	16
GO:0042093	BP	T-helper cell differentiation	22/1340	68/18903	7.38558e-10	1.52081e-08	1.20825e-08	CD86/IL12RB1/JAK3/HLA-DRB1/SPN/SLAMF6/LY9/NLRP3/IRF4/HLA-DRA/GPR183/TBX21/CCL19/IL18/IL12B/CD80/IL2/IL6/BATF/IL23R/TNFSF18/IL21	22
GO:0002381	BP	immunoglobulin production involved in immunoglobulin-mediated immune response	23/1340	74/18903	7.48027e-10	1.52758e-08	1.21363e-08	BTK/HLA-DQA1/HLA-DOA/PTPRC/HLA-DPA1/HLA-DRB1/GAPT/CD40LG/HLA-DPB1/HLA-DRA/TBX21/HLA-DQB1/HLA-DOB/IL10/HLA-DRB5/HLA-DQB2/CCR6/IL2/HLA-DQA2/CD28/XCL1/BATF/AICDA	23
GO:0050766	BP	positive regulation of phagocytosis	23/1340	74/18903	7.48027e-10	1.52758e-08	1.21363e-08	BTK/NCKAP1L/DOCK2/PLCG2/PTPRC/RAB31/C3/FCER1G/CLEC7A/FCGR2B/SIRPG/CD300LF/IL2RB/IL2RG/CYBA/SIRPB1/FCN1/IL1B/CCL2/TNF/FPR2/IFNG/COLEC10	23
GO:0002920	BP	regulation of humoral immune response	18/1340	46/18903	7.61301e-10	1.54195e-08	1.22504e-08	SERPING1/PTPRC/C3/A2M/CFH/FCGR2B/CCR7/VSIG4/CR1/LTA/CR2/CXCL13/FCER2/IL1B/TNF/CSMD3/CR1L/IL17A	18
GO:0042088	BP	T-helper 1 type immune response	18/1340	46/18903	7.61301e-10	1.54195e-08	1.22504e-08	HAVCR2/IL12RB1/JAK3/SLAMF1/HLA-DRB1/SPN/EBI3/CCR2/TBX21/CCL19/IL18/IL33/IL12B/IL1RL1/CD80/IL1B/XCL1/IL23R	18
GO:0001914	BP	regulation of T cell mediated cytotoxicity	17/1340	41/18903	7.71534e-10	1.55629e-08	1.23644e-08	NCKAP1L/IL12RB1/LILRB1/PTPRC/HLA-DRB1/IL7R/FCGR2B/HLA-DRA/CD1D/CD1E/CD1C/IL12B/KLRD1/CD1A/CD1B/XCL1/IL23R	17
GO:0002221	BP	pattern recognition receptor signaling pathway	39/1340	187/18903	8.18439e-10	1.6442e-08	1.30628e-08	BTK/CTSS/HAVCR2/SCIMP/PLCG2/SLC15A3/PTPN22/RFTN1/TLR2/NLRP3/CD300A/IRF4/TLR8/TLR6/AIM2/CASP1/LY96/CD300LF/TLR1/FCRL3/TLR10/BIRC3/NLRP1/TLR7/LILRA2/CYBA/ESR1/TNFAIP3/TNIP3/MEFV/FCN1/LILRA4/CLEC4E/TNF/LTF/COLEC10/TREML4/LBP/USP17L2	39
GO:0071735	CC	IgG immunoglobulin complex	9/1404	10/19869	4.01779e-10	1.8522e-08	1.56482e-08	IGHA1/IGHG4/IGKC/IGHG3/IGHG2/IGHG1/IGLC3/IGLC7/IGLC6	9
GO:0032731	BP	positive regulation of interleukin-1 beta production	21/1340	63/18903	9.63643e-10	1.92807e-08	1.53181e-08	IFI16/MNDA/CLEC7A/PYHIN1/NLRP3/TYROBP/TLR8/TLR6/LGALS9/AIM2/CASP1/GBP5/CCL19/NLRP1/LILRA2/MEFV/LILRA5/TNF/IL6/IFNG/IL17A	21
GO:0001774	BP	microglial cell activation	18/1340	47/18903	1.15239e-09	2.27804e-08	1.80986e-08	CTSC/ITGB2/ITGAM/CST7/PTPRC/AIF1/SYT11/TLR2/C1QA/TYROBP/C5AR1/LRRK2/IL33/CX3CL1/CX3CR1/TNF/IL6/IFNG	18
GO:0042269	BP	regulation of natural killer cell mediated cytotoxicity	18/1340	47/18903	1.15239e-09	2.27804e-08	1.80986e-08	HAVCR2/LILRB1/SERPINB9/SLAMF6/CD226/PIK3R6/CRTAM/LGALS9/VAV1/KLRB1/RASGRP1/IL12B/KLRD1/NCR3/IL21/NCR1/CLEC12B/SERPINB4	18
GO:1902622	BP	regulation of neutrophil migration	18/1340	47/18903	1.15239e-09	2.27804e-08	1.80986e-08	NCKAP1L/C3AR1/CD74/RAC2/BST1/SLAMF8/CCR7/CCL19/C5AR1/C5AR2/FUT7/CCL21/TNFAIP6/XCL1/THBS4/IL1A/CXCL8/LBP	18
GO:0032735	BP	positive regulation of interleukin-12 production	17/1340	42/18903	1.21081e-09	2.37453e-08	1.88651e-08	IL16/LAPTM5/SCIMP/PLCG2/CLEC7A/TLR2/CD40LG/LGALS9/CCR7/LTB/CCL19/IL12B/IRF8/IDO1/IL23R/IFNG/IL17A	17
GO:1900274	BP	regulation of phospholipase C activity	17/1340	42/18903	1.21081e-09	2.37453e-08	1.88651e-08	CD86/PTAFR/ITK/PDGFRB/PDGFRA/RASGRP4/S1PR4/GPR55/P2RY6/C5AR1/ESR1/HTR2B/P2RY12/KIT/ADCYAP1R1/ADRA1A/SELE	17
GO:0042130	BP	negative regulation of T cell proliferation	22/1340	70/18903	1.37807e-09	2.69187e-08	2.13863e-08	CD86/PDCD1LG2/HAVCR2/LILRB1/LILRB2/IL2RA/HLA-DRB1/SPN/CRTAM/LGALS9/LILRB4/VSIG4/CTLA4/CR1/PLA2G2D/GPNMB/IL4I1/IL10/CD80/XCL1/IDO1/VTCN1	22
GO:0070820	CC	tertiary granule	36/1404	164/19869	7.76078e-10	3.25247e-08	2.74784e-08	CD53/LAIR1/NCKAP1L/ITGB2/CTSS/ITGAM/CD33/PTAFR/LILRB2/CYBB/FCER1G/ITGAX/TIMP2/CD300A/CLEC12A/CR1/NFASC/CYBA/SIGLEC14/FPR1/TBC1D10C/OLR1/GPR84/ADGRE3/CLEC4D/LYZ/TNFAIP6/MMP9/CLEC4C/CXCL1/FPR2/LTF/FCAR/SIGLEC5/MCEMP1/CHIT1	36
GO:0050728	BP	negative regulation of inflammatory response	38/1340	184/18903	1.80017e-09	3.50253e-08	2.78268e-08	TNFRSF1B/AOAH/HCK/CST7/PTPRC/IL2RA/HLA-DRB1/SLAMF8/SYT11/FCGR2B/NLRP3/FGR/TNFAIP8L2/CD200R1/SIGLEC10/SERPINF1/CNR2/NT5E/HGF/CD200/IL10/IL12B/CX3CL1/TNFAIP3/GPR31/MEFV/FOXF1/LRFN5/WFDC1/IL22RA2/TNFAIP6/SAA1/APOE/IL2/FPR2/CYP19A1/SOCS3/CXCL17	38
GO:0061900	BP	glial cell activation	19/1340	54/18903	2.14031e-09	4.148e-08	3.2955e-08	CTSC/ITGB2/ITGAM/CST7/PTPRC/AIF1/SYT11/TLR2/C1QA/TYROBP/C5AR1/LRRK2/IL33/CX3CL1/CX3CR1/IL1B/TNF/IL6/IFNG	19
GO:0071356	BP	cellular response to tumor necrosis factor	44/1340	234/18903	2.17952e-09	4.20749e-08	3.34276e-08	TNFRSF1B/TNFSF13B/LAPTM5/CTSK/VCAM1/CCL22/GBP2/AIM2/CASP1/GBP1/CCL19/CCL5/BIRC3/HAS2/TNFRSF17/COL1A1/CCL13/ADAMTS12/CYBA/CARD16/TNFRSF4/CCL17/CX3CL1/CCDC3/TNFRSF13C/TNFAIP3/CD70/XCL2/CCL21/CCL4/TCL1A/CCL23/CCL2/TNF/CCL8/XCL1/CLDN18/TNFSF18/CCL20/CHI3L1/TNFSF11/CCL7/CCL26/CXCL8	44
GO:0072540	BP	T-helper 17 cell lineage commitment	10/1340	14/18903	2.38667e-09	4.58947e-08	3.64624e-08	IL12RB1/SLAMF6/LY9/IRF4/TBX21/IL12B/IL6/BATF/IL23R/TNFSF18	10
GO:0002886	BP	regulation of myeloid leukocyte mediated immunity	20/1340	60/18903	2.41308e-09	4.62226e-08	3.67229e-08	BTK/ITGB2/ITGAM/SPI1/PTAFR/RAC2/C3/CD84/CCR2/FCGR2B/CD300A/TYROBP/LGALS9/FGR/ADGRE2/DNASE1L3/BLK/FOXF1/CX3CR1/CXCL6	20
GO:0046641	BP	positive regulation of alpha-beta T cell proliferation	13/1340	25/18903	2.50619e-09	4.78208e-08	3.79926e-08	PTPRC/PTPN22/CARD11/EBI3/CCR2/CD3E/LGALS9/RASAL3/IL18/ZAP70/IL12B/CD28/XCL1	13
GO:0050854	BP	regulation of antigen receptor-mediated signaling pathway	21/1340	66/18903	2.52921e-09	4.80744e-08	3.81941e-08	LAPTM5/PTPRC/PTPN22/CARD11/CD226/PLCL2/TESPA1/TRAT1/FCGR2B/CD300A/LILRB4/CCR7/UBASH3A/SLA2/FCRL3/GBP1/THY1/CD22/CD19/PRKCB/BLK	21
GO:2000404	BP	regulation of T cell migration	18/1340	49/18903	2.54247e-09	4.81413e-08	3.82472e-08	SPN/AIF1/CCR2/ITGA4/CORO1A/TNFSF14/CD200R1/CCL5/CD200/CXCL13/XCL2/CCL21/CCR6/XCL1/CXCL10/CCL20/AIRE/S100A7	18
GO:0032743	BP	positive regulation of interleukin-2 production	15/1340	34/18903	2.72487e-09	5.12027e-08	4.06795e-08	CD86/CD4/PLCG2/PTPRC/SASH3/CLEC7A/CARD11/CCR2/CD3E/IRF4/CD80/IL1B/CD28/VTCN1/IL1A	15
GO:0090022	BP	regulation of neutrophil chemotaxis	15/1340	34/18903	2.72487e-09	5.12027e-08	4.06795e-08	NCKAP1L/C3AR1/CD74/RAC2/BST1/CCR7/CCL19/C5AR1/C5AR2/CCL21/TNFAIP6/XCL1/THBS4/CXCL8/LBP	15
GO:1905521	BP	regulation of macrophage migration	17/1340	44/18903	2.84775e-09	5.3309e-08	4.23529e-08	CSF1R/CMKLR1/C3AR1/SLAMF1/SLAMF8/IL34/CD200R1/CCL5/C5AR1/CD200/CX3CL1/P2RY12/RARRES2/CX3CR1/TNFSF18/CYP19A1/CXCL17	17
GO:0032602	BP	chemokine production	26/1340	99/18903	3.43386e-09	6.40383e-08	5.08771e-08	CSF1R/HAVCR2/CD74/CLEC7A/CD84/AIF1/TLR2/LGALS9/LILRB4/IL18/TLR7/IL33/IL10/IL1RL1/MEFV/EPHA2/TSLP/IL1B/TREM1/TNF/IL6/CXCL6/AIRE/IFNG/LBP/IL17A	26
GO:0001968	MF	fibronectin binding	14/1224	31/18432	2.7416e-09	6.56321e-08	5.59688e-08	CTSK/MMP2/CTSS/CCDC80/ITGA4/SFRP2/LILRB4/SSC5D/FBLN1/CCN2/IGFBP6/TNFAIP6/MYOC/LRRC15	14
GO:0002367	BP	cytokine production involved in immune response	29/1340	120/18903	3.54586e-09	6.58783e-08	5.2339e-08	TNFRSF1B/BTK/LAPTM5/SCIMP/PLCG2/CD74/JAK3/SLAMF1/LILRB1/SASH3/AXL/CD96/CLEC7A/CD226/CCR2/NLRP3/LILRB4/TBX21/IL18/TLR7/IL10/KIT/IL1B/TREM1/TNF/IL6/XCL1/NR4A3/CLC	29
GO:0002269	BP	leukocyte activation involved in inflammatory response	18/1340	50/18903	3.71053e-09	6.86795e-08	5.45644e-08	CTSC/ITGB2/ITGAM/CST7/PTPRC/AIF1/SYT11/TLR2/C1QA/TYROBP/C5AR1/LRRK2/IL33/CX3CL1/CX3CR1/TNF/IL6/IFNG	18
GO:1901681	MF	sulfur compound binding	46/1224	270/18432	3.1523e-09	7.32445e-08	6.24604e-08	CCDC80/PTPRC/CFH/ECM2/SELL/COL5A1/LTBP2/PCOLCE/FBN1/PLA2G2D/ADGRE2/NRP2/GPNMB/CCN4/RSPO1/PRELP/TNXB/POSTN/THBS2/CXCL13/CCN2/FN1/PGF/PCOLCE2/FGF9/MPO/FGF10/NDNF/TKTL1/ADAMTS5/SAA1/CCL23/FST/APOE/CCL8/LTF/CXCL10/CXCL6/THBS4/COMP/CCL7/LGR6/CCN5/CXCL8/COL11A1/GLRA1	46
GO:0001664	MF	G protein-coupled receptor binding	48/1224	289/18432	3.40428e-09	7.68395e-08	6.5526e-08	C3/CCR2/CCL22/CNRIP1/CCL19/CCL5/RSPO1/CCL13/BDKRB2/CCL17/PNOC/FPR1/CX3CL1/CTHRC1/CXCL13/WNT2B/CXCL9/XCL2/FCN1/CCL21/CCL4/CLIC6/CX3CR1/SAA1/CCL23/CCL2/MYOC/IL2/CCL8/CXCL1/MARCO/XCL1/INSL3/CXCL10/ADRB3/CXCL6/CXCL2/CCL20/RTP5/CXCL14/CCL7/CXCL5/CCL26/CXCL8/PENK/RTP1/CKLF/RTP3	48
GO:0002295	BP	T-helper cell lineage commitment	11/1340	18/18903	4.3661e-09	8.05122e-08	6.39652e-08	IL12RB1/SPN/SLAMF6/LY9/IRF4/TBX21/IL12B/IL6/BATF/IL23R/TNFSF18	11
GO:0043372	BP	positive regulation of CD4-positive, alpha-beta T cell differentiation	15/1340	35/18903	4.45639e-09	8.18716e-08	6.50453e-08	CD86/NCKAP1L/IL12RB1/SASH3/HLA-DRB1/NLRP3/HLA-DRA/LGALS9/CCL19/IL18/IL2RG/IL12B/CD80/IL23R/IFNG	15
GO:0048246	BP	macrophage chemotaxis	16/1340	40/18903	4.58739e-09	8.39663e-08	6.67094e-08	CSF1R/CMKLR1/C3AR1/MMP2/SLAMF1/SLAMF8/IL34/CCL5/C5AR1/RARRES2/SAA1/CCL2/TNFSF18/CYP19A1/CXCL17/CKLF	16
GO:0043030	BP	regulation of macrophage activation	20/1340	62/18903	4.62119e-09	8.42727e-08	6.69529e-08	CTSC/HAVCR2/CD74/CST7/PTPRC/CD84/SYT11/FCGR2B/TLR6/VSIG4/LRRK2/CD200/IL33/IL10/CX3CL1/IL1RL1/LRFN5/IL6/BPI/LBP	20
GO:1905523	BP	positive regulation of macrophage migration	13/1340	26/18903	4.68669e-09	8.51531e-08	6.76524e-08	CSF1R/CMKLR1/C3AR1/SLAMF1/IL34/CCL5/C5AR1/CX3CL1/P2RY12/RARRES2/CX3CR1/TNFSF18/CXCL17	13
GO:0002761	BP	regulation of myeloid leukocyte differentiation	29/1340	122/18903	5.32728e-09	9.64375e-08	7.66175e-08	CD4/EVI2B/HCLS1/CD74/LILRB1/HLA-DRB1/C1QC/INPP5D/TYROBP/GPR68/CCR1/LILRB4/IL34/FBN1/GPR55/CAMK4/INHBA/IL12B/TNFAIP6/LIF/TNF/LTF/IL23R/CLDN18/IFNG/TNFSF11/IL20/IL17A/MIR125B1	29
GO:0097696	BP	receptor signaling pathway via STAT	37/1340	183/18903	5.39568e-09	9.73191e-08	7.7318e-08	CSF2RA/IL10RA/HCLS1/CSF1R/JAK3/CSF2RB/PTPRC/IL7R/CCR2/CD300A/FLT3/STAT4/IL18/CCL5/IL10/IL12B/KIT/IL22RA2/TSLP/LIF/CRLF2/CCL2/TNF/IL2/IL24/OSM/IL6/IL23R/TNFSF18/SOCS3/IL21/IFNG/CLEC12B/CSF2/IL26/IL20/MIR125B1	37
GO:0004875	MF	complement receptor activity	9/1224	12/18432	4.47378e-09	9.81745e-08	8.37198e-08	CMKLR1/C3AR1/FPR3/CR1/C5AR1/C5AR2/FPR1/CR2/FPR2	9
GO:0002312	BP	B cell activation involved in immune response	24/1340	88/18903	6.05463e-09	1.08807e-07	8.64451e-08	SPI1/PLCG2/CD180/PTPRC/DOCK10/GAPT/PLCL2/FCGR2B/CD40LG/GPR183/DOCK11/TBX21/CR1/POU2AF1/CD19/IL10/IRF8/CCR6/IL2/CD28/IL6/BATF/IL21/AICDA	24
GO:0002260	BP	lymphocyte homeostasis	21/1340	69/18903	6.23627e-09	1.11025e-07	8.8207e-08	TNFSF13B/NCKAP1L/CD74/JAK3/SASH3/IL2RA/DOCK10/IL7R/GAPT/CORO1A/SIT1/LGALS9/GPR174/TNFSF14/DOCK11/TNFRSF17/LGALS2/TNFRSF13B/TNFAIP3/IL2/SPTA1	21
GO:2000401	BP	regulation of lymphocyte migration	21/1340	69/18903	6.23627e-09	1.11025e-07	8.8207e-08	SPN/AIF1/CCR2/ITGA4/CORO1A/TNFSF14/CD200R1/CCL5/CD200/CXCL13/XCL2/CCL21/CCL4/CCR6/CCL2/XCL1/CXCL10/CCL20/AIRE/CCL7/S100A7	21
GO:0045089	BP	positive regulation of innate immune response	32/1340	145/18903	6.24543e-09	1.11025e-07	8.8207e-08	HCK/HAVCR2/SPI1/IFI16/PLCG2/MNDA/CLEC7A/SLAMF6/CD226/PYHIN1/TYROBP/CRTAM/TLR8/CD1D/AIM2/GBP5/VAV1/CCL5/RASGRP1/LILRA2/ZBP1/IL12B/KLRD1/NCR3/FCN1/CLEC6A/FPR2/EREG/IL21/COLEC10/MMP12/LBP	32
GO:0002507	BP	tolerance induction	14/1340	31/18903	6.38143e-09	1.13036e-07	8.98047e-08	HAVCR2/LILRB2/IL2RA/CD3E/LGALS9/LILRB4/CCR4/PDCD1/ICOS/BLK/TNFAIP3/IDO1/AIRE/CLC	14
GO:0002224	BP	toll-like receptor signaling pathway	29/1340	123/18903	6.50491e-09	1.14812e-07	9.12155e-08	BTK/CTSS/HAVCR2/SCIMP/PLCG2/PTPN22/RFTN1/TLR2/CD300A/IRF4/TLR8/TLR6/LY96/CD300LF/TLR1/FCRL3/TLR10/BIRC3/TLR7/LILRA2/CYBA/ESR1/TNFAIP3/TNIP3/LILRA4/TNF/LTF/TREML4/LBP	29
GO:0070821	CC	tertiary granule membrane	22/1404	73/19869	3.17437e-09	1.21949e-07	1.03028e-07	CD53/LAIR1/ITGB2/ITGAM/CD33/PTAFR/LILRB2/CYBB/FCER1G/ITGAX/CD300A/CLEC12A/CYBA/SIGLEC14/OLR1/GPR84/CLEC4D/CLEC4C/FPR2/FCAR/SIGLEC5/MCEMP1	22
GO:0150077	BP	regulation of neuroinflammatory response	16/1340	41/18903	7.02954e-09	1.2363e-07	9.82213e-08	TNFRSF1B/CTSC/PLCG2/CST7/PTPRC/SYT11/CD200R1/IL18/LRRK2/CD200/IL33/CX3CL1/IL1B/MMP9/TNF/IL6	16
GO:0043383	BP	negative T cell selection	9/1340	12/18903	7.96969e-09	1.39667e-07	1.10963e-07	DOCK2/CD74/PTPRC/CD3E/CCR7/ZAP70/THEMIS/CD28/AIRE	9
GO:0001772	CC	immunological synapse	17/1404	45/19869	4.08919e-09	1.45009e-07	1.2251e-07	CD53/CD37/HAVCR2/SCIMP/CD6/HLA-DRB1/CARD11/CD3E/CORO1A/CRTAM/HLA-DRA/GZMA/ZAP70/SKAP1/IL4I1/GZMB/CD28	17
GO:0032677	BP	regulation of interleukin-8 production	26/1340	103/18903	8.51255e-09	1.48654e-07	1.18102e-07	CD33/CD74/PTPRC/PTPN22/CLEC7A/TLR2/CD2/TLR8/TLR6/LGALS9/TLR1/SSC5D/TLR7/LILRA2/C5AR2/IL10/CD244/FCN1/SERPINE1/IL1B/TNF/IL6/BPI/CHI3L1/NOS2/LBP	26
GO:0034612	BP	response to tumor necrosis factor	45/1340	254/18903	9.88212e-09	1.71963e-07	1.36621e-07	TNFRSF1B/TNFSF13B/LAPTM5/CTSK/VCAM1/CCL22/GBP2/AIM2/CASP1/GBP1/CCL19/CCL5/BIRC3/HAS2/TNFRSF17/COL1A1/CCL13/ADAMTS12/CYBA/CARD16/TNFRSF4/CCL17/CX3CL1/CCDC3/TNFRSF13C/TNFAIP3/CD70/XCL2/CCL21/CCL4/TCL1A/CCL23/CCL2/TNF/CCL8/XCL1/CLDN18/TNFSF18/CCL20/CHI3L1/TNFSF11/CCL7/CCL26/CXCL8/SELE	45
GO:0002718	BP	regulation of cytokine production involved in immune response	28/1340	118/18903	1.01544e-08	1.7608e-07	1.39892e-07	TNFRSF1B/BTK/LAPTM5/SCIMP/PLCG2/CD74/JAK3/SLAMF1/LILRB1/SASH3/AXL/CD96/CLEC7A/CD226/CCR2/NLRP3/LILRB4/TBX21/IL18/TLR7/IL10/KIT/IL1B/TNF/IL6/XCL1/NR4A3/CLC	28
GO:0071347	BP	cellular response to interleukin-1	27/1340	111/18903	1.0496e-08	1.81368e-07	1.44093e-07	MMP2/CCL22/GBP2/GBP1/CCL19/CCL5/HAS2/CCL13/ADAMTS12/ZBP1/CCL17/CX3CL1/KMO/XCL2/CCL21/CCL4/IL1B/CCL23/CCL2/CCL8/IL6/XCL1/CCL20/CCL7/CCL26/CXCL8/IL17A	27
GO:0032637	BP	interleukin-8 production	26/1340	104/18903	1.05934e-08	1.8207e-07	1.44651e-07	CD33/CD74/PTPRC/PTPN22/CLEC7A/TLR2/CD2/TLR8/TLR6/LGALS9/TLR1/SSC5D/TLR7/LILRA2/C5AR2/IL10/CD244/FCN1/SERPINE1/IL1B/TNF/IL6/BPI/CHI3L1/NOS2/LBP	26
GO:2000403	BP	positive regulation of lymphocyte migration	16/1340	42/18903	1.06103e-08	1.8207e-07	1.44651e-07	SPN/AIF1/CCR2/ITGA4/CORO1A/TNFSF14/CCL5/CXCL13/XCL2/CCL21/CCL4/XCL1/CXCL10/CCL20/CCL7/S100A7	16
GO:0002702	BP	positive regulation of production of molecular mediator of immune response	30/1340	133/18903	1.08093e-08	1.84436e-07	1.4653e-07	CD86/BTK/LAPTM5/SCIMP/PLCG2/CD74/SLAMF1/LILRB1/PTPRC/SASH3/PTPN22/CLEC7A/CD226/NLRP3/TBX21/IL18/TLR7/IL33/TNFRSF4/IL10/CD244/KIT/IL1B/IL2/CD28/IL6/XCL1/IL21/NR4A3/IL17A	30
GO:0046638	BP	positive regulation of alpha-beta T cell differentiation	18/1340	53/18903	1.08228e-08	1.84436e-07	1.4653e-07	CD86/NCKAP1L/IL12RB1/SASH3/HLA-DRB1/NLRP3/RUNX3/HLA-DRA/LGALS9/LILRB4/CCL19/IL18/ZAP70/IL2RG/IL12B/CD80/IL23R/IFNG	18
GO:0070555	BP	response to interleukin-1	31/1340	141/18903	1.18052e-08	2.00486e-07	1.59282e-07	MMP2/CCL22/GBP2/LGALS9/GBP1/CCL19/CCL5/HAS2/CCL13/ADAMTS12/CYBA/ZBP1/CCL17/CX3CL1/KMO/XCL2/CCL21/CCL4/IL1B/CCL23/CCL2/CCL8/IL6/XCL1/CCL20/CHI3L1/CCL7/CCL26/CXCL8/SELE/IL17A	31
GO:0030667	CC	secretory granule membrane	52/1404	313/19869	6.50523e-09	2.14208e-07	1.80973e-07	TNFRSF1B/CD53/LAIR1/NCKAP1L/ITGB2/C3AR1/ITGAM/CD33/PTAFR/PTPRC/LILRB2/BST1/CYBB/RAB31/ITGAL/MOXD1/FCER1G/ITGAX/TLR2/CD300A/FCGR2A/TYROBP/SELL/SIGLEC9/CLEC12A/IRAG2/SPARC/CR1/NFASC/C5AR1/GLIPR1/SLC17A9/CYBA/SIGLEC14/PLAUR/FPR1/SIRPB1/TBC1D10C/OLR1/GPR84/ADGRE3/CLEC4D/CEACAM3/CLEC4C/FPR2/CEACAM6/FCAR/LAMP3/SIGLEC5/CXCR1/MCEMP1/TMEM95	52
GO:0032642	BP	regulation of chemokine production	25/1340	98/18903	1.30217e-08	2.20387e-07	1.75093e-07	CSF1R/HAVCR2/CD74/CLEC7A/CD84/AIF1/TLR2/LGALS9/LILRB4/IL18/TLR7/IL33/IL10/IL1RL1/MEFV/EPHA2/TSLP/IL1B/TNF/IL6/CXCL6/AIRE/IFNG/LBP/IL17A	25
GO:0007200	BP	phospholipase C-activating G protein-coupled receptor signaling pathway	26/1340	105/18903	1.31412e-08	2.21652e-07	1.76098e-07	CMKLR1/C3AR1/GPR65/P2RY10/FPR3/GPR174/GPR18/GPR55/P2RY6/P2RY8/C5AR1/C5AR2/TACR1/FPR1/ESR1/HTR2B/P2RY12/HRH1/PTH1R/F2RL2/CX3CR1/FPR2/ADRA1B/LPAR4/ADRA1A/LHCGR	26
GO:0098636	CC	protein complex involved in cell adhesion	18/1404	52/19869	7.30678e-09	2.24562e-07	1.8972e-07	ITGB2/ITGAM/ITGAL/ITGA4/ITGAX/CTLA4/LAMA2/ITGA11/LGALS2/ITGB7/PLAUR/CD80/ITGA8/MMRN1/ITGBL1/CD28/ITGAD/ITGB6	18
GO:0010818	BP	T cell chemotaxis	13/1340	28/18903	1.47518e-08	2.47131e-07	1.9634e-07	PIK3CG/CCR2/PIK3CD/TNFSF14/GPR183/CCL5/CXCL13/XCL2/CCL21/XCL1/CXCL10/CCL26/S100A7	13
GO:0071624	BP	positive regulation of granulocyte chemotaxis	13/1340	28/18903	1.47518e-08	2.47131e-07	1.9634e-07	NCKAP1L/C3AR1/CD74/RAC2/CCR7/CCL19/C5AR1/CCL21/XCL1/THBS4/CXCL8/S100A7/LBP	13
GO:0045622	BP	regulation of T-helper cell differentiation	16/1340	43/18903	1.57894e-08	2.63114e-07	2.09039e-07	CD86/IL12RB1/JAK3/HLA-DRB1/NLRP3/IRF4/HLA-DRA/TBX21/CCL19/IL18/IL12B/CD80/IL2/BATF/IL23R/TNFSF18	16
GO:0002711	BP	positive regulation of T cell mediated immunity	19/1340	60/18903	1.58124e-08	2.63114e-07	2.09039e-07	IL12RB1/SLAMF1/PTPRC/SASH3/HLA-DRB1/NLRP3/HLA-DRA/CD1D/TBX21/IL18/CD1E/CD1C/IL12B/CD1A/CD1B/IL1B/IL6/XCL1/IL23R	19
GO:0030101	BP	natural killer cell activation	25/1340	99/18903	1.62608e-08	2.69667e-07	2.14245e-07	HAVCR2/SLAMF1/PTPRC/AXL/PTPN22/SLAMF7/PIK3CD/CD2/CORO1A/TYROBP/IL21R/FGR/FCGR3A/IL2RB/IL18/NKG7/RASGRP1/IL12B/CD244/KLRD1/NCR3/PRDM1/IL2/IL23R/NCR1	25
GO:0045577	BP	regulation of B cell differentiation	14/1340	33/18903	1.72187e-08	2.84598e-07	2.26107e-07	BTK/NCKAP1L/SLAMF8/CARD11/INPP5D/CD27/FCRL3/CR1/IKZF3/IL2RG/IL4I1/INHBA/IL10/IL2	14
GO:0042277	MF	peptide binding	51/1224	330/18432	1.35518e-08	2.89348e-07	2.46746e-07	CMKLR1/ITGB2/ITGAM/HLA-DQA1/CD74/LILRB2/HLA-DPA1/HLA-DRB1/EBI3/TLR2/C1QA/FCGR2B/HLA-DPB1/GPR171/TLR6/HLA-DRA/CD1D/TLR1/ENPEP/TRBV7-9/MSR1/HLA-DQB1/CD1E/CD209/TRBV28/CD1C/INHBA/TRAV29DV5/SSTR2/TRAV12-2/CD1A/HLA-DRB5/TRAV8-4/TRAV12-1/TRAV23DV6/CD1B/TRAV12-3/PTH1R/TRAV19/TRHDE/SSTR3/TRBV12-3/APOE/ADCYAP1R1/FPR2/MARCO/NPFFR1/GRIA2/LHCGR/SSTR4/LBP	51
GO:0007260	BP	tyrosine phosphorylation of STAT protein	23/1340	86/18903	1.87724e-08	3.09244e-07	2.45688e-07	HCLS1/CSF1R/JAK3/FLT3/IL18/CCL5/IL12B/KIT/IL22RA2/TSLP/LIF/TNF/IL2/IL24/OSM/IL6/IL23R/TNFSF18/SOCS3/IL21/IFNG/CSF2/IL20	23
GO:0002396	BP	MHC protein complex assembly	11/1340	20/18903	2.01766e-08	3.30174e-07	2.62317e-07	HLA-DQA1/HLA-DOA/HLA-DPA1/HLA-DRB1/HLA-DPB1/HLA-DRA/HLA-DQB1/HLA-DOB/HLA-DRB5/HLA-DQB2/HLA-DQA2	11
GO:0002501	BP	peptide antigen assembly with MHC protein complex	11/1340	20/18903	2.01766e-08	3.30174e-07	2.62317e-07	HLA-DQA1/HLA-DOA/HLA-DPA1/HLA-DRB1/HLA-DPB1/HLA-DRA/HLA-DQB1/HLA-DOB/HLA-DRB5/HLA-DQB2/HLA-DQA2	11
GO:0031589	BP	cell-substrate adhesion	57/1340	369/18903	2.02776e-08	3.30732e-07	2.6276e-07	ITGB2/ITGAM/FERMT3/RAC2/VCAM1/CCDC80/BST1/AXL/CD96/ITGAL/CD3E/FBLN5/ABI3BP/ITGA4/ECM2/ITGAX/CORO1A/PARVG/COL8A1/CCR7/PEAK1/EGFLAM/GBP1/COL16A1/EDIL3/COL3A1/ITGA11/THY1/EPHA3/SKAP1/HAS2/SIGLEC1/COL1A1/TNXB/ADAMTS12/FBLN2/FBLN1/ITGB7/HPSE/CX3CL1/CCN2/FN1/ITGA8/FOXF1/CCL21/NDNF/SERPINE1/ITGBL1/EGFL6/MYOC/ATRNL1/ITGAD/ITGB6/CEACAM6/GREM1/MMP12/MUC4	57
GO:0009620	BP	response to fungus	20/1340	67/18903	2.06604e-08	3.34766e-07	2.65965e-07	BTK/SPI1/SCIMP/PLCG2/CLEC7A/ZBP1/RARRES2/CLEC4E/CLEC4D/CX3CR1/MPO/CLEC4A/CLEC4C/CLEC6A/LTF/GNLY/S100A9/S100A12/DEFA4/IL17A	20
GO:0042531	BP	positive regulation of tyrosine phosphorylation of STAT protein	20/1340	67/18903	2.06604e-08	3.34766e-07	2.65965e-07	HCLS1/CSF1R/FLT3/IL18/CCL5/IL12B/KIT/TSLP/LIF/TNF/IL2/IL24/OSM/IL6/IL23R/TNFSF18/IL21/IFNG/CSF2/IL20	20
GO:0002448	BP	mast cell mediated immunity	18/1340	55/18903	2.10556e-08	3.38947e-07	2.69286e-07	BTK/MILR1/PIK3CG/SERPINB9/RAC2/CD84/PIK3CD/CD300A/LGALS9/FGR/ADGRE2/RASGRP1/BLK/KIT/FOXF1/PTGDR/PTGDS/NR4A3	18
GO:0010518	BP	positive regulation of phospholipase activity	18/1340	55/18903	2.10556e-08	3.38947e-07	2.69286e-07	CD86/PTAFR/ITK/PDGFRB/PDGFRA/RASGRP4/S1PR4/GPR55/CCL5/P2RY6/C5AR1/ESR1/HTR2B/P2RY12/KIT/ADCYAP1R1/ADRA1A/SELE	18
GO:0034113	BP	heterotypic cell-cell adhesion	19/1340	61/18903	2.14491e-08	3.4416e-07	2.73428e-07	ITGB2/VCAM1/PTPRC/LILRB2/ITGA4/ITGAX/CD2/CD1D/CD200R1/THY1/SKAP1/CD200/ITGB7/IL10/IL1B/TNF/GLDN/ITGAD/CEACAM6	19
GO:0032689	BP	negative regulation of interferon-gamma production	16/1340	44/18903	2.31846e-08	3.70803e-07	2.94595e-07	LAPTM5/PDCD1LG2/HAVCR2/SLAMF1/LILRB1/HLA-DRB1/AXL/CD96/LGALS9/LILRB4/CR1/IL33/INHBA/IL10/IL1RL1/XCL1	16
GO:0002430	BP	complement receptor mediated signaling pathway	9/1340	13/18903	2.42625e-08	3.86791e-07	3.07297e-07	CMKLR1/C3AR1/FPR3/CR1/C5AR1/C5AR2/FPR1/CR2/FPR2	9
GO:0045123	BP	cellular extravasation	21/1340	74/18903	2.48457e-08	3.94763e-07	3.13631e-07	SELPLG/PIK3CG/PTAFR/VCAM1/BST1/SPN/ITGAL/JAML/CCR2/ITGA4/PIK3CD/SELL/THY1/ITGB7/CX3CL1/FUT7/CCL21/CX3CR1/CCL2/TNF/SELE	21
GO:0001773	BP	myeloid dendritic cell activation	13/1340	29/18903	2.50022e-08	3.94763e-07	3.13631e-07	HAVCR2/SPI1/DOCK2/SLAMF1/CD2/IRF4/CAMK4/IL10/BATF2/CLEC4D/BATF/ITGB6/CSF2	13
GO:0090025	BP	regulation of monocyte chemotaxis	13/1340	29/18903	2.50022e-08	3.94763e-07	3.13631e-07	SLAMF8/AIF1/CCR2/CCR1/CCL5/CX3CR1/SERPINE1/FPR2/CXCL10/TNFSF18/GREM1/CXCL17/S100A7	13
GO:1902624	BP	positive regulation of neutrophil migration	14/1340	34/18903	2.73644e-08	4.30684e-07	3.42169e-07	NCKAP1L/C3AR1/CD74/RAC2/CCR7/CCL19/C5AR1/FUT7/CCL21/XCL1/THBS4/IL1A/CXCL8/LBP	14
GO:0050832	BP	defense response to fungus	18/1340	56/18903	2.89847e-08	4.54737e-07	3.61279e-07	SPI1/PLCG2/CLEC7A/ZBP1/RARRES2/CLEC4E/CLEC4D/CX3CR1/MPO/CLEC4A/CLEC4C/CLEC6A/LTF/GNLY/S100A9/S100A12/DEFA4/IL17A	18
GO:0001911	BP	negative regulation of leukocyte mediated cytotoxicity	12/1340	25/18903	3.35028e-08	5.22306e-07	4.14961e-07	NCKAP1L/HAVCR2/LILRB1/SERPINB9/PTPRC/IL7R/FCGR2B/LGALS9/KLRD1/CX3CR1/CLEC12B/SERPINB4	12
GO:0090023	BP	positive regulation of neutrophil chemotaxis	12/1340	25/18903	3.35028e-08	5.22306e-07	4.14961e-07	NCKAP1L/C3AR1/CD74/RAC2/CCR7/CCL19/C5AR1/CCL21/XCL1/THBS4/CXCL8/LBP	12
GO:0033003	BP	regulation of mast cell activation	16/1340	45/18903	3.36172e-08	5.2244e-07	4.15068e-07	MILR1/RAC2/CD84/CD226/CD300A/LGALS9/FGR/CD300LF/ADGRE2/CNR2/BLK/CNR1/FOXF1/TSLP/CRLF2/NR4A3	16
GO:0042509	BP	regulation of tyrosine phosphorylation of STAT protein	22/1340	82/18903	3.57808e-08	5.54322e-07	4.40397e-07	HCLS1/CSF1R/FLT3/IL18/CCL5/IL12B/KIT/IL22RA2/TSLP/LIF/TNF/IL2/IL24/OSM/IL6/IL23R/TNFSF18/SOCS3/IL21/IFNG/CSF2/IL20	22
GO:0019730	BP	antimicrobial humoral response	28/1340	125/18903	3.88624e-08	6.00182e-07	4.76832e-07	RNASE6/IGHM/IGHA1/IGKV3-20/JCHAIN/CCL13/IGHA2/CXCL13/CXCL9/RARRES2/LYZ/CXCL1/LTF/CXCL10/GNLY/CXCL6/CXCL2/CXCL14/S100A9/CXCL5/CXCL8/S100A12/RNASE3/PGLYRP4/S100A7/DEFA4/H2BC10/IL17A	28
GO:0043373	BP	CD4-positive, alpha-beta T cell lineage commitment	11/1340	21/18903	3.96496e-08	6.08536e-07	4.83469e-07	IL12RB1/SPN/SLAMF6/LY9/IRF4/TBX21/IL12B/IL6/BATF/IL23R/TNFSF18	11
GO:0090026	BP	positive regulation of monocyte chemotaxis	11/1340	21/18903	3.96496e-08	6.08536e-07	4.83469e-07	AIF1/CCR2/CCR1/CCL5/CX3CR1/SERPINE1/FPR2/CXCL10/TNFSF18/CXCL17/S100A7	11
GO:0007259	BP	receptor signaling pathway via JAK-STAT	34/1340	172/18903	4.00692e-08	6.13071e-07	4.87072e-07	CSF2RA/IL10RA/HCLS1/CSF1R/JAK3/CSF2RB/PTPRC/IL7R/CCR2/CD300A/FLT3/STAT4/IL18/CCL5/IL10/IL12B/KIT/IL22RA2/TSLP/LIF/CCL2/TNF/IL2/IL24/OSM/IL6/IL23R/TNFSF18/SOCS3/IL21/IFNG/CSF2/IL26/IL20	34
GO:0050830	BP	defense response to Gram-positive bacterium	27/1340	118/18903	4.21702e-08	6.43225e-07	5.11029e-07	RNASE6/HAVCR2/MPEG1/TNFSF8/IL7R/TLR2/GBP2/FGR/IL18/SSC5D/C5AR1/GBP4/LTA/RARRES2/LYZ/TRAV27/EPHA2/IL1B/GBP6/TNF/IL6/RNASE3/PGLYRP4/DEFA4/LBP/H2BC10/IL17A	27
GO:2000406	BP	positive regulation of T cell migration	14/1340	35/18903	4.26363e-08	6.48335e-07	5.15088e-07	SPN/AIF1/CCR2/ITGA4/CORO1A/TNFSF14/CCL5/CXCL13/XCL2/CCL21/XCL1/CXCL10/CCL20/S100A7	14
GO:0071745	CC	IgA immunoglobulin complex	8/1404	10/19869	2.41358e-08	6.95413e-07	5.87516e-07	IGHA1/IGKV3-20/JCHAIN/IGKC/IGHA2/IGLC3/IGLC7/IGLC6	8
GO:0032722	BP	positive regulation of chemokine production	20/1340	70/18903	4.6994e-08	7.12406e-07	5.65992e-07	CSF1R/HAVCR2/CD74/CLEC7A/CD84/AIF1/TLR2/LGALS9/IL18/TLR7/IL33/IL1RL1/TSLP/IL1B/TNF/IL6/AIRE/IFNG/LBP/IL17A	20
GO:0030099	BP	myeloid cell differentiation	60/1340	407/18903	4.91121e-08	7.42239e-07	5.89693e-07	CD4/EVI2B/HCLS1/CSF1R/NCKAP1L/GAB3/SPI1/IFI16/CD74/JAK3/LILRB1/HLA-DRB1/C1QC/TLR2/CSF3R/PIK3CD/INPP5D/TYROBP/RASGRP4/GPR171/IRF4/GPR68/CCR1/LILRB4/CCR7/GPR183/ETS1/IL34/FLI1/FBN1/CCL19/GPR55/CAMK4/PDE1B/CCN4/INHBA/IL12B/BATF2/IRF8/KIT/EPHA2/GP5/TNFAIP6/LIF/MMP9/RHEX/TNF/LTF/BATF/IL23R/CLDN18/ITGB6/CLEC1B/IFNG/TNFSF11/CSF2/IL20/IL17A/H4C6/MIR125B1	60
GO:0045028	MF	G protein-coupled purinergic nucleotide receptor activity	9/1224	14/18432	3.60314e-08	7.49074e-07	6.38784e-07	PTAFR/P2RY14/P2RY10/GPR171/P2RY13/GPR34/P2RY6/P2RY8/P2RY12	9
GO:0048002	BP	antigen processing and presentation of peptide antigen	19/1340	64/18903	5.13109e-08	7.73106e-07	6.14216e-07	CTSS/HLA-DQA1/CD74/HLA-DOA/HLA-DPA1/HLA-DRB1/FCER1G/FCGR2B/HLA-DPB1/HLA-DRA/HLA-DQB1/HLA-DOB/CD209/HLA-DRB5/HLA-DQB2/CLEC4A/HLA-DQA2/IFI30/CTSE	19
GO:0043303	BP	mast cell degranulation	17/1340	52/18903	5.28367e-08	7.93675e-07	6.30558e-07	BTK/MILR1/PIK3CG/RAC2/CD84/PIK3CD/CD300A/LGALS9/FGR/ADGRE2/RASGRP1/BLK/KIT/FOXF1/PTGDR/PTGDS/NR4A3	17
GO:0032733	BP	positive regulation of interleukin-10 production	15/1340	41/18903	5.80033e-08	8.66019e-07	6.88034e-07	PLCG2/SASH3/CLEC7A/TLR2/CD40LG/IRF4/LGALS9/TIGIT/HGF/IL12B/TSLP/LILRA5/CD28/IL6/XCL1	15
GO:0042119	BP	neutrophil activation	15/1340	41/18903	5.80033e-08	8.66019e-07	6.88034e-07	ITGB2/ITGAM/SPI1/PTAFR/FCER1G/FCGR2B/CD300A/TYROBP/IL18/CCL5/DNASE1L3/LILRA2/TNF/CXCL6/CXCL8	15
GO:0042611	CC	MHC protein complex	12/1404	25/19869	3.23959e-08	8.78499e-07	7.42196e-07	HLA-DQA1/CD74/HLA-DOA/HLA-DPA1/HLA-DRB1/HLA-DPB1/HLA-DRA/HLA-DQB1/HLA-DOB/HLA-DRB5/HLA-DQB2/HLA-DQA2	12
GO:0035589	BP	G protein-coupled purinergic nucleotide receptor signaling pathway	9/1340	14/18903	6.36389e-08	9.473e-07	7.5261e-07	PTAFR/P2RY14/P2RY10/GPR171/P2RY13/GPR34/P2RY6/P2RY8/P2RY12	9
GO:0038187	MF	pattern recognition receptor activity	12/1224	27/18432	4.75945e-08	9.64093e-07	8.22145e-07	PTAFR/CLEC7A/TLR2/TLR8/LY96/TLR7/FCN1/CLEC4E/CLEC4D/CLEC6A/MARCO/PGLYRP4	12
GO:0007229	BP	integrin-mediated signaling pathway	26/1340	113/18903	6.62879e-08	9.83191e-07	7.81124e-07	ITGB2/ITGAM/FYB1/HCK/PLEK/FERMT3/BST1/ITGAL/ITGA4/ITGAX/CD40LG/FGR/LAMA2/VAV1/COL16A1/COL3A1/ITGA11/THY1/ITGB7/TIMP1/CCN2/FN1/ITGA8/ITGBL1/ITGAD/ITGB6	26
GO:0002313	BP	mature B cell differentiation involved in immune response	13/1340	31/18903	6.64479e-08	9.83191e-07	7.81124e-07	SPI1/PLCG2/DOCK10/FCGR2B/GPR183/DOCK11/CR1/POU2AF1/IL10/IRF8/IL2/IL6/IL21	13
GO:0036230	BP	granulocyte activation	16/1340	47/18903	6.8242e-08	1.00373e-06	7.9744e-07	ITGB2/ITGAM/SPI1/PTAFR/FCER1G/CCR2/FCGR2B/CD300A/TYROBP/IL18/CCL5/DNASE1L3/LILRA2/TNF/CXCL6/CXCL8	16
GO:0046633	BP	alpha-beta T cell proliferation	16/1340	47/18903	6.8242e-08	1.00373e-06	7.9744e-07	DOCK2/PTPRC/IL2RA/PTPN22/CARD11/EBI3/CCR2/CD3E/LGALS9/RASAL3/IL18/ZAP70/IL12B/IL2/CD28/XCL1	16
GO:0045061	BP	thymic T cell selection	11/1340	22/18903	7.42089e-08	1.08825e-06	8.64592e-07	DOCK2/CD74/PTPRC/CARD11/CD3E/CD3G/CD3D/CCR7/ZAP70/CD28/AIRE	11
GO:0045060	BP	negative thymic T cell selection	8/1340	11/18903	8.49935e-08	1.24272e-06	9.87311e-07	DOCK2/CD74/PTPRC/CD3E/CCR7/ZAP70/CD28/AIRE	8
GO:0032963	BP	collagen metabolic process	25/1340	107/18903	8.57103e-08	1.2495e-06	9.92701e-07	CTSK/MMP2/CTSS/PDGFRB/MMP19/CIITA/COL1A2/COL5A1/MFAP4/PCOLCE/ADAMTS2/DDR2/COL1A1/TNXB/MMP16/INHBA/FAP/ADAMTS14/CCN2/MMP9/IL6/MMP23B/MMP7/MMP12/MMP13	25
GO:0002437	BP	inflammatory response to antigenic stimulus	21/1340	79/18903	8.67582e-08	1.25736e-06	9.98944e-07	BTK/HCK/IL2RA/CD6/C3/HLA-DRB1/A2M/FCGR2B/CCR7/FGR/FCGR3A/PLA2G2D/RASGRP1/LTA/IL10/IL12B/CNR1/FUT7/IGHG1/TNF/CD28	21
GO:1903556	BP	negative regulation of tumor necrosis factor superfamily cytokine production	21/1340	79/18903	8.67582e-08	1.25736e-06	9.98944e-07	HAVCR2/CD33/SLAMF1/LILRB1/AXL/PTPN22/SYT11/LGALS9/LILRB4/GPR18/GPNMB/C5AR2/IL10/CX3CL1/TNFAIP3/LILRA4/CLEC4A/LTF/BPI/LBP/MIR125B1	21
GO:0002673	BP	regulation of acute inflammatory response	16/1340	48/18903	9.56564e-08	1.38226e-06	1.09818e-06	BTK/PIK3CG/C3/ALOX5AP/FCGR2B/NLRP3/CCR7/PLA2G2D/DNASE1L3/CNR1/FUT7/IL1B/TNF/OSM/IL6/TNFSF11	16
GO:1901623	BP	regulation of lymphocyte chemotaxis	12/1340	27/18903	9.80031e-08	1.41204e-06	1.12184e-06	CCR2/TNFSF14/CCL5/CXCL13/XCL2/CCL21/CCL4/CCL2/XCL1/CXCL10/CCL7/S100A7	12
GO:0002279	BP	mast cell activation involved in immune response	17/1340	54/18903	9.91013e-08	1.42372e-06	1.13111e-06	BTK/MILR1/PIK3CG/RAC2/CD84/PIK3CD/CD300A/LGALS9/FGR/ADGRE2/RASGRP1/BLK/KIT/FOXF1/PTGDR/PTGDS/NR4A3	17
GO:0008083	MF	growth factor activity	31/1224	162/18432	7.87213e-08	1.55475e-06	1.32583e-06	GMFG/IL34/EFEMP1/HGF/INHBA/IL10/LEFTY2/IL12B/TIMP1/CCN2/NGF/PGF/FGF18/FGF14/FGF9/BMP3/OGN/FGF10/GDF7/LIF/BDNF/IL2/CXCL1/OSM/IL6/MACC1/THBS4/EREG/AREG/BMP5/CSF2	31
GO:0045121	CC	membrane raft	51/1404	326/19869	6.81984e-08	1.74664e-06	1.47564e-06	TNFRSF1B/LCP2/CD4/BTK/SELPLG/ITGB2/CD48/ITGAM/HCK/PTPRC/RFTN1/CARD11/CD226/TLR2/CD2/INPP5D/MS4A4A/TLR6/KCNA3/SULF1/TLR1/CD79A/CR1/BIRC3/CD8A/ZAP70/THY1/SKAP1/HAS2/CD19/LRRK2/MS4A1/HPSE/CNTN1/CD1A/ANK2/CLIP3/FASLG/OLR1/TRPC4/CNR1/MLC1/FAIM2/MAL/CAVIN3/CDH2/TNF/ADCYAP1R1/ADRA1B/ADRA1A/SELE	51
GO:0098857	CC	membrane microdomain	51/1404	327/19869	7.53791e-08	1.82894e-06	1.54517e-06	TNFRSF1B/LCP2/CD4/BTK/SELPLG/ITGB2/CD48/ITGAM/HCK/PTPRC/RFTN1/CARD11/CD226/TLR2/CD2/INPP5D/MS4A4A/TLR6/KCNA3/SULF1/TLR1/CD79A/CR1/BIRC3/CD8A/ZAP70/THY1/SKAP1/HAS2/CD19/LRRK2/MS4A1/HPSE/CNTN1/CD1A/ANK2/CLIP3/FASLG/OLR1/TRPC4/CNR1/MLC1/FAIM2/MAL/CAVIN3/CDH2/TNF/ADCYAP1R1/ADRA1B/ADRA1A/SELE	51
GO:0002363	BP	alpha-beta T cell lineage commitment	11/1340	23/18903	1.33108e-07	1.90121e-06	1.51047e-06	IL12RB1/SPN/SLAMF6/LY9/IRF4/TBX21/IL12B/IL6/BATF/IL23R/TNFSF18	11
GO:0072677	BP	eosinophil migration	11/1340	23/18903	1.33108e-07	1.90121e-06	1.51047e-06	CD300A/CCL5/CCL13/CX3CL1/HRH1/CCL21/CCL4/CCL2/CCL8/CCL7/CCL26	11
GO:0038093	BP	Fc receptor signaling pathway	17/1340	55/18903	1.34017e-07	1.90867e-06	1.5164e-06	BTK/HCK/PLCG2/PTPRC/FCER1G/CD247/FCGR2B/FGR/CD200R1/FCGR3A/VAV1/KIT/MS4A2/LILRA4/CLEC4E/CLEC4D/NR4A3	17
GO:0042105	CC	alpha-beta T cell receptor complex	8/1404	11/19869	8.29775e-08	1.91263e-06	1.61588e-06	TRAC/CD247/CD3E/CD3G/TRBC2/CD3D/TRBV19/TRAV27	8
GO:0061844	BP	antimicrobial humoral immune response mediated by antimicrobial peptide	21/1340	81/18903	1.38485e-07	1.96665e-06	1.56246e-06	RNASE6/CCL13/CXCL13/CXCL9/CXCL1/LTF/CXCL10/GNLY/CXCL6/CXCL2/CXCL14/S100A9/CXCL5/CXCL8/S100A12/RNASE3/PGLYRP4/S100A7/DEFA4/H2BC10/IL17A	21
GO:0071887	BP	leukocyte apoptotic process	26/1340	117/18903	1.39578e-07	1.97649e-06	1.57028e-06	HCLS1/BTK/CD74/JAK3/LILRB1/IL2RA/AXL/IL7R/CD3G/PIK3CD/CD27/LGALS9/CCR7/BCL11B/CCL19/CCL5/PDCD1/IL10/BLK/MIAT/FASLG/CCL21/IL2/IL6/IDO1/CLC	26
GO:0002468	BP	dendritic cell antigen processing and presentation	9/1340	15/18903	1.49043e-07	2.10449e-06	1.67197e-06	FGL2/CD74/HLA-DRB1/FCGR2B/HLA-DRA/CCR7/CCL19/CCL21/CLEC4A	9
GO:0045670	BP	regulation of osteoclast differentiation	19/1340	68/18903	1.50108e-07	2.11349e-06	1.67912e-06	LILRB1/INPP5D/TYROBP/GPR68/CCR1/LILRB4/FBN1/GPR55/CAMK4/IL12B/TNFAIP6/TNF/LTF/IL23R/CLDN18/IFNG/TNFSF11/IL20/IL17A	19
GO:0002544	BP	chronic inflammatory response	10/1340	19/18903	1.58413e-07	2.1991e-06	1.74714e-06	VCAM1/CCL5/LTA/IL10/CXCL13/TNFAIP3/TNF/IDO1/CYP19A1/S100A9	10
GO:0010759	BP	positive regulation of macrophage chemotaxis	10/1340	19/18903	1.58413e-07	2.1991e-06	1.74714e-06	CSF1R/CMKLR1/C3AR1/SLAMF1/IL34/CCL5/C5AR1/RARRES2/TNFSF18/CXCL17	10
GO:0030889	BP	negative regulation of B cell proliferation	10/1340	19/18903	1.58413e-07	2.1991e-06	1.74714e-06	BTK/MNDA/FCGR2B/INPP5D/CD300A/TYROBP/CTLA4/IL10/BLK/TNFRSF13B	10
GO:0032695	BP	negative regulation of interleukin-12 production	10/1340	19/18903	1.58413e-07	2.1991e-06	1.74714e-06	CMKLR1/JAK3/SLAMF1/LILRB1/TLR8/CCR7/TIGIT/IL10/MEFV/LILRA5	10
GO:0048245	BP	eosinophil chemotaxis	10/1340	19/18903	1.58413e-07	2.1991e-06	1.74714e-06	CCL5/CCL13/CX3CL1/HRH1/CCL21/CCL4/CCL2/CCL8/CCL7/CCL26	10
GO:0001562	BP	response to protozoan	12/1340	28/18903	1.60442e-07	2.20864e-06	1.75472e-06	CLEC7A/GBP2/IRF4/NKG7/GBP4/IL10/IL12B/BATF2/IRF8/GBP6/BATF/VTCN1	12
GO:0010758	BP	regulation of macrophage chemotaxis	12/1340	28/18903	1.60442e-07	2.20864e-06	1.75472e-06	CSF1R/CMKLR1/C3AR1/SLAMF1/SLAMF8/IL34/CCL5/C5AR1/RARRES2/TNFSF18/CYP19A1/CXCL17	12
GO:0031342	BP	negative regulation of cell killing	12/1340	28/18903	1.60442e-07	2.20864e-06	1.75472e-06	NCKAP1L/HAVCR2/LILRB1/SERPINB9/PTPRC/IL7R/FCGR2B/LGALS9/KLRD1/CX3CR1/CLEC12B/SERPINB4	12
GO:0046640	BP	regulation of alpha-beta T cell proliferation	15/1340	44/18903	1.71674e-07	2.3567e-06	1.87235e-06	PTPRC/IL2RA/PTPN22/CARD11/EBI3/CCR2/CD3E/LGALS9/RASAL3/IL18/ZAP70/IL12B/IL2/CD28/XCL1	15
GO:0009595	BP	detection of biotic stimulus	14/1340	39/18903	2.11793e-07	2.89139e-06	2.29715e-06	HLA-DRB1/CLEC7A/TLR2/NLRP3/CRTAM/TLR6/CD1D/LY96/TLR1/SSC5D/FAP/CLEC6A/PGLYRP4/LBP	14
GO:0045066	BP	regulatory T cell differentiation	14/1340	39/18903	2.11793e-07	2.89139e-06	2.29715e-06	LILRB2/HLA-DRB1/HLA-DRA/LGALS9/LILRB4/CTLA4/CR1/PLA2G2D/IL2RG/IL4I1/FUT7/IL2/CD28/IFNG	14
GO:0032757	BP	positive regulation of interleukin-8 production	18/1340	63/18903	2.19382e-07	2.98674e-06	2.3729e-06	CD74/CLEC7A/TLR2/CD2/TLR8/LGALS9/TLR1/TLR7/LILRA2/CD244/FCN1/SERPINE1/IL1B/TNF/IL6/CHI3L1/NOS2/LBP	18
GO:0043369	BP	CD4-positive or CD8-positive, alpha-beta T cell lineage commitment	11/1340	24/18903	2.29978e-07	3.1224e-06	2.48068e-06	IL12RB1/SPN/SLAMF6/LY9/IRF4/TBX21/IL12B/IL6/BATF/IL23R/TNFSF18	11
GO:0002887	BP	negative regulation of myeloid leukocyte mediated immunity	8/1340	12/18903	2.39041e-07	3.22771e-06	2.56435e-06	SPI1/CD84/CCR2/FCGR2B/CD300A/LGALS9/FOXF1/CX3CR1	8
GO:2000508	BP	regulation of dendritic cell chemotaxis	8/1340	12/18903	2.39041e-07	3.22771e-06	2.56435e-06	SPI1/SLAMF1/SLAMF8/LGALS9/CCR7/CCL21/CCR6/TNFSF18	8
GO:0030890	BP	positive regulation of B cell proliferation	15/1340	45/18903	2.40702e-07	3.24128e-06	2.57513e-06	TNFSF13B/BTK/NCKAP1L/CD74/PTPRC/SASH3/BST1/CARD11/GPR183/FCRL3/NFATC2/TNFRSF4/TNFRSF13C/IL2/IL21	15
GO:0032720	BP	negative regulation of tumor necrosis factor production	20/1340	77/18903	2.64891e-07	3.55732e-06	2.82621e-06	HAVCR2/CD33/SLAMF1/LILRB1/AXL/PTPN22/SYT11/LGALS9/LILRB4/GPR18/GPNMB/C5AR2/IL10/CX3CL1/TNFAIP3/LILRA4/CLEC4A/BPI/LBP/MIR125B1	20
GO:0007160	BP	cell-matrix adhesion	40/1340	238/18903	2.78516e-07	3.73015e-06	2.96353e-06	ITGB2/ITGAM/FERMT3/VCAM1/BST1/CD96/ITGAL/CD3E/FBLN5/ITGA4/ECM2/ITGAX/PARVG/CCR7/PEAK1/COL16A1/COL3A1/ITGA11/THY1/EPHA3/SKAP1/SIGLEC1/TNXB/ADAMTS12/ITGB7/HPSE/CX3CL1/CCN2/FN1/ITGA8/CCL21/SERPINE1/ITGBL1/MYOC/ITGAD/ITGB6/CEACAM6/GREM1/MMP12/MUC4	40
GO:0030020	MF	extracellular matrix structural constituent conferring tensile strength	14/1224	41/18432	1.94224e-07	3.74236e-06	3.19135e-06	COL8A1/COL1A2/COL14A1/COL5A1/COL15A1/COL8A2/COL16A1/COL6A3/COL3A1/COL1A1/COL4A4/COL10A1/COL19A1/COL11A1	14
GO:0002577	BP	regulation of antigen processing and presentation	10/1340	20/18903	2.9665e-07	3.96228e-06	3.14795e-06	FGL2/WAS/CD74/HLA-DOA/LILRB2/FCGR2B/CCR7/CCL19/HLA-DOB/CCL21	10
GO:0015026	MF	coreceptor activity	15/1224	48/18432	2.69158e-07	5.02665e-06	4.28655e-06	CD86/CD4/CCR5/CXCR4/ITGA4/LY96/CXCR6/CD8A/CCR8/FCRL1/CD80/GPR15/LILRA4/TMIGD2/CD28	15
GO:0042287	MF	MHC protein binding	14/1224	42/18432	2.73602e-07	5.02665e-06	4.28655e-06	CD4/CD74/LILRB1/LILRB2/CLEC7A/CD8A/TRBV7-9/FCRL6/TRAV29DV5/CD244/KLRD1/TRAV8-4/TRAV19/TRBV12-3	14
GO:0030316	BP	osteoclast differentiation	23/1340	100/18903	3.77534e-07	5.02904e-06	3.99547e-06	CSF1R/LILRB1/INPP5D/TYROBP/GPR68/CCR1/LILRB4/GPR183/FBN1/GPR55/CAMK4/CCN4/IL12B/EPHA2/TNFAIP6/TNF/LTF/IL23R/CLDN18/IFNG/TNFSF11/IL20/IL17A	23
GO:0001614	MF	purinergic nucleotide receptor activity	10/1224	21/18432	2.88532e-07	5.06533e-06	4.31954e-06	PTAFR/P2RY14/P2RY10/GPR171/P2RY13/GPR34/P2RY6/P2RY8/P2RY12/P2RX2	10
GO:0016502	MF	nucleotide receptor activity	10/1224	21/18432	2.88532e-07	5.06533e-06	4.31954e-06	PTAFR/P2RY14/P2RY10/GPR171/P2RY13/GPR34/P2RY6/P2RY8/P2RY12/P2RX2	10
GO:0019835	BP	cytolysis	11/1340	25/18903	3.84352e-07	5.0924e-06	4.04581e-06	GZMA/PRF1/CR1/NKG7/MICB/GZMM/C7/GZMH/LYZ/GZMB/LBP	11
GO:0098581	BP	detection of external biotic stimulus	11/1340	25/18903	3.84352e-07	5.0924e-06	4.04581e-06	HLA-DRB1/CLEC7A/TLR2/TLR6/CD1D/LY96/TLR1/SSC5D/CLEC6A/PGLYRP4/LBP	11
GO:0042581	CC	specific granule	31/1404	160/19869	2.36237e-07	5.18597e-06	4.38134e-06	TNFRSF1B/CD53/LAIR1/ITGB2/C3AR1/ITGAM/CD33/DOCK2/BST1/CYBB/ITGAL/TIMP2/CLEC12A/CYBA/HPSE/PLAUR/OLR1/GPR84/CLEC4D/LYZ/CEACAM3/CXCL1/FPR2/LTF/BPI/FCAR/CHI3L1/RETN/MCEMP1/CHIT1/DEFA4	31
GO:0007202	BP	activation of phospholipase C activity	12/1340	30/18903	3.99237e-07	5.27548e-06	4.19126e-06	CD86/ITK/RASGRP4/S1PR4/GPR55/P2RY6/C5AR1/HTR2B/P2RY12/ADCYAP1R1/ADRA1A/SELE	12
GO:2000106	BP	regulation of leukocyte apoptotic process	22/1340	93/18903	4.00678e-07	5.2804e-06	4.19517e-06	HCLS1/BTK/CD74/JAK3/LILRB1/AXL/IL7R/CD3G/PIK3CD/CD27/LGALS9/CCR7/BCL11B/CCL19/CCL5/PDCD1/IL10/BLK/MIAT/CCL21/IL2/IDO1	22
GO:0033077	BP	T cell differentiation in thymus	21/1340	86/18903	4.14697e-07	5.44474e-06	4.32573e-06	DOCK2/CD74/PTPRC/IL7R/CARD11/TESPA1/CD3E/CD3G/TNFRSF9/CD3D/CCR7/BCL11B/CAMK4/RASGRP1/ZAP70/IL2RG/CCR6/IL1B/CD28/AIRE/IL1A	21
GO:0002763	BP	positive regulation of myeloid leukocyte differentiation	17/1340	59/18903	4.15352e-07	5.44474e-06	4.32573e-06	CD4/EVI2B/HCLS1/CD74/HLA-DRB1/TYROBP/GPR68/CCR1/IL34/IL12B/LIF/TNF/IL23R/IFNG/TNFSF11/IL20/IL17A	17
GO:1902106	BP	negative regulation of leukocyte differentiation	24/1340	108/18903	4.18288e-07	5.46873e-06	4.34479e-06	FGL2/CD74/JAK3/LILRB1/C1QC/TMEM176A/FCGR2B/INPP5D/RUNX3/GPR68/LILRB4/CTLA4/TBX21/FBN1/CR1/GPR55/INHBA/TMEM176B/TNFAIP6/IL2/LTF/CLDN18/TNFSF18/MIR125B1	24
GO:0002701	BP	negative regulation of production of molecular mediator of immune response	15/1340	47/18903	4.58374e-07	5.96128e-06	4.73611e-06	JAK3/SLAMF1/LILRB1/AXL/CD96/FCGR2B/LILRB4/TBX21/FCRL3/CR1/CD22/IL33/IL10/TNF/XCL1	15
GO:0002861	BP	regulation of inflammatory response to antigenic stimulus	15/1340	47/18903	4.58374e-07	5.96128e-06	4.73611e-06	BTK/HCK/C3/HLA-DRB1/FCGR2B/CCR7/FGR/PLA2G2D/LTA/IL10/IL12B/CNR1/FUT7/TNF/CD28	15
GO:0010517	BP	regulation of phospholipase activity	18/1340	66/18903	4.73268e-07	6.13883e-06	4.87717e-06	CD86/PTAFR/ITK/PDGFRB/PDGFRA/RASGRP4/S1PR4/GPR55/CCL5/P2RY6/C5AR1/ESR1/HTR2B/P2RY12/KIT/ADCYAP1R1/ADRA1A/SELE	18
GO:0140131	BP	positive regulation of lymphocyte chemotaxis	10/1340	21/18903	5.30287e-07	6.86041e-06	5.45045e-06	CCR2/TNFSF14/CCL5/CXCL13/XCL2/CCL21/CCL4/XCL1/CCL7/S100A7	10
GO:0030139	CC	endocytic vesicle	51/1404	343/19869	3.47343e-07	7.27841e-06	6.14913e-06	CD4/CTSS/HLA-DQA1/WAS/SCIMP/CD74/SLAMF1/MPEG1/RAC2/HLA-DPA1/STAB1/CYBB/RAB31/HLA-DRB1/NCF1/NCF4/NCF2/IL7R/SYT11/CD3G/TLR2/CSF3R/CORO1A/HLA-DPB1/TLR6/HLA-DRA/CD3D/CTLA4/TLR1/SPARC/CD163/MSR1/HLA-DQB1/TLR7/PLD4/SGIP1/CYBA/HLA-DRB5/HLA-DQB2/CLEC4E/MPO/SAA1/APOE/HLA-DQA2/MARCO/LTF/GRIA2/GNLY/EREG/CFTR/AREG	51
GO:0030669	CC	clathrin-coated endocytic vesicle membrane	19/1404	72/19869	3.83728e-07	7.69125e-06	6.49791e-06	CD4/HLA-DQA1/CD74/HLA-DPA1/HLA-DRB1/IL7R/CD3G/HLA-DPB1/HLA-DRA/CD3D/HLA-DQB1/SGIP1/HLA-DRB5/HLA-DQB2/APOE/HLA-DQA2/EREG/CFTR/AREG	19
GO:0007187	BP	G protein-coupled receptor signaling pathway, coupled to cyclic nucleotide second messenger	18/1340	67/18903	6.04582e-07	7.80116e-06	6.19786e-06	CCR1/XCR1/CNR2/HTR7/PTGIR/SSTR2/HTR2B/CNR1/HRH1/PTH1R/SSTR3/CCL2/ADRB3/HTR4/LHCGR/HTR1E/SSTR4/HTR1A	18
GO:0001916	BP	positive regulation of T cell mediated cytotoxicity	12/1340	31/18903	6.0942e-07	7.84311e-06	6.23118e-06	IL12RB1/PTPRC/HLA-DRB1/HLA-DRA/CD1D/CD1E/CD1C/IL12B/CD1A/CD1B/XCL1/IL23R	12
GO:0002438	BP	acute inflammatory response to antigenic stimulus	11/1340	26/18903	6.23528e-07	8.00383e-06	6.35888e-06	BTK/CD6/C3/A2M/FCGR2B/CCR7/FCGR3A/PLA2G2D/CNR1/FUT7/IGHG1	11
GO:0010819	BP	regulation of T cell chemotaxis	9/1340	17/18903	6.35405e-07	8.13516e-06	6.46322e-06	CCR2/TNFSF14/CCL5/CXCL13/XCL2/CCL21/XCL1/CXCL10/S100A7	9
GO:0050829	BP	defense response to Gram-negative bacterium	21/1340	89/18903	7.65412e-07	9.77433e-06	7.7655e-06	CD4/RNASE6/MPEG1/IGHM/SSC5D/IL12B/RARRES2/LYZ/SERPINE1/TREM1/IL6/LTF/BPI/IL23R/CXCL6/NOS2/RNASE3/S100A7/DEFA4/LBP/IL17A	21
GO:0060193	BP	positive regulation of lipase activity	18/1340	68/18903	7.68193e-07	9.78456e-06	7.77363e-06	CD86/PTAFR/ITK/PDGFRB/PDGFRA/RASGRP4/S1PR4/GPR55/CCL5/P2RY6/C5AR1/ESR1/HTR2B/P2RY12/KIT/ADCYAP1R1/ADRA1A/SELE	18
GO:0043300	BP	regulation of leukocyte degranulation	15/1340	49/18903	8.3965e-07	1.06672e-05	8.47488e-06	NCKAP1L/ITGB2/ITGAM/SPI1/PTAFR/RAC2/CD84/CCR2/FCGR2B/CD300A/LGALS9/FGR/ADGRE2/BLK/FOXF1	15
GO:0002361	BP	CD4-positive, CD25-positive, alpha-beta regulatory T cell differentiation	7/1340	10/18903	8.78901e-07	1.10617e-05	8.78827e-06	HLA-DRB1/HLA-DRA/LGALS9/PLA2G2D/IL2RG/FUT7/IFNG	7
GO:0002676	BP	regulation of chronic inflammatory response	7/1340	10/18903	8.78901e-07	1.10617e-05	8.78827e-06	CCL5/LTA/IL10/TNFAIP3/TNF/IDO1/CYP19A1	7
GO:0035747	BP	natural killer cell chemotaxis	7/1340	10/18903	8.78901e-07	1.10617e-05	8.78827e-06	PIK3CG/PIK3CD/CCL5/CCL4/CCL2/XCL1/CCL7	7
GO:0051897	BP	positive regulation of protein kinase B signaling	25/1340	120/18903	8.79652e-07	1.10617e-05	8.78827e-06	HCLS1/PIK3CG/AXL/PIK3CD/CCR7/TNFAIP8L3/PIK3R5/CCL19/IL18/HPSE/CX3CL1/C1QTNF1/P2RY12/MET/NOX4/F10/CCL21/CX3CR1/MYOC/TNF/CD28/OSM/CHI3L1/TNFSF11/IL26	25
GO:0030449	BP	regulation of complement activation	10/1340	22/18903	9.10352e-07	1.14187e-05	9.0719e-06	SERPING1/C3/A2M/CFH/VSIG4/CR1/CR2/IL1B/CSMD3/CR1L	10
GO:0045236	MF	CXCR chemokine receptor binding	9/1224	18/18432	6.85751e-07	1.1777e-05	1.0043e-05	CX3CL1/CXCL13/CXCL9/CXCL1/CXCL10/CXCL6/CXCL2/CXCL5/CXCL8	9
GO:0043020	CC	NADPH oxidase complex	9/1404	17/19869	6.19123e-07	1.18923e-05	1.00472e-05	RAC2/CYBB/NCF1/NCF4/NCF2/NCF1B/NCF1C/CYBA/NOX4	9
GO:0050848	BP	regulation of calcium-mediated signaling	20/1340	83/18903	9.76908e-07	1.21675e-05	9.66685e-06	CD4/CMKLR1/PLEK/PLCG2/BST1/CLEC7A/CD3E/TRAT1/SLA2/GBP1/LMCD1/ZAP70/CD22/LRRK2/SLC24A4/TBC1D10C/CCL4/P2RX2/TNF/LHCGR	20
GO:0002710	BP	negative regulation of T cell mediated immunity	11/1340	27/18903	9.84827e-07	1.21675e-05	9.66685e-06	NCKAP1L/SLAMF1/LILRB1/PTPRC/IL7R/FCGR2B/LILRB4/TBX21/IL4I1/KLRD1/XCL1	11
GO:0032740	BP	positive regulation of interleukin-17 production	11/1340	27/18903	9.84827e-07	1.21675e-05	9.66685e-06	BTK/RFTN1/SLAMF6/LY9/IL18/IL12B/IL2/OSM/IL6/IL23R/IL21	11
GO:0032753	BP	positive regulation of interleukin-4 production	11/1340	27/18903	9.84827e-07	1.21675e-05	9.66685e-06	CD86/HAVCR2/SASH3/FCER1G/CD3E/NLRP3/CD40LG/IRF4/LGALS9/IL33/CD28	11
GO:0036037	BP	CD8-positive, alpha-beta T cell activation	11/1340	27/18903	9.84827e-07	1.21675e-05	9.66685e-06	NCKAP1L/WDFY4/LILRB1/PTPN22/TNFSF8/CRTAM/RUNX3/LILRB4/GPR18/CLEC4A/XCL1	11
GO:0042832	BP	defense response to protozoan	11/1340	27/18903	9.84827e-07	1.21675e-05	9.66685e-06	CLEC7A/GBP2/IRF4/NKG7/GBP4/IL10/IL12B/BATF2/IRF8/GBP6/BATF	11
GO:0002637	BP	regulation of immunoglobulin production	19/1340	76/18903	9.92929e-07	1.2237e-05	9.72208e-06	CD86/BTK/PTPRC/SASH3/FCGR2B/CD40LG/TBX21/FCRL3/CR1/CD22/IL33/TNFRSF4/IL10/TNF/IL2/CD28/IL6/XCL1/IL21	19
GO:0101003	CC	ficolin-1-rich granule membrane	17/1404	61/19869	6.73014e-07	1.24104e-05	1.04848e-05	NCKAP1L/ITGB2/LILRB2/FCER1G/ITGAX/CD300A/CR1/NFASC/SIGLEC14/FPR1/TBC1D10C/ADGRE3/CLEC4D/CLEC4C/FPR2/FCAR/SIGLEC5	17
GO:0045637	BP	regulation of myeloid cell differentiation	36/1340	214/18903	1.05764e-06	1.30022e-05	1.033e-05	CD4/EVI2B/HCLS1/NCKAP1L/SPI1/CD74/LILRB1/HLA-DRB1/C1QC/CSF3R/INPP5D/TYROBP/GPR171/GPR68/CCR1/LILRB4/ETS1/IL34/FBN1/GPR55/CAMK4/INHBA/IL12B/TNFAIP6/LIF/RHEX/TNF/LTF/IL23R/CLDN18/IFNG/TNFSF11/IL20/IL17A/H4C6/MIR125B1	36
GO:0030666	CC	endocytic vesicle membrane	34/1404	194/19869	7.47916e-07	1.32611e-05	1.12036e-05	CD4/HLA-DQA1/CD74/RAC2/HLA-DPA1/STAB1/CYBB/RAB31/HLA-DRB1/IL7R/CD3G/TLR2/CSF3R/CORO1A/HLA-DPB1/TLR6/HLA-DRA/CD3D/TLR1/CD163/MSR1/HLA-DQB1/SGIP1/CYBA/HLA-DRB5/HLA-DQB2/CLEC4E/APOE/HLA-DQA2/MARCO/GRIA2/EREG/CFTR/AREG	34
GO:1903707	BP	negative regulation of hemopoiesis	24/1340	114/18903	1.18672e-06	1.45528e-05	1.15619e-05	FGL2/CD74/JAK3/LILRB1/C1QC/TMEM176A/FCGR2B/INPP5D/RUNX3/GPR68/LILRB4/CTLA4/TBX21/FBN1/CR1/GPR55/INHBA/TMEM176B/TNFAIP6/IL2/LTF/CLDN18/TNFSF18/MIR125B1	24
GO:0002827	BP	positive regulation of T-helper 1 type immune response	9/1340	18/18903	1.19067e-06	1.4565e-05	1.15716e-05	IL12RB1/SLAMF1/CCR2/TBX21/IL18/IL12B/IL1B/XCL1/IL23R	9
GO:0098644	CC	complex of collagen trimers	10/1404	22/19869	8.85146e-07	1.51131e-05	1.27682e-05	LUM/COL8A1/COL1A2/COL5A1/COL16A1/COL3A1/COL1A1/COL4A4/COL10A1/COL11A1	10
GO:0033004	BP	negative regulation of mast cell activation	8/1340	14/18903	1.27475e-06	1.55168e-05	1.23278e-05	MILR1/CD84/CD300A/LGALS9/CD300LF/CNR2/CNR1/FOXF1	8
GO:0043301	BP	negative regulation of leukocyte degranulation	8/1340	14/18903	1.27475e-06	1.55168e-05	1.23278e-05	NCKAP1L/SPI1/CD84/CCR2/FCGR2B/CD300A/LGALS9/FOXF1	8
GO:0033218	MF	amide binding	54/1224	408/18432	9.38151e-07	1.57689e-05	1.34472e-05	CMKLR1/ITGB2/ITGAM/HLA-DQA1/CD74/LILRB2/HLA-DPA1/HLA-DRB1/EBI3/TLR2/C1QA/FCGR2B/HLA-DPB1/GPR171/FOLR2/TLR6/HLA-DRA/CD1D/CD300LF/TLR1/ENPEP/TRBV7-9/MSR1/HLA-DQB1/CD1E/CD209/TRBV28/CD1C/INHBA/TRAV29DV5/SSTR2/TRAV12-2/CD1A/HLA-DRB5/TRAV8-4/CLIP3/TRAV12-1/TRAV23DV6/CD1B/TRAV12-3/PTH1R/TRAV19/TRHDE/SSTR3/TRBV12-3/APOE/ADCYAP1R1/FPR2/MARCO/NPFFR1/GRIA2/LHCGR/SSTR4/LBP	54
GO:0050858	BP	negative regulation of antigen receptor-mediated signaling pathway	12/1340	33/18903	1.3413e-06	1.62468e-05	1.29078e-05	LAPTM5/PTPN22/PLCL2/FCGR2B/CD300A/LILRB4/UBASH3A/SLA2/FCRL3/GBP1/THY1/CD22	12
GO:0050901	BP	leukocyte tethering or rolling	12/1340	33/18903	1.3413e-06	1.62468e-05	1.29078e-05	SELPLG/PTAFR/VCAM1/SPN/ITGA4/SELL/ITGB7/FUT7/CCL21/CX3CR1/TNF/SELE	12
GO:0002712	BP	regulation of B cell mediated immunity	17/1340	64/18903	1.47089e-06	1.76865e-05	1.40515e-05	BTK/PTPRC/C3/CD226/FCGR2B/TBX21/CR1/LTA/IL10/CR2/FCER2/TNF/IL2/CD28/XCL1/CSMD3/CR1L	17
GO:0002889	BP	regulation of immunoglobulin mediated immune response	17/1340	64/18903	1.47089e-06	1.76865e-05	1.40515e-05	BTK/PTPRC/C3/CD226/FCGR2B/TBX21/CR1/LTA/IL10/CR2/FCER2/TNF/IL2/CD28/XCL1/CSMD3/CR1L	17
GO:0030199	BP	collagen fibril organization	17/1340	64/18903	1.47089e-06	1.76865e-05	1.40515e-05	LUM/SFRP2/COL1A2/COL14A1/AEBP1/COL5A1/ADAMTS2/COL3A1/DDR2/COL1A1/TNXB/ADAMTS12/ADAMTS14/DPT/COMP/GREM1/COL11A1	17
GO:0045591	BP	positive regulation of regulatory T cell differentiation	10/1340	23/18903	1.50823e-06	1.80477e-05	1.43385e-05	LILRB2/HLA-DRB1/HLA-DRA/LGALS9/LILRB4/CR1/IL2RG/IL4I1/IL2/IFNG	10
GO:0061760	BP	antifungal innate immune response	10/1340	23/18903	1.50823e-06	1.80477e-05	1.43385e-05	SPI1/PLCG2/CLEC7A/RARRES2/CLEC4E/CLEC4D/CX3CR1/CLEC4A/CLEC4C/CLEC6A	10
GO:0002675	BP	positive regulation of acute inflammatory response	11/1340	28/18903	1.51825e-06	1.81237e-05	1.43989e-05	BTK/PIK3CG/C3/ALOX5AP/CCR7/CNR1/IL1B/TNF/OSM/IL6/TNFSF11	11
GO:0051057	BP	positive regulation of small GTPase mediated signal transduction	18/1340	71/18903	1.52861e-06	1.82033e-05	1.44622e-05	PIK3CG/GPR65/PDGFRB/P2RY10/RASGRP4/GPR174/GPR18/GPR55/COL3A1/RASGRP1/P2RY8/NGF/NTRK1/F2RL2/FGF10/ADCYAP1R1/LPAR4/FRMD7	18
GO:0006816	BP	calcium ion transport	59/1340	440/18903	1.63296e-06	1.93992e-05	1.54123e-05	CD4/CLIC2/TRPV2/IL16/PIK3CG/CD33/PLCG2/MCUB/JAK3/PDGFRB/LILRB1/PTPRC/LILRB2/CCR5/CXCR4/CD84/CORO1A/CCR1/CCR7/FCRL3/CCL19/CCL5/P2RY6/THY1/XCR1/LILRA2/CD19/CYBA/MS4A1/GEM/TMEM37/REM1/PRKCB/CX3CL1/HTR2B/SLC24A4/ANK2/CCN2/CACNA2D3/FASLG/SLC8A1/CXCL9/TRPC4/CATSPER1/CCL21/CCL4/P2RX2/GP5/NALCN/LILRA5/CCL2/CCL8/ADCYAP1R1/XCL1/CXCL10/CHRNA4/CALHM1/ADRA1A/LHCGR	59
GO:0046006	BP	regulation of activated T cell proliferation	14/1340	46/18903	2.10452e-06	2.49414e-05	1.98154e-05	PDCD1LG2/IL12RB1/JAK3/SLAMF1/IL2RA/CRTAM/LGALS9/LILRB4/IL18/IL12B/TMIGD2/IL2/IL23R/CLC	14
GO:0002523	BP	leukocyte migration involved in inflammatory response	9/1340	19/18903	2.11969e-06	2.49417e-05	1.98157e-05	SLAMF1/SLAMF8/CX3CL1/FUT7/CCR6/TNF/S100A9/SELE/LBP	9
GO:0002923	BP	regulation of humoral immune response mediated by circulating immunoglobulin	9/1340	19/18903	2.11969e-06	2.49417e-05	1.98157e-05	PTPRC/FCGR2B/CR1/LTA/CR2/FCER2/TNF/CSMD3/CR1L	9
GO:0043031	BP	negative regulation of macrophage activation	9/1340	19/18903	2.11969e-06	2.49417e-05	1.98157e-05	CST7/PTPRC/SYT11/FCGR2B/VSIG4/CD200/CX3CL1/LRFN5/BPI	9
GO:0098883	BP	synapse pruning	7/1340	11/18903	2.26824e-06	2.65631e-05	2.11038e-05	ITGAM/C3/C1QC/C1QA/C1QB/CX3CL1/CX3CR1	7
GO:2001204	BP	regulation of osteoclast development	7/1340	11/18903	2.26824e-06	2.65631e-05	2.11038e-05	LILRB1/TYROBP/GPR68/FBN1/LTF/CLDN18/TNFSF11	7
GO:0014068	BP	positive regulation of phosphatidylinositol 3-kinase signaling	19/1340	80/18903	2.29195e-06	2.67774e-05	2.12741e-05	HCLS1/PDGFRB/NCF1/PDGFRA/FLT3/FGR/DCN/IL18/CCL5/HGF/FN1/KIT/HCST/NTRK1/NTRK2/MYOC/TNF/CD28/OSM	19
GO:0002922	BP	positive regulation of humoral immune response	10/1340	24/18903	2.42127e-06	2.82215e-05	2.24214e-05	PTPRC/C3/FCGR2B/CCR7/CR1/LTA/FCER2/IL1B/TNF/IL17A	10
GO:0007599	BP	hemostasis	37/1340	231/18903	2.52769e-06	2.93926e-05	2.33518e-05	PIK3CG/WAS/PLEK/PLCG2/FERMT3/SERPING1/AXL/FCER1G/PDGFRA/CD40LG/FLI1/VAV1/COL3A1/F13A1/FBLN1/HPSE/FAP/PLAUR/BLK/PRKG1/C1QTNF1/FN1/P2RY12/THBD/F10/SCUBE1/TREML1/F2RL2/MMRN1/GP5/SERPINE1/SAA1/APOE/IL6/NFE2/COMP/ADAMTS18	37
GO:0045639	BP	positive regulation of myeloid cell differentiation	22/1340	103/18903	2.53784e-06	2.94414e-05	2.33906e-05	CD4/EVI2B/HCLS1/NCKAP1L/CD74/HLA-DRB1/INPP5D/TYROBP/GPR68/CCR1/ETS1/IL34/INHBA/IL12B/LIF/RHEX/TNF/IL23R/IFNG/TNFSF11/IL20/IL17A	22
GO:0002517	BP	T cell tolerance induction	8/1340	15/18903	2.56127e-06	2.96436e-05	2.35512e-05	LILRB2/IL2RA/CD3E/LILRB4/ICOS/IDO1/AIRE/CLC	8
GO:0032633	BP	interleukin-4 production	12/1340	35/18903	2.76166e-06	3.18138e-05	2.52754e-05	CD86/HAVCR2/SASH3/HLA-DRB1/FCER1G/CD3E/NLRP3/CD40LG/IRF4/LGALS9/IL33/CD28	12
GO:0032673	BP	regulation of interleukin-4 production	12/1340	35/18903	2.76166e-06	3.18138e-05	2.52754e-05	CD86/HAVCR2/SASH3/HLA-DRB1/FCER1G/CD3E/NLRP3/CD40LG/IRF4/LGALS9/IL33/CD28	12
GO:0043394	MF	proteoglycan binding	12/1224	36/18432	1.95768e-06	3.22202e-05	2.74763e-05	CTSK/CTSS/PTPRC/CFH/COL5A1/PLA2G2D/GPNMB/HPSE/FN1/FST/APOE/COMP	12
GO:0001618	MF	virus receptor activity	18/1224	77/18432	2.13191e-06	3.43716e-05	2.93109e-05	CD86/CD4/SELPLG/SLAMF1/AXL/CCR5/CXCR4/MRC1/CR1/CD209/ITGB7/TNFRSF4/CR2/CD80/GPR15/NCAM1/EPHA2/ITGB6	18
GO:0045055	BP	regulated exocytosis	38/1340	242/18903	3.0332e-06	3.48606e-05	2.76961e-05	BTK/MILR1/NCKAP1L/ITGB2/ITGAM/PIK3CG/HCK/SPI1/PLEK/PTAFR/STX11/RAC2/RAB31/CD84/CCR2/SYT11/PIK3CD/FCGR2B/CORO1A/CD300A/LGALS9/FGR/FCGR3A/ADGRE2/NKG7/RASGRP1/LRRK2/PRKCB/BLK/KIT/CNR1/FOXF1/PTGDR/CHRNA6/OTOF/PTGDS/ADRA1A/NR4A3	38
GO:0014065	BP	phosphatidylinositol 3-kinase signaling	27/1340	145/18903	3.2537e-06	3.7308e-05	2.96405e-05	HCLS1/PIK3CG/PDGFRB/NCF1/PDGFRA/PIK3CD/FLT3/FGR/FCGR3A/DCN/PIK3R5/IL18/CCL5/PPP1R16B/RASGRP1/HGF/PREX2/HTR2B/FN1/KIT/HCST/NTRK1/NTRK2/MYOC/TNF/CD28/OSM	27
GO:0009615	BP	response to virus	55/1340	409/18903	3.3492e-06	3.83143e-05	3.04399e-05	RNASE6/FGL2/IL12RB1/IFI16/WDFY4/LILRB1/PTPRC/PTPN22/CXCR4/ITGAX/TLR2/NLRP3/CCL22/TLR8/LGALS9/AIM2/FGR/CASP1/TBX21/GBP1/PRF1/SLFN11/CCL19/POU2AF1/CCL5/BIRC3/NLRP1/APOBEC3H/TLR7/MICB/IL33/ABCC9/ZBP1/IL12B/TNFAIP3/CXCL9/RNASE2/IFITM1/CCL4/IL1B/TNF/CCL8/IFI44L/IL6/XCL1/CXCL10/APOBEC3A/IL23R/ITGB6/IL21/IFNG/AICDA/MMP12/PENK/USP17L2	55
GO:0002360	BP	T cell lineage commitment	11/1340	30/18903	3.38402e-06	3.85342e-05	3.06146e-05	IL12RB1/SPN/SLAMF6/LY9/IRF4/TBX21/IL12B/IL6/BATF/IL23R/TNFSF18	11
GO:0072539	BP	T-helper 17 cell differentiation	11/1340	30/18903	3.38402e-06	3.85342e-05	3.06146e-05	IL12RB1/SLAMF6/LY9/IRF4/TBX21/IL12B/IL2/IL6/BATF/IL23R/TNFSF18	11
GO:0098543	BP	detection of other organism	9/1340	20/18903	3.61127e-06	4.10274e-05	3.25954e-05	HLA-DRB1/CLEC7A/TLR2/TLR6/CD1D/TLR1/SSC5D/CLEC6A/PGLYRP4	9
GO:0140272	MF	exogenous protein binding	18/1224	78/18432	2.60126e-06	4.10999e-05	3.50485e-05	CD86/CD4/SELPLG/SLAMF1/AXL/CCR5/CXCR4/MRC1/CR1/CD209/ITGB7/TNFRSF4/CR2/CD80/GPR15/NCAM1/EPHA2/ITGB6	18
GO:0032693	BP	negative regulation of interleukin-10 production	10/1340	25/18903	3.77922e-06	4.28369e-05	3.4033e-05	BTK/PDCD1LG2/JAK3/LILRB1/FCGR2B/TYROBP/LILRB4/IL12B/IDO1/IL23R	10
GO:0045589	BP	regulation of regulatory T cell differentiation	12/1340	36/18903	3.8762e-06	4.38356e-05	3.48265e-05	LILRB2/HLA-DRB1/HLA-DRA/LGALS9/LILRB4/CTLA4/CR1/IL2RG/IL4I1/IL2/CD28/IFNG	12
GO:0042060	BP	wound healing	58/1340	442/18903	3.96572e-06	4.47456e-05	3.55494e-05	PIK3CG/WAS/PLEK/PLCG2/FERMT3/SERPING1/PDGFRB/AXL/FCER1G/CXCR4/JAML/CLEC7A/SYT11/PDGFRA/CD40LG/COL5A1/VAV1/COL3A1/DDR2/CCN4/F13A1/COL1A1/IL33/FBLN1/HPSE/FAP/PLAUR/BLK/PRKG1/CX3CL1/C1QTNF1/TIMP1/FN1/TNFAIP3/P2RY12/THBD/F10/SCUBE1/TREML1/F2RL2/MMRN1/WFDC1/FGF10/GP5/NDNF/SERPINE1/SAA1/APOE/TNF/IL24/IL6/INSL3/ITGB6/COMP/EREG/MMP12/IL1A/ADAMTS18	58
GO:2000107	BP	negative regulation of leukocyte apoptotic process	15/1340	55/18903	4.23371e-06	4.76606e-05	3.78654e-05	HCLS1/CD74/JAK3/LILRB1/AXL/IL7R/CD27/CCR7/BCL11B/CCL19/CCL5/PDCD1/CCL21/IL2/IDO1	15
GO:0048017	BP	inositol lipid-mediated signaling	31/1340	182/18903	4.45216e-06	5.00059e-05	3.97286e-05	HCLS1/CSF1R/PIK3CG/PTAFR/PDGFRB/NCF1/PLCL2/PDGFRA/PIK3CD/FLT3/FGR/TNFAIP8L3/FCGR3A/DCN/PIK3R5/IL18/CCL5/PPP1R16B/RASGRP1/HGF/PREX2/HTR2B/FN1/KIT/HCST/NTRK1/NTRK2/MYOC/TNF/CD28/OSM	31
GO:0032396	MF	inhibitory MHC class I receptor activity	7/1224	12/18432	3.29757e-06	5.10801e-05	4.35593e-05	LILRB1/LILRB2/LILRA1/LILRA2/LILRA4/LILRB5/LILRA5	7
GO:0010820	BP	positive regulation of T cell chemotaxis	8/1340	16/18903	4.80339e-06	5.37067e-05	4.26688e-05	CCR2/TNFSF14/CCL5/CXCL13/XCL2/CCL21/XCL1/S100A7	8
GO:0010919	BP	regulation of inositol phosphate biosynthetic process	8/1340	16/18903	4.80339e-06	5.37067e-05	4.26688e-05	PLEK/PTAFR/P2RY6/CD244/HRH1/PTH1R/ADCYAP1R1/LHCGR	8
GO:0050798	BP	activated T cell proliferation	14/1340	49/18903	4.84468e-06	5.40461e-05	4.29385e-05	PDCD1LG2/IL12RB1/JAK3/SLAMF1/IL2RA/CRTAM/LGALS9/LILRB4/IL18/IL12B/TMIGD2/IL2/IL23R/CLC	14
GO:0042554	BP	superoxide anion generation	13/1340	43/18903	5.2807e-06	5.87775e-05	4.66975e-05	ITGB2/ITGAM/CYBB/NCF1/NCF4/CLEC7A/NCF2/TYROBP/NCF1B/NCF1C/CYBA/NOX4/FPR2	13
GO:0045334	CC	clathrin-coated endocytic vesicle	20/1404	90/19869	3.6125e-06	5.94772e-05	5.0249e-05	CD4/HLA-DQA1/CD74/HLA-DPA1/HLA-DRB1/IL7R/CD3G/HLA-DPB1/HLA-DRA/CD3D/CTLA4/HLA-DQB1/SGIP1/HLA-DRB5/HLA-DQB2/APOE/HLA-DQA2/EREG/CFTR/AREG	20
GO:0043551	BP	regulation of phosphatidylinositol 3-kinase activity	15/1340	56/18903	5.40648e-06	6.00423e-05	4.77023e-05	PDGFRB/PDGFRA/PIK3R6/FLT3/CCR7/FGR/TNFAIP8L3/SLA2/PIK3R5/CCL19/CD19/P2RY12/KIT/CCL21/SOCS3	15
GO:0046579	BP	positive regulation of Ras protein signal transduction	16/1340	63/18903	5.63772e-06	6.247e-05	4.96311e-05	PIK3CG/GPR65/PDGFRB/P2RY10/RASGRP4/GPR174/GPR18/GPR55/COL3A1/RASGRP1/P2RY8/NGF/NTRK1/F2RL2/FGF10/LPAR4	16
GO:0045672	BP	positive regulation of osteoclast differentiation	10/1340	26/18903	5.75152e-06	6.34465e-05	5.04069e-05	TYROBP/GPR68/CCR1/IL12B/TNF/IL23R/IFNG/TNFSF11/IL20/IL17A	10
GO:0046629	BP	gamma-delta T cell activation	10/1340	26/18903	5.75152e-06	6.34465e-05	5.04069e-05	NCKAP1L/ITK/LILRB1/PTPRC/JAML/CD247/CD3E/CD3G/GPR18/MICB	10
GO:0035579	CC	specific granule membrane	20/1404	91/19869	4.32598e-06	6.81839e-05	5.76048e-05	TNFRSF1B/CD53/LAIR1/ITGB2/C3AR1/ITGAM/CD33/BST1/CYBB/ITGAL/CLEC12A/CYBA/PLAUR/OLR1/GPR84/CLEC4D/CEACAM3/FPR2/FCAR/MCEMP1	20
GO:0005604	CC	basement membrane	21/1404	99/19869	4.57176e-06	6.81839e-05	5.76048e-05	TGFBI/CCDC80/COL8A1/COL5A1/COL15A1/LAMA2/EGFLAM/FBN1/SPARC/COL8A2/LAMA4/SERPINF1/COL4A4/FBLN1/THBS2/HMCN1/TIMP1/FN1/EGFL6/ATRNL1/THBS4	21
GO:0008305	CC	integrin complex	11/1404	31/19869	4.76782e-06	6.81839e-05	5.76048e-05	ITGB2/ITGAM/ITGAL/ITGA4/ITGAX/ITGA11/ITGB7/ITGA8/ITGBL1/ITGAD/ITGB6	11
GO:0005583	CC	fibrillar collagen trimer	7/1404	12/19869	5.00466e-06	6.81839e-05	5.76048e-05	LUM/COL1A2/COL5A1/COL16A1/COL3A1/COL1A1/COL11A1	7
GO:0098643	CC	banded collagen fibril	7/1404	12/19869	5.00466e-06	6.81839e-05	5.76048e-05	LUM/COL1A2/COL5A1/COL16A1/COL3A1/COL1A1/COL11A1	7
GO:0060205	CC	cytoplasmic vesicle lumen	46/1404	325/19869	5.02874e-06	6.81839e-05	5.76048e-05	CTSC/BIN2/DOCK2/FERMT3/SERPING1/SRGN/C3/MNDA/A2M/ARHGAP9/TIMP2/GMFG/ISLR/FGR/SPARC/SERPINB1/F13A1/PLAC8/HGF/CTSW/HPSE/LEFTY2/TIMP1/FN1/FASLG/HK3/FCN1/RNASE2/RARRES2/LYZ/CFD/MMRN1/MPO/SERPINE1/CXCL1/LTF/BPI/CHI3L1/S100A9/RETN/PENK/CHIT1/S100A12/RNASE3/S100A7/DEFA4	46
GO:0002020	MF	protease binding	25/1224	139/18432	4.4931e-06	6.82605e-05	5.82102e-05	SERPINB9/A2M/TIMP2/SELL/COL1A2/COL3A1/COL1A1/ADAMTSL4/CARD16/BDKRB2/FAP/TIMP1/FN1/TNFAIP3/CD70/KIT/NTRK2/SERPINE1/PZP/TNF/CD28/INSL3/ADAMTS4/COMP/SERPINB4	25
GO:0030168	BP	platelet activation	25/1340	133/18903	6.24629e-06	6.87509e-05	5.46211e-05	PIK3CG/PLEK/PLCG2/FERMT3/AXL/FCER1G/PDGFRA/CD40LG/VAV1/COL3A1/BLK/PRKG1/C1QTNF1/FN1/P2RY12/THBD/TREML1/F2RL2/MMRN1/GP5/SAA1/APOE/IL6/COMP/ADAMTS18	25
GO:0061756	BP	leukocyte adhesion to vascular endothelial cell	15/1340	57/18903	6.86023e-06	7.53406e-05	5.98565e-05	SELPLG/ITGB2/PTAFR/VCAM1/SPN/ITGA4/SELL/ETS1/ITGB7/FUT7/CCL21/CX3CR1/TNF/IL6/SELE	15
GO:0032715	BP	negative regulation of interleukin-6 production	17/1340	71/18903	6.87658e-06	7.53526e-05	5.98661e-05	NCKAP1L/HAVCR2/SLAMF1/PTPN22/CD84/SYT11/INPP5D/LILRB4/CD200R1/C5AR2/HGF/CD200/IL10/CX3CL1/TNFAIP3/TNF/BPI	17
GO:0043552	BP	positive regulation of phosphatidylinositol 3-kinase activity	11/1340	32/18903	7.00412e-06	7.63233e-05	6.06373e-05	PDGFRB/PDGFRA/FLT3/CCR7/FGR/TNFAIP8L3/CCL19/CD19/P2RY12/KIT/CCL21	11
GO:0050856	BP	regulation of T cell receptor signaling pathway	13/1340	44/18903	7.01149e-06	7.63233e-05	6.06373e-05	LAPTM5/PTPN22/CARD11/CD226/TESPA1/TRAT1/CD300A/LILRB4/CCR7/UBASH3A/SLA2/GBP1/THY1	13
GO:0072538	BP	T-helper 17 type immune response	13/1340	44/18903	7.01149e-06	7.63233e-05	6.06373e-05	IL12RB1/CLEC7A/SLAMF6/LY9/IRF4/TBX21/IL12B/IL2/CLEC6A/IL6/BATF/IL23R/TNFSF18	13
GO:0070851	MF	growth factor receptor binding	25/1224	140/18432	5.13047e-06	7.64731e-05	6.52136e-05	IL12RB1/PDGFRB/PDGFRA/CD300LF/EFEMP1/MS4A1/GRAP/IL10/IL12B/FLRT2/PGF/FGF18/FGF9/FGF10/TSLP/IL1B/IL2/IL6/IL23R/EREG/AREG/IL21/GREM1/IL1A/CSF2	25
GO:0031983	CC	vesicle lumen	46/1404	327/19869	5.93172e-06	7.81292e-05	6.60071e-05	CTSC/BIN2/DOCK2/FERMT3/SERPING1/SRGN/C3/MNDA/A2M/ARHGAP9/TIMP2/GMFG/ISLR/FGR/SPARC/SERPINB1/F13A1/PLAC8/HGF/CTSW/HPSE/LEFTY2/TIMP1/FN1/FASLG/HK3/FCN1/RNASE2/RARRES2/LYZ/CFD/MMRN1/MPO/SERPINE1/CXCL1/LTF/BPI/CHI3L1/S100A9/RETN/PENK/CHIT1/S100A12/RNASE3/S100A7/DEFA4	46
GO:0002369	BP	T cell cytokine production	12/1340	38/18903	7.34189e-06	7.93953e-05	6.30779e-05	TNFRSF1B/SLAMF1/SASH3/CCR2/NLRP3/LILRB4/TBX21/IL18/IL1B/IL6/XCL1/CLC	12
GO:0002724	BP	regulation of T cell cytokine production	12/1340	38/18903	7.34189e-06	7.93953e-05	6.30779e-05	TNFRSF1B/SLAMF1/SASH3/CCR2/NLRP3/LILRB4/TBX21/IL18/IL1B/IL6/XCL1/CLC	12
GO:0042092	BP	type 2 immune response	12/1340	38/18903	7.34189e-06	7.93953e-05	6.30779e-05	CD86/CD74/CCR2/NLRP3/TBX21/IL18/IL33/IL10/IL6/XCL1/BATF/IDO1	12
GO:0030021	MF	extracellular matrix structural constituent conferring compression resistance	9/1224	22/18432	5.50161e-06	8.04865e-05	6.8636e-05	LUM/PODN/DCN/BGN/VCAN/PRELP/ASPN/OGN/HAPLN1	9
GO:0019838	MF	growth factor binding	24/1224	132/18432	5.70868e-06	8.19974e-05	6.99245e-05	IL10RA/PDGFRB/IL2RA/A2M/PDGFRA/SRPX2/FLT3/IGFBP7/COL1A2/COL5A1/LTBP2/IGFBP4/IL2RB/COL3A1/IL2RG/NRP2/COL1A1/CXCL13/CCN2/IGFBP6/NTRK1/IL9R/NTRK2/EPHA2	24
GO:0048015	BP	phosphatidylinositol-mediated signaling	30/1340	178/18903	7.84447e-06	8.4645e-05	6.72486e-05	HCLS1/CSF1R/PIK3CG/PTAFR/PDGFRB/NCF1/PLCL2/PDGFRA/PIK3CD/FLT3/FGR/FCGR3A/DCN/PIK3R5/IL18/CCL5/PPP1R16B/RASGRP1/HGF/PREX2/HTR2B/FN1/KIT/HCST/NTRK1/NTRK2/MYOC/TNF/CD28/OSM	30
GO:0002720	BP	positive regulation of cytokine production involved in immune response	18/1340	79/18903	7.86923e-06	8.47271e-05	6.73139e-05	LAPTM5/SCIMP/PLCG2/CD74/SLAMF1/LILRB1/SASH3/CLEC7A/CD226/NLRP3/TBX21/IL18/TLR7/KIT/IL1B/IL6/XCL1/NR4A3	18
GO:0030225	BP	macrophage differentiation	14/1340	51/18903	8.11175e-06	8.71484e-05	6.92376e-05	CD4/HCLS1/CSF1R/GAB3/SPI1/HLA-DRB1/C1QC/TLR2/IL34/INHBA/LIF/MMP9/IFNG/CSF2	14
GO:0002921	BP	negative regulation of humoral immune response	8/1340	17/18903	8.50827e-06	9.12101e-05	7.24645e-05	SERPING1/A2M/FCGR2B/VSIG4/CR1/CR2/CSMD3/CR1L	8
GO:0007596	BP	blood coagulation	35/1340	225/18903	9.07562e-06	9.70816e-05	7.71293e-05	PIK3CG/WAS/PLEK/PLCG2/FERMT3/SERPING1/AXL/FCER1G/PDGFRA/CD40LG/VAV1/COL3A1/F13A1/FBLN1/HPSE/FAP/PLAUR/BLK/PRKG1/C1QTNF1/FN1/P2RY12/THBD/F10/SCUBE1/TREML1/F2RL2/MMRN1/GP5/SERPINE1/SAA1/APOE/IL6/COMP/ADAMTS18	35
GO:0030574	BP	collagen catabolic process	13/1340	45/18903	9.22387e-06	9.84544e-05	7.822e-05	CTSK/MMP2/CTSS/MMP19/ADAMTS2/MMP16/FAP/ADAMTS14/MMP9/MMP23B/MMP7/MMP12/MMP13	13
GO:0033630	BP	positive regulation of cell adhesion mediated by integrin	9/1340	22/18903	9.39162e-06	0.000100029	7.94709e-05	NCKAP1L/CD3E/SFRP2/CCL5/SKAP1/CXCL13/P2RY12/CCL21/LIF	9
GO:0002524	BP	hypersensitivity	7/1340	13/18903	1.039e-05	0.000109482	8.69813e-05	BTK/C3/FCGR2B/CCR7/FCGR3A/FUT7/IGHG1	7
GO:0002863	BP	positive regulation of inflammatory response to antigenic stimulus	7/1340	13/18903	1.039e-05	0.000109482	8.69813e-05	BTK/C3/CCR7/LTA/CNR1/TNF/CD28	7
GO:0045916	BP	negative regulation of complement activation	7/1340	13/18903	1.039e-05	0.000109482	8.69813e-05	SERPING1/A2M/VSIG4/CR1/CR2/CSMD3/CR1L	7
GO:0097048	BP	dendritic cell apoptotic process	7/1340	13/18903	1.039e-05	0.000109482	8.69813e-05	LILRB1/AXL/LGALS9/CCR7/CCL19/BLK/CCL21	7
GO:2000668	BP	regulation of dendritic cell apoptotic process	7/1340	13/18903	1.039e-05	0.000109482	8.69813e-05	LILRB1/AXL/LGALS9/CCR7/CCL19/BLK/CCL21	7
GO:0034774	CC	secretory granule lumen	45/1404	322/19869	8.86017e-06	0.000113459	9.58556e-05	CTSC/BIN2/DOCK2/FERMT3/SERPING1/SRGN/C3/MNDA/A2M/ARHGAP9/TIMP2/GMFG/ISLR/FGR/SPARC/SERPINB1/F13A1/PLAC8/HGF/CTSW/HPSE/LEFTY2/TIMP1/FN1/HK3/FCN1/RNASE2/RARRES2/LYZ/CFD/MMRN1/MPO/SERPINE1/CXCL1/LTF/BPI/CHI3L1/S100A9/RETN/PENK/CHIT1/S100A12/RNASE3/S100A7/DEFA4	45
GO:0044194	CC	cytolytic granule	7/1404	13/19869	1.01795e-05	0.000126831	0.000107152	SRGN/PRF1/SERPINB1/NKG7/GZMH/GZMB/GNLY	7
GO:0097553	BP	calcium ion transmembrane import into cytosol	30/1340	182/18903	1.2321e-05	0.000129554	0.000102928	CLIC2/TRPV2/PLCG2/PTPRC/CCR5/CORO1A/CCR7/CCL19/P2RY6/THY1/XCR1/CD19/CYBA/MS4A1/CX3CL1/HTR2B/SLC24A4/ANK2/CCN2/FASLG/SLC8A1/CXCL9/CCL21/P2RX2/GP5/ADCYAP1R1/XCL1/CXCL10/ADRA1A/LHCGR	30
GO:0006801	BP	superoxide metabolic process	17/1340	74/18903	1.24382e-05	0.000130508	0.000103686	ITGB2/ITGAM/BST1/CYBB/NCF1/NCF4/CLEC7A/NCF2/FBLN5/TYROBP/NCF1B/NCF1C/CYBA/NOX4/MPO/FPR2/NOS2	17
GO:0032703	BP	negative regulation of interleukin-2 production	10/1340	28/18903	1.2465e-05	0.000130513	0.00010369	LAPTM5/HAVCR2/PTPRC/LILRB4/VSIG4/TBX21/GBP1/CR1/TNFAIP3/XCL1	10
GO:0051216	BP	cartilage development	32/1340	201/18903	1.33762e-05	0.000139757	0.000111034	CTSK/TGFBI/CHST11/SFRP2/RUNX3/MGP/FRZB/SULF1/PRRX1/COL3A1/BGN/EFEMP1/CCN4/COL1A1/ADAMTS12/TIMP1/CCN2/WNT2B/MATN3/PTH1R/FGF18/FGF9/BMP3/OGN/CHRDL2/COMP/CHI3L1/GREM1/EPYC/COL11A1/BMP5/MMP13	32
GO:0007188	BP	adenylate cyclase-modulating G protein-coupled receptor signaling pathway	37/1340	248/18903	1.34393e-05	0.00014012	0.000111323	GPR65/GNG2/GPR171/S1PR4/ADGRE2/CNR2/PTGIR/ADGRE1/ADGRD1/ADGRG5/RGS1/SSTR2/FPR1/ADCY7/P2RY12/PTGER2/CXCL9/CNR1/ADGRE3/PTH1R/ADGRL3/CCR3/ADCYAP1R1/FPR2/MARCO/ADRA1B/INSL3/CXCL10/ADRB3/ADRA1A/HTR4/GPR26/LHCGR/HTR1E/ADGRG4/SSTR4/HTR1A	37
GO:0035590	BP	purinergic nucleotide receptor signaling pathway	11/1340	34/18903	1.36119e-05	0.000141621	0.000112515	PTAFR/P2RY14/P2RY10/GPR171/P2RY13/GPR34/P2RY6/P2RY8/P2RY12/CNTN2/P2RX2	11
GO:0044853	CC	plasma membrane raft	22/1404	113/19869	1.18217e-05	0.000143416	0.000121165	LCP2/SELPLG/ITGB2/ITGAM/HCK/MS4A4A/CR1/CD8A/SKAP1/HAS2/LRRK2/MS4A1/FASLG/TRPC4/MLC1/MAL/CAVIN3/CDH2/ADCYAP1R1/ADRA1B/ADRA1A/SELE	22
GO:0002830	BP	positive regulation of type 2 immune response	8/1340	18/18903	1.43623e-05	0.000147565	0.000117237	CD86/CD74/NLRP3/IL18/IL33/IL6/XCL1/IDO1	8
GO:0006957	BP	complement activation, alternative pathway	8/1340	18/18903	1.43623e-05	0.000147565	0.000117237	C3/CFH/VSIG4/CR1/CR2/C7/CFD/CFB	8
GO:0032604	BP	granulocyte macrophage colony-stimulating factor production	8/1340	18/18903	1.43623e-05	0.000147565	0.000117237	CD84/IL18/RASGRP1/LILRA2/IL12B/CD80/IL1B/IL23R	8
GO:0032645	BP	regulation of granulocyte macrophage colony-stimulating factor production	8/1340	18/18903	1.43623e-05	0.000147565	0.000117237	CD84/IL18/RASGRP1/LILRA2/IL12B/CD80/IL1B/IL23R	8
GO:0060263	BP	regulation of respiratory burst	8/1340	18/18903	1.43623e-05	0.000147565	0.000117237	RAC2/NCF1/SLAMF8/CLEC7A/IGHA1/JCHAIN/IGHA2/LBP	8
GO:0150078	BP	positive regulation of neuroinflammatory response	8/1340	18/18903	1.43623e-05	0.000147565	0.000117237	CTSC/PLCG2/IL18/LRRK2/IL33/IL1B/TNF/IL6	8
GO:0050817	BP	coagulation	35/1340	230/18903	1.47803e-05	0.000151545	0.000120399	PIK3CG/WAS/PLEK/PLCG2/FERMT3/SERPING1/AXL/FCER1G/PDGFRA/CD40LG/VAV1/COL3A1/F13A1/FBLN1/HPSE/FAP/PLAUR/BLK/PRKG1/C1QTNF1/FN1/P2RY12/THBD/F10/SCUBE1/TREML1/F2RL2/MMRN1/GP5/SERPINE1/SAA1/APOE/IL6/COMP/ADAMTS18	35
GO:0044409	BP	entry into host	27/1340	158/18903	1.69537e-05	0.000173468	0.000137817	CD86/CD4/SELPLG/CD74/SLAMF1/HLA-DRB1/AXL/CCR5/CXCR4/MRC1/CIITA/LGALS9/CH25H/CR1/SIGLEC1/CD209/ITGB7/TNFRSF4/CR2/CD80/GPR15/FCN1/IFITM1/NCAM1/EPHA2/ITGB6/CXCL8	27
GO:0032813	MF	tumor necrosis factor receptor superfamily binding	13/1224	49/18432	1.26702e-05	0.00017874	0.000152423	TNFSF13B/TNFSF8/CD40LG/TNFSF14/LTB/LTA/FASLG/CD70/NGF/BDNF/TNF/TNFSF18/TNFSF11	13
GO:0033674	BP	positive regulation of kinase activity	61/1340	496/18903	1.75609e-05	0.00017931	0.000142458	CD86/LCP2/CD4/CSF1R/NCKAP1L/PIK3CG/CD74/PDGFRB/FGD2/PTPRC/HLA-DRB1/AXL/NCF1/PDGFRA/CD300A/CD40LG/PIK3R6/TLR6/FLT3/CCR7/FGR/IL34/TNFAIP8L3/PIK3R5/CCL19/IL18/CCL5/RASGRP1/EPHA3/DDR2/CD19/LRRK2/IL12B/HTR2B/P2RY12/MET/NOX4/KIT/CCL21/FGF18/ALKAL2/NTRK1/TCL1A/NTRK2/EPHA2/IL1B/LILRA5/TNF/IL2/LTF/IL23R/EREG/AREG/CHI3L1/GREM1/ADRA1A/IFNG/TNFSF11/ALKAL1/S100A12/MIR125B1	61
GO:0051209	BP	release of sequestered calcium ion into cytosol	23/1340	124/18903	1.81409e-05	0.00018485	0.00014686	CLIC2/PLCG2/PTPRC/CCR5/CORO1A/CCR7/CCL19/P2RY6/THY1/XCR1/CD19/CYBA/CX3CL1/HTR2B/ANK2/FASLG/SLC8A1/CXCL9/CCL21/GP5/XCL1/CXCL10/LHCGR	23
GO:0002832	BP	negative regulation of response to biotic stimulus	22/1340	116/18903	1.90745e-05	0.000193963	0.0001541	FGL2/HAVCR2/IFI16/SERPING1/LILRB1/SERPINB9/CD96/SLAMF8/A2M/LGALS9/VSIG4/CR1/MICB/LILRA2/IL4I1/CARD16/KLRD1/TNFAIP3/LTF/MMP12/CLEC12B/SERPINB4	22
GO:0045059	BP	positive thymic T cell selection	7/1340	14/18903	1.95052e-05	0.00019753	0.000156933	DOCK2/CD74/PTPRC/CD3E/CD3G/CD3D/ZAP70	7
GO:0060732	BP	positive regulation of inositol phosphate biosynthetic process	7/1340	14/18903	1.95052e-05	0.00019753	0.000156933	PTAFR/P2RY6/CD244/HRH1/PTH1R/ADCYAP1R1/LHCGR	7
GO:0071556	CC	integral component of lumenal side of endoplasmic reticulum membrane	10/1404	29/19869	1.73507e-05	0.000199967	0.000168941	HLA-DQA1/CD74/HLA-DPA1/HLA-DRB1/HLA-DPB1/HLA-DRA/HLA-DQB1/HLA-DRB5/HLA-DQB2/HLA-DQA2	10
GO:0098553	CC	lumenal side of endoplasmic reticulum membrane	10/1404	29/19869	1.73507e-05	0.000199967	0.000168941	HLA-DQA1/CD74/HLA-DPA1/HLA-DRB1/HLA-DPB1/HLA-DRA/HLA-DQB1/HLA-DRB5/HLA-DQB2/HLA-DQA2	10
GO:0006953	BP	acute-phase response	13/1340	48/18903	1.99594e-05	0.000200895	0.000159607	A2M/CD163/FN1/CNR1/IL1B/SAA1/SAA2/TNF/IL6/TNFSF11/IL1A/SAA4/LBP	13
GO:0032620	BP	interleukin-17 production	13/1340	48/18903	1.99594e-05	0.000200895	0.000159607	BTK/NCKAP1L/RFTN1/SLAMF6/LY9/IL18/IL12B/IL2/OSM/IL6/IL23R/IL21/IFNG	13
GO:0032660	BP	regulation of interleukin-17 production	13/1340	48/18903	1.99594e-05	0.000200895	0.000159607	BTK/NCKAP1L/RFTN1/SLAMF6/LY9/IL18/IL12B/IL2/OSM/IL6/IL23R/IL21/IFNG	13
GO:0002532	BP	production of molecular mediator involved in inflammatory response	20/1340	100/18903	2.01088e-05	0.000201987	0.000160475	BTK/GPSM3/CD6/NCF1/ALOX5AP/SLAMF8/CLEC7A/TLR6/LILRB4/GBP5/ABCD2/PLD4/ADCY7/MEFV/SERPINE1/TNF/IL6/NOS2/LBP/IL17A	20
GO:0001915	BP	negative regulation of T cell mediated cytotoxicity	6/1340	10/18903	2.05556e-05	0.000205224	0.000163046	NCKAP1L/LILRB1/PTPRC/IL7R/FCGR2B/KLRD1	6
GO:0002291	BP	T cell activation via T cell receptor contact with antigen bound to MHC molecule on antigen presenting cell	6/1340	10/18903	2.05556e-05	0.000205224	0.000163046	APBB1IP/FGL2/HAVCR2/LILRB1/ITGAL/LGALS9	6
GO:2000510	BP	positive regulation of dendritic cell chemotaxis	6/1340	10/18903	2.05556e-05	0.000205224	0.000163046	SPI1/SLAMF1/LGALS9/CCR7/CCL21/CCR6	6
GO:0051283	BP	negative regulation of sequestering of calcium ion	23/1340	125/18903	2.07632e-05	0.000206879	0.000164361	CLIC2/PLCG2/PTPRC/CCR5/CORO1A/CCR7/CCL19/P2RY6/THY1/XCR1/CD19/CYBA/CX3CL1/HTR2B/ANK2/FASLG/SLC8A1/CXCL9/CCL21/GP5/XCL1/CXCL10/LHCGR	23
GO:0046718	BP	viral entry into host cell	26/1340	151/18903	2.10381e-05	0.000209195	0.000166201	CD86/CD4/SELPLG/CD74/SLAMF1/HLA-DRB1/AXL/CCR5/CXCR4/MRC1/CIITA/LGALS9/CH25H/CR1/SIGLEC1/CD209/ITGB7/TNFRSF4/CR2/CD80/GPR15/FCN1/IFITM1/NCAM1/EPHA2/ITGB6	26
GO:0050855	BP	regulation of B cell receptor signaling pathway	9/1340	24/18903	2.16825e-05	0.000215027	0.000170834	PTPN22/PLCL2/FCGR2B/CD300A/FCRL3/CD22/CD19/PRKCB/BLK	9
GO:0034121	BP	regulation of toll-like receptor signaling pathway	17/1340	77/18903	2.17115e-05	0.000215027	0.000170834	PTPN22/TLR2/CD300A/IRF4/TLR6/CD300LF/TLR1/FCRL3/BIRC3/LILRA2/CYBA/ESR1/TNFAIP3/LILRA4/LTF/TREML4/LBP	17
GO:0032814	BP	regulation of natural killer cell activation	12/1340	42/18903	2.30014e-05	0.000227346	0.000180622	HAVCR2/AXL/PTPN22/TYROBP/FGR/FCGR3A/IL18/RASGRP1/IL12B/KLRD1/PRDM1/IL23R	12
GO:0002283	BP	neutrophil activation involved in immune response	8/1340	19/18903	2.32661e-05	0.000229503	0.000182335	ITGB2/ITGAM/SPI1/PTAFR/FCER1G/TYROBP/DNASE1L3/LILRA2	8
GO:0030224	BP	monocyte differentiation	11/1340	36/18903	2.50567e-05	0.000246184	0.000195588	CD4/CSF1R/IFI16/CD74/HLA-DRB1/INPP5D/GPR68/IL34/PDE1B/CSF2/MIR125B1	11
GO:0090218	BP	positive regulation of lipid kinase activity	11/1340	36/18903	2.50567e-05	0.000246184	0.000195588	PDGFRB/PDGFRA/FLT3/CCR7/FGR/TNFAIP8L3/CCL19/CD19/P2RY12/KIT/CCL21	11
GO:0033628	BP	regulation of cell adhesion mediated by integrin	13/1340	49/18903	2.54175e-05	0.000248739	0.000197618	NCKAP1L/PIK3CG/FERMT3/CD3E/SFRP2/CCL5/SKAP1/CXCL13/P2RY12/CCL21/EPHA2/SERPINE1/LIF	13
GO:1904894	BP	positive regulation of receptor signaling pathway via STAT	13/1340	49/18903	2.54175e-05	0.000248739	0.000197618	IL10RA/IL7R/CD300A/CCL5/IL10/IL12B/KIT/TSLP/CRLF2/TNF/IL6/IL23R/IL26	13
GO:0051282	BP	regulation of sequestering of calcium ion	23/1340	127/18903	2.70561e-05	0.000264251	0.000209942	CLIC2/PLCG2/PTPRC/CCR5/CORO1A/CCR7/CCL19/P2RY6/THY1/XCR1/CD19/CYBA/CX3CL1/HTR2B/ANK2/FASLG/SLC8A1/CXCL9/CCL21/GP5/XCL1/CXCL10/LHCGR	23
GO:0005164	MF	tumor necrosis factor receptor binding	10/1224	31/18432	1.96613e-05	0.000272499	0.000232377	TNFSF13B/TNFSF8/CD40LG/TNFSF14/LTB/LTA/FASLG/CD70/TNF/TNFSF11	10
GO:0048872	BP	homeostasis of number of cells	41/1340	296/18903	2.87765e-05	0.0002805	0.000222852	HCLS1/TNFSF13B/BTK/NCKAP1L/SPI1/CD74/JAK3/SASH3/IL2RA/AXL/DOCK10/IL7R/CARD11/GAPT/PIK3CD/CORO1A/INPP5D/SIT1/FLT3/LGALS9/GPR174/CCR7/TNFSF14/CCR4/GPR183/ETS1/DOCK11/TNFRSF17/LGALS2/INHBA/TNFRSF13B/GCNT4/TNFAIP3/KIT/CX3CR1/RHEX/CDH2/IL2/IL6/CXCL6/SPTA1	41
GO:0051092	BP	positive regulation of NF-kappaB transcription factor activity	26/1340	154/18903	2.99463e-05	0.000291328	0.000231454	BTK/PLCG2/CLEC7A/CARD11/TLR2/NLRP3/CD40LG/TLR6/LGALS9/AIM2/IL18/SLCO3A1/CARD16/PRKCB/IL18RAP/CX3CL1/NTRK1/CX3CR1/IL1B/TNF/LTF/TNFSF18/GREM1/S100A9/TNFSF11/S100A12	26
GO:0014066	BP	regulation of phosphatidylinositol 3-kinase signaling	21/1340	111/18903	3.04186e-05	0.000295341	0.000234642	HCLS1/PDGFRB/NCF1/PDGFRA/FLT3/FGR/DCN/IL18/CCL5/PPP1R16B/RASGRP1/HGF/FN1/KIT/HCST/NTRK1/NTRK2/MYOC/TNF/CD28/OSM	21
GO:0001771	BP	immunological synapse formation	7/1340	15/18903	3.4331e-05	0.000329445	0.000261737	HAVCR2/DOCK2/CD6/CCR7/PRF1/CCL19/CCL21	7
GO:0002679	BP	respiratory burst involved in defense response	7/1340	15/18903	3.4331e-05	0.000329445	0.000261737	PIK3CG/HCK/NCF1/SLAMF8/PIK3CD/MPO/LBP	7
GO:0002864	BP	regulation of acute inflammatory response to antigenic stimulus	7/1340	15/18903	3.4331e-05	0.000329445	0.000261737	BTK/C3/FCGR2B/CCR7/PLA2G2D/CNR1/FUT7	7
GO:0032725	BP	positive regulation of granulocyte macrophage colony-stimulating factor production	7/1340	15/18903	3.4331e-05	0.000329445	0.000261737	IL18/RASGRP1/LILRA2/IL12B/CD80/IL1B/IL23R	7
GO:0045579	BP	positive regulation of B cell differentiation	7/1340	15/18903	3.4331e-05	0.000329445	0.000261737	BTK/NCKAP1L/INPP5D/CD27/IL2RG/IL10/IL2	7
GO:1902563	BP	regulation of neutrophil activation	7/1340	15/18903	3.4331e-05	0.000329445	0.000261737	ITGB2/ITGAM/SPI1/PTAFR/FCGR2B/CD300A/TNF	7
GO:0002643	BP	regulation of tolerance induction	8/1340	20/18903	3.63693e-05	0.000347654	0.000276204	HAVCR2/LILRB2/IL2RA/CD3E/LILRB4/PDCD1/IDO1/CLC	8
GO:0002716	BP	negative regulation of natural killer cell mediated immunity	8/1340	20/18903	3.63693e-05	0.000347654	0.000276204	HAVCR2/LILRB1/SERPINB9/CD96/LGALS9/KLRD1/CLEC12B/SERPINB4	8
GO:0070227	BP	lymphocyte apoptotic process	17/1340	80/18903	3.66876e-05	0.00035002	0.000278083	BTK/CD74/JAK3/IL2RA/IL7R/CD3G/CD27/LGALS9/BCL11B/CCL5/PDCD1/IL10/BLK/FASLG/IL2/IDO1/CLC	17
GO:0061134	MF	peptidase regulator activity	33/1224	232/18432	2.79963e-05	0.000379208	0.000323375	CTSC/SERPING1/SERPINB9/CST7/C3/A2M/TIMP2/CD27/SFRP2/TNFSF14/CASP1/PCOLCE/SERPINB1/BIRC3/COL6A3/SERPINF1/NLRP1/FBLN1/CARD16/TIMP1/FN1/RARRES1/NGF/PI16/PCOLCE2/MAL/WFDC1/SERPINE1/PZP/LTF/HMSD/SERPINB4/SERPINA9	33
GO:0004714	MF	transmembrane receptor protein tyrosine kinase activity	14/1224	60/18432	2.90961e-05	0.000379208	0.000323375	CSF1R/PDGFRB/AXL/PDGFRA/FLT3/EPHA3/DDR2/NRP2/EFEMP1/MET/KIT/NTRK1/NTRK2/EPHA2	14
GO:0001851	MF	complement component C3b binding	6/1224	11/18432	2.92806e-05	0.000379208	0.000323375	ITGB2/ITGAM/CFH/VSIG4/CR1/CFHR3	6
GO:0048407	MF	platelet-derived growth factor binding	6/1224	11/18432	2.92806e-05	0.000379208	0.000323375	PDGFRB/PDGFRA/COL1A2/COL5A1/COL3A1/COL1A1	6
GO:0004252	MF	serine-type endopeptidase activity	27/1224	174/18432	3.15546e-05	0.000402067	0.000342868	CTSC/C1S/CTSK/C1R/MMP2/CTSS/MMP19/GZMK/GZMA/GZMM/CFI/FAP/HTRA3/GZMH/F10/CFD/MASP1/MMP9/TPSAB1/GZMB/LTF/MMP7/CFB/OVCH1/MMP12/MMP13/TMPRSS11D	27
GO:0002604	BP	regulation of dendritic cell antigen processing and presentation	6/1340	11/18903	4.25005e-05	0.000404697	0.000321523	FGL2/CD74/FCGR2B/CCR7/CCL19/CCL21	6
GO:0051208	BP	sequestering of calcium ion	23/1340	131/18903	4.50172e-05	0.000427836	0.000339907	CLIC2/PLCG2/PTPRC/CCR5/CORO1A/CCR7/CCL19/P2RY6/THY1/XCR1/CD19/CYBA/CX3CL1/HTR2B/ANK2/FASLG/SLC8A1/CXCL9/CCL21/GP5/XCL1/CXCL10/LHCGR	23
GO:0035821	BP	modulation of process of another organism	9/1340	26/18903	4.55186e-05	0.000431771	0.000343033	MPEG1/CLEC7A/PRF1/FCER2/LTF/S100A9/IFNG/NOS2/DEFA4	9
GO:0003953	MF	NAD+ nucleosidase activity	7/1224	16/18432	3.75957e-05	0.000456933	0.000389656	BST1/TLR2/TLR6/TLR1/TLR10/IL18RAP/IL1RL1	7
GO:0050135	MF	NAD(P)+ nucleosidase activity	7/1224	16/18432	3.75957e-05	0.000456933	0.000389656	BST1/TLR2/TLR6/TLR1/TLR10/IL18RAP/IL1RL1	7
GO:0061809	MF	NAD+ nucleotidase, cyclic ADP-ribose generating	7/1224	16/18432	3.75957e-05	0.000456933	0.000389656	BST1/TLR2/TLR6/TLR1/TLR10/IL18RAP/IL1RL1	7
GO:0060191	BP	regulation of lipase activity	18/1340	90/18903	5.145e-05	0.0004871	0.000386991	CD86/PTAFR/ITK/PDGFRB/PDGFRA/RASGRP4/S1PR4/GPR55/CCL5/P2RY6/C5AR1/ESR1/HTR2B/P2RY12/KIT/ADCYAP1R1/ADRA1A/SELE	18
GO:1904892	BP	regulation of receptor signaling pathway via STAT	21/1340	115/18903	5.25301e-05	0.000496374	0.000394359	IL10RA/JAK3/PTPRC/IL7R/CD300A/CCL5/IL10/IL12B/KIT/TSLP/LIF/CRLF2/TNF/IL24/IL6/IL23R/SOCS3/IFNG/CLEC12B/IL26/MIR125B1	21
GO:0031640	BP	killing of cells of another organism	12/1340	46/18903	6.21164e-05	0.000585838	0.000465436	CLEC7A/PRF1/CCL13/FCER2/LYZ/LTF/GNLY/IFNG/NOS2/S100A12/PGLYRP4/DEFA4	12
GO:0048771	BP	tissue remodeling	28/1340	179/18903	6.23429e-05	0.000586486	0.000465951	CSF1R/CTSK/MMP2/TMEM119/AXL/CCR2/INPP5D/GPR55/IL18/DDR2/GPNMB/IL12B/CTHRC1/TIMP1/TNFAIP3/NOX4/PTH1R/FGF10/EPHA2/LIF/IL2/IL6/CLDN18/THBS4/IL21/GREM1/TNFSF11/IL1A	28
GO:0002639	BP	positive regulation of immunoglobulin production	13/1340	53/18903	6.24224e-05	0.000586486	0.000465951	CD86/BTK/PTPRC/SASH3/TBX21/IL33/TNFRSF4/IL10/IL2/CD28/IL6/XCL1/IL21	13
GO:0001782	BP	B cell homeostasis	10/1340	33/18903	6.34142e-05	0.000592425	0.00047067	TNFSF13B/NCKAP1L/CD74/SASH3/DOCK10/IL7R/GAPT/DOCK11/TNFRSF13B/TNFAIP3	10
GO:0002828	BP	regulation of type 2 immune response	10/1340	33/18903	6.34142e-05	0.000592425	0.00047067	CD86/CD74/CCR2/NLRP3/TBX21/IL18/IL33/IL6/XCL1/IDO1	10
GO:0038094	BP	Fc-gamma receptor signaling pathway	10/1340	33/18903	6.34142e-05	0.000592425	0.00047067	HCK/PTPRC/FCER1G/CD247/FCGR2B/FGR/FCGR3A/VAV1/CLEC4E/CLEC4D	10
GO:0045954	BP	positive regulation of natural killer cell mediated cytotoxicity	9/1340	27/18903	6.40001e-05	0.000596771	0.000474122	SLAMF6/CD226/CRTAM/VAV1/RASGRP1/IL12B/KLRD1/NCR3/IL21	9
GO:0043550	BP	regulation of lipid kinase activity	15/1340	68/18903	6.59602e-05	0.000613889	0.000487722	PDGFRB/PDGFRA/PIK3R6/FLT3/CCR7/FGR/TNFAIP8L3/SLA2/PIK3R5/CCL19/CD19/P2RY12/KIT/CCL21/SOCS3	15
GO:0051896	BP	regulation of protein kinase B signaling	29/1340	189/18903	6.6449e-05	0.000617276	0.000490413	HCLS1/PIK3CG/AXL/PIK3CD/CCR7/TNFAIP8L3/PIK3R5/CCL19/IL18/HPSE/CX3CL1/C1QTNF1/P2RY12/MET/NOX4/F10/CCL21/NTRK1/CAVIN3/CX3CR1/NTRK2/EPHA2/MYOC/TNF/CD28/OSM/CHI3L1/TNFSF11/IL26	29
GO:0043491	BP	protein kinase B signaling	32/1340	218/18903	6.9003e-05	0.000639799	0.000508307	HCLS1/PIK3CG/AXL/PIK3CD/CCR7/TNFAIP8L3/PIK3R5/CCL19/IL18/CCL5/HPSE/CX3CL1/C1QTNF1/P2RY12/MET/NOX4/F10/CCL21/NTRK1/CAVIN3/CX3CR1/NTRK2/EPHA2/IL1B/CCL2/MYOC/TNF/CD28/OSM/CHI3L1/TNFSF11/IL26	32
GO:0032418	BP	lysosome localization	17/1340	84/18903	7.05283e-05	0.000651497	0.000517601	BTK/MILR1/PIK3CG/RAC2/CD84/PIK3CD/CD300A/LGALS9/FGR/ADGRE2/RASGRP1/BLK/KIT/FOXF1/PTGDR/PTGDS/NR4A3	17
GO:1990849	BP	vacuolar localization	17/1340	84/18903	7.05283e-05	0.000651497	0.000517601	BTK/MILR1/PIK3CG/RAC2/CD84/PIK3CD/CD300A/LGALS9/FGR/ADGRE2/RASGRP1/BLK/KIT/FOXF1/PTGDR/PTGDS/NR4A3	17
GO:0051924	BP	regulation of calcium ion transport	37/1340	268/18903	7.42074e-05	0.000684203	0.000543585	CD4/CLIC2/TRPV2/IL16/PIK3CG/CD33/PLCG2/JAK3/PDGFRB/LILRB1/LILRB2/CXCR4/CD84/CORO1A/CCR1/FCRL3/CCL5/P2RY6/THY1/LILRA2/CD19/CYBA/MS4A1/GEM/REM1/CX3CL1/ANK2/SLC8A1/CXCL9/CCL4/P2RX2/LILRA5/CCL2/ADCYAP1R1/XCL1/CXCL10/LHCGR	37
GO:0032393	MF	MHC class I receptor activity	7/1224	17/18432	6.02511e-05	0.000721188	0.000615003	LILRB1/LILRB2/LILRA1/LILRA2/LILRA4/LILRB5/LILRA5	7
GO:0001867	BP	complement activation, lectin pathway	6/1340	12/18903	7.98919e-05	0.000731159	0.00058089	SERPING1/A2M/MFAP4/FCN1/MASP1/COLEC10	6
GO:0032490	BP	detection of molecule of bacterial origin	6/1340	12/18903	7.98919e-05	0.000731159	0.00058089	TLR2/TLR6/LY96/TLR1/SSC5D/LBP	6
GO:0034154	BP	toll-like receptor 7 signaling pathway	6/1340	12/18903	7.98919e-05	0.000731159	0.00058089	HAVCR2/SCIMP/PTPN22/TLR7/LILRA4/TREML4	6
GO:0043380	BP	regulation of memory T cell differentiation	6/1340	12/18903	7.98919e-05	0.000731159	0.00058089	FGL2/IL12RB1/HLA-DRB1/HLA-DRA/IL12B/IL23R	6
GO:0045824	BP	negative regulation of innate immune response	16/1340	77/18903	8.19802e-05	0.000748884	0.000594972	HAVCR2/IFI16/SERPING1/LILRB1/SERPINB9/CD96/SLAMF8/A2M/LGALS9/VSIG4/CR1/KLRD1/TNFAIP3/MMP12/CLEC12B/SERPINB4	16
GO:0035025	BP	positive regulation of Rho protein signal transduction	10/1340	34/18903	8.41652e-05	0.000767425	0.000609703	GPR65/PDGFRB/P2RY10/GPR174/GPR18/GPR55/COL3A1/P2RY8/F2RL2/LPAR4	10
GO:0022617	BP	extracellular matrix disassembly	14/1340	62/18903	8.74976e-05	0.000794877	0.000631514	CTSK/MMP2/CTSS/MMP19/DDR2/FAP/MMP9/ADAMTS5/TPSAB1/IL6/ADAMTS4/MMP7/MMP12/MMP13	14
GO:0070228	BP	regulation of lymphocyte apoptotic process	14/1340	62/18903	8.74976e-05	0.000794877	0.000631514	BTK/CD74/JAK3/IL7R/CD3G/CD27/LGALS9/BCL11B/CCL5/PDCD1/IL10/BLK/IL2/IDO1	14
GO:0031664	BP	regulation of lipopolysaccharide-mediated signaling pathway	9/1340	28/18903	8.84115e-05	0.000800237	0.000635772	SCIMP/CD180/LY86/LY96/LILRA2/CARD16/CX3CL1/TNFAIP3/LTF	9
GO:0032958	BP	inositol phosphate biosynthetic process	9/1340	28/18903	8.84115e-05	0.000800237	0.000635772	PLEK/PTAFR/PLCG2/P2RY6/CD244/HRH1/PTH1R/ADCYAP1R1/LHCGR	9
GO:0016045	BP	detection of bacterium	7/1340	17/18903	9.14491e-05	0.000826218	0.000656413	HLA-DRB1/TLR2/TLR6/CD1D/TLR1/SSC5D/PGLYRP4	7
GO:0008236	MF	serine-type peptidase activity	28/1224	192/18432	7.07705e-05	0.000834458	0.000711597	CTSC/C1S/CPVL/CTSK/C1R/MMP2/CTSS/MMP19/GZMK/GZMA/GZMM/CFI/FAP/HTRA3/GZMH/F10/CFD/MASP1/MMP9/TPSAB1/GZMB/LTF/MMP7/CFB/OVCH1/MMP12/MMP13/TMPRSS11D	28
GO:0002686	BP	negative regulation of leukocyte migration	13/1340	55/18903	9.42745e-05	0.000850191	0.000675459	SLAMF8/CD300A/CD200R1/GPR18/C5AR2/CD200/IL33/CCL21/TNFAIP6/CCL2/CYP19A1/GREM1/BMP5	13
GO:0050850	BP	positive regulation of calcium-mediated signaling	11/1340	41/18903	9.48558e-05	0.000853875	0.000678386	CD4/PLCG2/CLEC7A/CD3E/TRAT1/LMCD1/ZAP70/CCL4/P2RX2/TNF/LHCGR	11
GO:0051928	BP	positive regulation of calcium ion transport	22/1340	129/18903	0.000102241	0.000918683	0.000729875	TRPV2/PLCG2/JAK3/PDGFRB/CCR1/CCL5/P2RY6/THY1/LILRA2/CD19/MS4A1/CX3CL1/ANK2/CXCL9/CCL4/P2RX2/LILRA5/CCL2/ADCYAP1R1/XCL1/CXCL10/LHCGR	22
GO:0048660	BP	regulation of smooth muscle cell proliferation	27/1340	175/18903	0.000106225	0.000952749	0.000756939	MMP2/PTAFR/PDGFRB/AIF1/ELN/IL18/CCL5/P2RY6/DDR2/CCN4/PTGIR/CYBA/TACR1/IL10/IL12B/PRKG1/CX3CL1/TNFAIP3/FGF9/OGN/MMP9/APOE/TNF/IL6/EREG/IFNG/NR4A3	27
GO:0038024	MF	cargo receptor activity	16/1224	82/18432	8.36713e-05	0.000972064	0.000828942	ITGB2/ITGAM/CD5/CD6/STAB1/MRC1/FOLR2/SSC5D/CD163/MSR1/CFI/OLR1/SCARA5/LRP1B/MARCO/ACKR4	16
GO:0002719	BP	negative regulation of cytokine production involved in immune response	10/1340	35/18903	0.000110397	0.000988376	0.000785244	JAK3/SLAMF1/LILRB1/AXL/CD96/LILRB4/TBX21/IL10/TNF/XCL1	10
GO:0045624	BP	positive regulation of T-helper cell differentiation	8/1340	23/18903	0.000116839	0.00104415	0.000829559	CD86/IL12RB1/NLRP3/CCL19/IL18/IL12B/CD80/IL23R	8
GO:0010575	BP	positive regulation of vascular endothelial growth factor production	9/1340	29/18903	0.000120177	0.00106401	0.000845335	C3AR1/C3/SULF1/C5AR1/HPSE/IL1B/IL6/IL1A/CXCL17	9
GO:0042104	BP	positive regulation of activated T cell proliferation	9/1340	29/18903	0.000120177	0.00106401	0.000845335	IL12RB1/JAK3/SLAMF1/IL2RA/IL18/IL12B/TMIGD2/IL2/IL23R	9
GO:0002714	BP	positive regulation of B cell mediated immunity	11/1340	42/18903	0.000120353	0.00106401	0.000845335	BTK/PTPRC/C3/CD226/TBX21/LTA/FCER2/TNF/IL2/CD28/XCL1	11
GO:0002891	BP	positive regulation of immunoglobulin mediated immune response	11/1340	42/18903	0.000120353	0.00106401	0.000845335	BTK/PTPRC/C3/CD226/TBX21/LTA/FCER2/TNF/IL2/CD28/XCL1	11
GO:0043029	BP	T cell homeostasis	11/1340	42/18903	0.000120353	0.00106401	0.000845335	NCKAP1L/JAK3/IL2RA/IL7R/CORO1A/SIT1/LGALS9/GPR174/TNFSF14/LGALS2/IL2	11
GO:0050691	BP	regulation of defense response to virus by host	11/1340	42/18903	0.000120353	0.00106401	0.000845335	IL12RB1/LILRB1/PTPN22/AIM2/MICB/IL12B/TNFAIP3/IL1B/IL23R/MMP12/USP17L2	11
GO:0002218	BP	activation of innate immune response	14/1340	64/18903	0.00012603	0.00111023	0.000882054	HCK/IFI16/PLCG2/MNDA/CLEC7A/PYHIN1/TYROBP/AIM2/LILRA2/ZBP1/KLRD1/FCN1/CLEC6A/COLEC10	14
GO:0050918	BP	positive chemotaxis	14/1340	64/18903	0.00012603	0.00111023	0.000882054	IL16/CORO1A/CCR4/CCL5/GPNMB/HGF/CX3CL1/MET/PGF/FGF10/FPR2/CXCL10/COLEC10/CXCL8	14
GO:0042698	BP	ovulation cycle	15/1340	72/18903	0.000131454	0.00115596	0.000918382	MMP2/MMP19/AXL/A2M/PDGFRA/SERPINF1/HAS2/INHBA/ESR1/PGR/ROBO2/TNFAIP6/EREG/RETN/LHCGR	15
GO:0017171	MF	serine hydrolase activity	28/1224	196/18432	0.000102012	0.00116797	0.000996001	CTSC/C1S/CPVL/CTSK/C1R/MMP2/CTSS/MMP19/GZMK/GZMA/GZMM/CFI/FAP/HTRA3/GZMH/F10/CFD/MASP1/MMP9/TPSAB1/GZMB/LTF/MMP7/CFB/OVCH1/MMP12/MMP13/TMPRSS11D	28
GO:0006887	BP	exocytosis	46/1340	369/18903	0.000133293	0.00117005	0.000929577	BTK/MILR1/NCKAP1L/ITGB2/ITGAM/PIK3CG/HCK/SPI1/PLEK/PTAFR/STX11/RAC2/RAB31/CD84/CCR2/SYT11/PIK3CD/FCGR2B/CORO1A/CD300A/LGALS9/CCR1/FGR/FCGR3A/CCL5/ADGRE2/NKG7/RASGRP1/SLC17A9/LRRK2/PRKCB/BLK/EXOC3L4/TNFAIP2/KIT/CNR1/FOXF1/PTGDR/CCL8/CHRNA6/OTOF/CFTR/PTGDS/ADRA1A/IFNG/NR4A3	46
GO:0101002	CC	ficolin-1-rich granule	28/1404	185/19869	0.000106789	0.00118116	0.000997901	BIN2/NCKAP1L/ITGB2/CTSS/FGL2/LILRB2/MNDA/FCER1G/ITGAX/TIMP2/CD300A/GMFG/CR1/NFASC/SIGLEC14/FPR1/TBC1D10C/HK3/ADGRE3/FCN1/CLEC4D/CFD/TNFAIP6/MMP9/CLEC4C/FPR2/FCAR/SIGLEC5	28
GO:0098576	CC	lumenal side of membrane	10/1404	35/19869	0.000107611	0.00118116	0.000997901	HLA-DQA1/CD74/HLA-DPA1/HLA-DRB1/HLA-DPB1/HLA-DRA/HLA-DQB1/HLA-DRB5/HLA-DQB2/HLA-DQA2	10
GO:0045335	CC	phagocytic vesicle	23/1404	139/19869	0.000110618	0.00118592	0.00100192	CTSS/WAS/SCIMP/SLAMF1/MPEG1/RAC2/CYBB/RAB31/NCF1/NCF4/NCF2/SYT11/TLR2/CORO1A/TLR6/TLR1/TLR7/PLD4/CYBA/CLEC4E/MPO/LTF/GNLY	23
GO:0002664	BP	regulation of T cell tolerance induction	6/1340	13/18903	0.000139465	0.00121558	0.000965756	LILRB2/IL2RA/CD3E/LILRB4/IDO1/CLC	6
GO:0043379	BP	memory T cell differentiation	6/1340	13/18903	0.000139465	0.00121558	0.000965756	FGL2/IL12RB1/HLA-DRB1/HLA-DRA/IL12B/IL23R	6
GO:0070486	BP	leukocyte aggregation	6/1340	13/18903	0.000139465	0.00121558	0.000965756	RAC2/ZAP70/HAS2/IL1B/S100A9/NR4A3	6
GO:2001198	BP	regulation of dendritic cell differentiation	6/1340	13/18903	0.000139465	0.00121558	0.000965756	LILRB1/LILRB2/TMEM176A/FCGR2B/LGALS9/TMEM176B	6
GO:0036035	BP	osteoclast development	7/1340	18/18903	0.000140504	0.0012182	0.000967832	LILRB1/TYROBP/GPR68/FBN1/LTF/CLDN18/TNFSF11	7
GO:0051770	BP	positive regulation of nitric-oxide synthase biosynthetic process	7/1340	18/18903	0.000140504	0.0012182	0.000967832	JAK3/TLR2/LRRK2/IL33/FCER2/CCL2/IFNG	7
GO:0150079	BP	negative regulation of neuroinflammatory response	7/1340	18/18903	0.000140504	0.0012182	0.000967832	TNFRSF1B/CST7/PTPRC/SYT11/CD200R1/CD200/CX3CL1	7
GO:0004713	MF	protein tyrosine kinase activity	22/1224	138/18432	0.000110138	0.00124299	0.00105997	BTK/CSF1R/HCK/ITK/JAK3/PDGFRB/AXL/PDGFRA/FLT3/FGR/PEAK1/ZAP70/EPHA3/DDR2/NRP2/EFEMP1/BLK/MET/KIT/NTRK1/NTRK2/EPHA2	22
GO:0048659	BP	smooth muscle cell proliferation	27/1340	179/18903	0.000156292	0.0013527	0.00107469	MMP2/PTAFR/PDGFRB/AIF1/ELN/IL18/CCL5/P2RY6/DDR2/CCN4/PTGIR/CYBA/TACR1/IL10/IL12B/PRKG1/CX3CL1/TNFAIP3/FGF9/OGN/MMP9/APOE/TNF/IL6/EREG/IFNG/NR4A3	27
GO:0019058	BP	viral life cycle	41/1340	319/18903	0.000156825	0.00135495	0.00107648	CD86/CD4/SELPLG/IFI16/CD74/SLAMF1/HLA-DRB1/AXL/CCR5/CXCR4/MRC1/CIITA/LGALS9/CH25H/CXCR6/CR1/CCL5/APOBEC3H/SIGLEC1/CD209/ITGB7/TNFRSF4/CR2/CD80/GPR15/FCN1/IFITM1/NCAM1/EPHA2/CCL2/APOE/TNF/CCL8/CD28/LTF/APOBEC3A/ITGB6/LRRC15/LAMP3/AICDA/CXCL8	41
GO:0048661	BP	positive regulation of smooth muscle cell proliferation	18/1340	98/18903	0.000162765	0.00140381	0.0011153	MMP2/PTAFR/PDGFRB/AIF1/IL18/CCL5/P2RY6/DDR2/CCN4/CYBA/IL10/CX3CL1/FGF9/MMP9/TNF/IL6/EREG/NR4A3	18
GO:0002755	BP	MyD88-dependent toll-like receptor signaling pathway	8/1340	24/18903	0.000164417	0.00141313	0.0011227	BTK/TLR2/CD300A/TLR8/TLR6/CD300LF/TLR1/TLR10	8
GO:0051043	BP	regulation of membrane protein ectodomain proteolysis	8/1340	24/18903	0.000164417	0.00141313	0.0011227	TNFRSF1B/TIMP2/IL10/TIMP1/IL1B/APOE/TNF/IFNG	8
GO:0043270	BP	positive regulation of ion transport	38/1340	289/18903	0.000168301	0.00144399	0.00114722	TRPV2/CTSS/PTAFR/PLCG2/JAK3/PDGFRB/CCR2/CCR1/ABCB1/CCL5/P2RY6/THY1/LILRA2/CD19/MS4A1/CX3CL1/CNTN1/ANK2/P2RY12/KMO/CXCL9/CCL4/P2RX2/IL1B/LILRA5/CCL2/ADCYAP1R1/SLC38A3/XCL1/CXCL10/FXYD2/CFTR/IFNG/TNFSF11/IL1A/LHCGR/SSTR4/KCNA1	38
GO:0062207	BP	regulation of pattern recognition receptor signaling pathway	19/1340	107/18903	0.000172246	0.00147529	0.00117208	SLC15A3/PTPN22/TLR2/CD300A/IRF4/TLR6/CD300LF/TLR1/FCRL3/BIRC3/LILRA2/CYBA/ESR1/TNFAIP3/LILRA4/LTF/TREML4/LBP/USP17L2	19
GO:0010811	BP	positive regulation of cell-substrate adhesion	21/1340	125/18903	0.000180981	0.00154742	0.00122939	CCDC80/CD3E/ABI3BP/ECM2/COL8A1/CCR7/EGFLAM/COL16A1/EDIL3/THY1/SKAP1/HAS2/FBLN2/CX3CL1/FN1/FOXF1/CCL21/NDNF/EGFL6/MYOC/CEACAM6	21
GO:0007157	BP	heterophilic cell-cell adhesion via plasma membrane cell adhesion molecules	12/1340	51/18903	0.000182194	0.00155242	0.00123337	VCAM1/CD6/ITGAL/JAML/CRTAM/CADM3/CD209/FAT4/HMCN1/CDH2/CEACAM6/SELE	12
GO:0022602	BP	ovulation cycle process	12/1340	51/18903	0.000182194	0.00155242	0.00123337	MMP2/MMP19/A2M/PDGFRA/INHBA/ESR1/PGR/ROBO2/TNFAIP6/EREG/RETN/LHCGR	12
GO:0043406	BP	positive regulation of MAP kinase activity	20/1340	117/18903	0.00020085	0.00170844	0.00135732	PIK3CG/PDGFRB/FGD2/PTPRC/PIK3R6/TLR6/FLT3/IL34/PIK3R5/CCL19/RASGRP1/LRRK2/HTR2B/NOX4/KIT/FGF18/IL1B/TNF/TNFSF11/S100A12	20
GO:0002281	BP	macrophage activation involved in immune response	7/1340	19/18903	0.000208893	0.0017647	0.00140202	HAVCR2/PLCG2/TYROBP/IL33/CX3CR1/IFNG/LBP	7
GO:0035743	BP	CD4-positive, alpha-beta T cell cytokine production	7/1340	19/18903	0.000208893	0.0017647	0.00140202	SLAMF1/NLRP3/TBX21/IL18/IL1B/IL6/XCL1	7
GO:0045953	BP	negative regulation of natural killer cell mediated cytotoxicity	7/1340	19/18903	0.000208893	0.0017647	0.00140202	HAVCR2/LILRB1/SERPINB9/LGALS9/KLRD1/CLEC12B/SERPINB4	7
GO:2001185	BP	regulation of CD8-positive, alpha-beta T cell activation	7/1340	19/18903	0.000208893	0.0017647	0.00140202	NCKAP1L/LILRB1/PTPN22/CRTAM/RUNX3/LILRB4/XCL1	7
GO:1901224	BP	positive regulation of NIK/NF-kappaB signaling	14/1340	67/18903	0.000211074	0.00178008	0.00141424	CD86/LAPTM5/HAVCR2/TLR2/CD27/LGALS9/TNFSF14/CCL19/IL18/TLR7/IL12B/IL1B/TNF/GREM1	14
GO:2000316	BP	regulation of T-helper 17 type immune response	9/1340	31/18903	0.00021263	0.00179015	0.00142224	IL12RB1/CLEC7A/TBX21/IL12B/IL2/CLEC6A/BATF/IL23R/TNFSF18	9
GO:0002762	BP	negative regulation of myeloid leukocyte differentiation	12/1340	52/18903	0.000221748	0.00186058	0.00147819	LILRB1/C1QC/INPP5D/GPR68/LILRB4/FBN1/GPR55/INHBA/TNFAIP6/LTF/CLDN18/MIR125B1	12
GO:0010543	BP	regulation of platelet activation	12/1340	52/18903	0.000221748	0.00186058	0.00147819	PLEK/FCER1G/PDGFRA/BLK/PRKG1/C1QTNF1/THBD/MMRN1/GP5/APOE/IL6/ADAMTS18	12
GO:0010810	BP	regulation of cell-substrate adhesion	31/1340	222/18903	0.00022396	0.00187595	0.0014904	RAC2/CCDC80/BST1/CD3E/ABI3BP/ECM2/COL8A1/CCR7/PEAK1/EGFLAM/GBP1/COL16A1/EDIL3/THY1/EPHA3/SKAP1/HAS2/COL1A1/FBLN2/FBLN1/CX3CL1/FN1/FOXF1/CCL21/NDNF/SERPINE1/EGFL6/MYOC/CEACAM6/GREM1/MMP12	31
GO:0044000	BP	movement in host	27/1340	183/18903	0.000226396	0.00189315	0.00150406	CD86/CD4/SELPLG/CD74/SLAMF1/HLA-DRB1/AXL/CCR5/CXCR4/MRC1/CIITA/LGALS9/CH25H/CR1/SIGLEC1/CD209/ITGB7/TNFRSF4/CR2/CD80/GPR15/FCN1/IFITM1/NCAM1/EPHA2/ITGB6/CXCL8	27
GO:1904996	BP	positive regulation of leukocyte adhesion to vascular endothelial cell	8/1340	25/18903	0.000226847	0.00189371	0.00150452	ITGB2/PTAFR/ITGA4/ETS1/FUT7/TNF/IL6/SELE	8
GO:0090715	BP	immunological memory formation process	6/1340	14/18903	0.000229435	0.00191209	0.00151911	FGL2/IL12RB1/HLA-DRB1/HLA-DRA/IL12B/IL23R	6
GO:0051607	BP	defense response to virus	39/1340	304/18903	0.000232996	0.00193849	0.00154009	RNASE6/FGL2/IL12RB1/IFI16/LILRB1/PTPRC/PTPN22/ITGAX/TLR2/TLR8/AIM2/CASP1/GBP1/PRF1/SLFN11/BIRC3/NLRP1/APOBEC3H/TLR7/MICB/IL33/ABCC9/ZBP1/IL12B/TNFAIP3/CXCL9/RNASE2/IFITM1/IL1B/IFI44L/IL6/CXCL10/APOBEC3A/IL23R/IL21/IFNG/AICDA/MMP12/USP17L2	39
GO:0046427	BP	positive regulation of receptor signaling pathway via JAK-STAT	11/1340	45/18903	0.000234457	0.00194737	0.00154715	IL10RA/IL7R/CD300A/CCL5/IL10/IL12B/KIT/TNF/IL6/IL23R/IL26	11
GO:0005788	CC	endoplasmic reticulum lumen	40/1404	312/19869	0.000186346	0.00195239	0.00164947	CTSC/CD4/SERPING1/C3/EBI3/COL8A1/FLT3/IGFBP7/COL1A2/COL14A1/COL5A1/COL15A1/IGFBP4/FBN1/COL8A2/COL16A1/COL6A3/COL3A1/ARSI/VCAN/COL1A1/ADAMTSL4/COL4A4/IL12B/PLAUR/TIMP1/SPON1/FN1/MATN3/F10/CP/FMO1/ADAMTS5/COL10A1/CDH2/APOE/IL6/COL19A1/COL11A1/PENK	40
GO:0051701	BP	biological process involved in interaction with host	29/1340	203/18903	0.000238038	0.0019738	0.00156814	CD86/CD4/SELPLG/CD74/SLAMF1/HLA-DRB1/AXL/CCR5/CXCR4/MRC1/CIITA/LGALS9/CH25H/CR1/SIGLEC1/CD209/ITGB7/TNFRSF4/CR2/CD80/GPR15/FCN1/IFITM1/NCAM1/EPHA2/LTF/ITGB6/LRRC15/CXCL8	29
GO:0060348	BP	bone development	32/1340	233/18903	0.000243088	0.0020123	0.00159873	LILRB1/PTPRC/TMEM119/TYROBP/GPR68/SULF1/FLI1/TIFAB/FBN1/COL3A1/BGN/DDR2/HAS2/CCN4/COL1A1/MMP16/ADAMTS12/KIT/CDX1/FGF18/SFRP4/OGN/GP5/MYOC/LTF/CLDN18/ITGB6/COMP/GREM1/TNFSF11/EPYC/MMP13	32
GO:0006874	BP	cellular calcium ion homeostasis	37/1340	284/18903	0.000245148	0.00202595	0.00160958	CLIC2/PLCG2/MCUB/PTPRC/CCR5/CCR2/CORO1A/CCR1/CCR7/CCL19/CCL5/P2RY6/THY1/XCR1/CCL13/CD19/CYBA/PRKCB/CX3CL1/HTR2B/SLC24A4/ANK2/FASLG/SLC8A1/CXCL9/TRPC4/PTH1R/CCL21/GP5/CCL23/APOE/CCL8/XCL1/CXCL10/CCL7/ATP13A5/LHCGR	37
GO:0140546	BP	defense response to symbiont	39/1340	305/18903	0.000249335	0.00205712	0.00163434	RNASE6/FGL2/IL12RB1/IFI16/LILRB1/PTPRC/PTPN22/ITGAX/TLR2/TLR8/AIM2/CASP1/GBP1/PRF1/SLFN11/BIRC3/NLRP1/APOBEC3H/TLR7/MICB/IL33/ABCC9/ZBP1/IL12B/TNFAIP3/CXCL9/RNASE2/IFITM1/IL1B/IFI44L/IL6/CXCL10/APOBEC3A/IL23R/IL21/IFNG/AICDA/MMP12/USP17L2	39
GO:0061448	BP	connective tissue development	36/1340	274/18903	0.000250394	0.00206241	0.00163854	CTSK/SPI1/TGFBI/PDGFRB/CHST11/SFRP2/RUNX3/COL5A1/MGP/FRZB/SULF1/PRRX1/COL3A1/BGN/EFEMP1/CCN4/COL1A1/ADAMTS12/TIMP1/CCN2/WNT2B/MATN3/PTH1R/FGF18/FGF9/BMP3/OGN/GDF7/CHRDL2/COMP/CHI3L1/GREM1/EPYC/COL11A1/BMP5/MMP13	36
GO:0031093	CC	platelet alpha granule lumen	14/1404	67/19869	0.000204525	0.00209525	0.00177016	FERMT3/SERPING1/SRGN/A2M/ISLR/SPARC/F13A1/HGF/LEFTY2/TIMP1/FN1/CFD/MMRN1/SERPINE1	14
GO:0001848	MF	complement binding	8/1224	26/18432	0.000196207	0.00218315	0.00186171	ITGB2/ITGAM/CFH/VSIG4/CR1/CR2/CFB/CFHR3	8
GO:0002717	BP	positive regulation of natural killer cell mediated immunity	9/1340	32/18903	0.000277373	0.00227326	0.00180606	SLAMF6/CD226/CRTAM/VAV1/RASGRP1/IL12B/KLRD1/NCR3/IL21	9
GO:0002758	BP	innate immune response-activating signal transduction	9/1340	32/18903	0.000277373	0.00227326	0.00180606	HCK/PLCG2/CLEC7A/TYROBP/LILRA2/KLRD1/FCN1/CLEC6A/COLEC10	9
GO:0051482	BP	positive regulation of cytosolic calcium ion concentration involved in phospholipase C-activating G protein-coupled signaling pathway	9/1340	32/18903	0.000277373	0.00227326	0.00180606	C3AR1/GPR65/P2RY10/GPR174/GPR18/GPR55/P2RY8/F2RL2/LPAR4	9
GO:0045765	BP	regulation of angiogenesis	43/1340	349/18903	0.00028074	0.00229705	0.00182496	C3AR1/STAB1/CYBB/C3/CXCR4/CCR2/ITGAX/PIK3CD/SFRP2/PIK3R6/ETS1/SULF1/DCN/SPARC/PPP1R16B/SERPINF1/C5AR1/GPNMB/HGF/PRKCB/IL10/THBS2/CXCL13/ISM1/TNFAIP3/FASLG/PGF/FGF18/CX3CR1/EPHA2/TMIGD2/SERPINE1/IL1B/CCR3/TNF/IL6/CXCL10/THBS4/CHI3L1/GREM1/IL1A/CXCL8/MIR125B1	43
GO:0008237	MF	metallopeptidase activity	26/1224	184/18432	0.000212232	0.00232865	0.00198579	MMP2/MMP19/DPEP2/ADAM19/TRABD2B/ADAMTS2/ENPEP/MMP16/ADAMTS12/XPNPEP2/ADAMTS14/ADAMDEC1/PAPPA/CPXM2/CPA3/CPZ/TRHDE/MMP9/ADAMTS5/MMP23B/ADAMTS4/MMP7/DPEP3/MMP12/ADAMTS18/MMP13	26
GO:0007189	BP	adenylate cyclase-activating G protein-coupled receptor signaling pathway	24/1340	157/18903	0.00028884	0.00235942	0.00187451	GPR65/GNG2/S1PR4/ADGRE2/CNR2/PTGIR/ADGRE1/ADGRD1/ADGRG5/ADCY7/PTGER2/CXCL9/CNR1/ADGRE3/PTH1R/ADGRL3/ADRA1B/CXCL10/ADRB3/ADRA1A/GPR26/LHCGR/ADGRG4/SSTR4	24
GO:0014015	BP	positive regulation of gliogenesis	14/1340	69/18903	0.000291936	0.00238077	0.00189147	TNFRSF1B/CXCR4/TLR2/IL34/ZNF365/LTA/IL33/IL1B/LIF/TNF/IL6/RNF112/ASPA/MIR125B1	14
GO:0002888	BP	positive regulation of myeloid leukocyte mediated immunity	7/1340	20/18903	0.000301791	0.002445	0.0019425	BTK/ITGB2/ITGAM/SPI1/PTAFR/C3/TYROBP	7
GO:0043011	BP	myeloid dendritic cell differentiation	7/1340	20/18903	0.000301791	0.002445	0.0019425	SPI1/IRF4/CAMK4/BATF2/BATF/ITGB6/CSF2	7
GO:0045655	BP	regulation of monocyte differentiation	7/1340	20/18903	0.000301791	0.002445	0.0019425	CD4/CD74/HLA-DRB1/INPP5D/GPR68/IL34/MIR125B1	7
GO:1903978	BP	regulation of microglial cell activation	7/1340	20/18903	0.000301791	0.002445	0.0019425	CTSC/CST7/PTPRC/SYT11/LRRK2/CX3CL1/IL6	7
GO:0002726	BP	positive regulation of T cell cytokine production	8/1340	26/18903	0.000307438	0.00247452	0.00196596	SLAMF1/SASH3/NLRP3/TBX21/IL18/IL1B/IL6/XCL1	8
GO:0019883	BP	antigen processing and presentation of endogenous antigen	8/1340	26/18903	0.000307438	0.00247452	0.00196596	CD74/HLA-DRB1/HLA-DRA/CD1D/CD1E/CD1C/CD1A/CD1B	8
GO:0033622	BP	integrin activation	8/1340	26/18903	0.000307438	0.00247452	0.00196596	PLEK/FERMT3/COL16A1/SKAP1/CX3CL1/CXCL13/FN1/P2RY12	8
GO:1903306	BP	negative regulation of regulated secretory pathway	8/1340	26/18903	0.000307438	0.00247452	0.00196596	NCKAP1L/SPI1/CD84/CCR2/FCGR2B/CD300A/LGALS9/FOXF1	8
GO:0019233	BP	sensory perception of pain	18/1340	103/18903	0.000310168	0.00249244	0.00198019	PTAFR/CXCR4/CCR2/GPR171/CNR2/IL33/TACR1/IL10/IL12B/CNR1/NTRK1/KCNA2/CCL2/TNF/CHRNA4/IL1A/PENK/KCNA1	18
GO:0016175	MF	superoxide-generating NAD(P)H oxidase activity	5/1224	10/18432	0.00024345	0.0025306	0.00215801	CYBB/NCF1/NCF2/CYBA/NOX4	5
GO:0016176	MF	superoxide-generating NADPH oxidase activator activity	5/1224	10/18432	0.00024345	0.0025306	0.00215801	NCF1/NCF4/NCF2/NCF1B/NCF1C	5
GO:0042608	MF	T cell receptor binding	5/1224	10/18432	0.00024345	0.0025306	0.00215801	DOCK2/HLA-DRB1/CD3E/CD3G/HLA-DRA	5
GO:0050786	MF	RAGE receptor binding	5/1224	10/18432	0.00024345	0.0025306	0.00215801	S100A4/FPR1/S100A9/S100A12/S100A7	5
GO:0007249	BP	I-kappaB kinase/NF-kappaB signaling	37/1340	288/18903	0.000323501	0.00259536	0.00206196	CD4/BTK/PLCG2/CD74/HLA-DRB1/CLEC7A/CARD11/TLR2/TLR8/TLR6/LGALS9/LILRB4/CCR7/CASP1/S100A4/TIFAB/CCL19/BIRC3/TLR7/CARD16/PRKCB/CX3CL1/ESR1/HTR2B/TNFAIP3/FASLG/TNIP3/CCL21/CLEC4D/CX3CR1/IL1B/TNF/CLEC6A/LTF/TNFSF11/IL1A/S100A12	37
GO:0050840	MF	extracellular matrix binding	12/1224	56/18432	0.000253707	0.00260296	0.00221972	CTSS/TGFBI/ELN/DCN/SPARC/OLFML2B/SSC5D/BGN/FBLN2/ADAMTS5/LRRC15/COL11A1	12
GO:0055074	BP	calcium ion homeostasis	39/1340	309/18903	0.00032545	0.00260677	0.00207102	CLIC2/PLCG2/MCUB/PTPRC/CCR5/CCR2/CORO1A/CCR1/CCR7/CCL19/CCL5/P2RY6/THY1/XCR1/CCL13/NT5E/CD19/CYBA/PRKCB/CX3CL1/HTR2B/SLC24A4/ANK2/FASLG/SLC8A1/CXCL9/TRPC4/PTH1R/CCL21/GP5/CCL23/APOE/CCL8/XCL1/CXCL10/TNFSF11/CCL7/ATP13A5/LHCGR	39
GO:0002423	BP	natural killer cell mediated immune response to tumor cell	5/1340	10/18903	0.000331121	0.00264362	0.0021003	HAVCR2/CD226/CRTAM/NKG7/IL12B	5
GO:2000563	BP	positive regulation of CD4-positive, alpha-beta T cell proliferation	5/1340	10/18903	0.000331121	0.00264362	0.0021003	CARD11/CD3E/LGALS9/CD28/XCL1	5
GO:0005775	CC	vacuolar lumen	26/1404	176/19869	0.000274478	0.00275075	0.00232396	CTSC/CTSK/CTSS/CD74/PDGFRB/C3/MNDA/LUM/DCN/BGN/CD1E/VCAN/PLAC8/PRELP/HPSE/FASLG/RNASE2/LYZ/MPO/OGN/KERA/BPI/IFI30/RETN/RNASE3/S100A7	26
GO:0002431	BP	Fc receptor mediated stimulatory signaling pathway	9/1340	33/18903	0.000357607	0.00284588	0.002261	HCK/PTPRC/FCER1G/CD226/FCGR2B/FGR/VAV1/BLK/NR4A3	9
GO:0048566	BP	embryonic digestive tract development	9/1340	33/18903	0.000357607	0.00284588	0.002261	PDGFRA/STRA6/FOXF1/RARRES2/FGF9/FGF10/TNF/FOXF2/CXCL8	9
GO:0001787	BP	natural killer cell proliferation	6/1340	15/18903	0.000359504	0.0028518	0.00226569	SLAMF1/PTPN22/FCGR3A/IL18/IL12B/IL23R	6
GO:0034116	BP	positive regulation of heterotypic cell-cell adhesion	6/1340	15/18903	0.000359504	0.0028518	0.00226569	THY1/SKAP1/IL10/IL1B/TNF/CEACAM6	6
GO:0098751	BP	bone cell development	10/1340	40/18903	0.000368256	0.00291654	0.00231713	LILRB1/TYROBP/GPR68/FLI1/FBN1/KIT/GP5/LTF/CLDN18/TNFSF11	10
GO:1901342	BP	regulation of vasculature development	43/1340	355/18903	0.000404709	0.00320011	0.00254242	C3AR1/STAB1/CYBB/C3/CXCR4/CCR2/ITGAX/PIK3CD/SFRP2/PIK3R6/ETS1/SULF1/DCN/SPARC/PPP1R16B/SERPINF1/C5AR1/GPNMB/HGF/PRKCB/IL10/THBS2/CXCL13/ISM1/TNFAIP3/FASLG/PGF/FGF18/CX3CR1/EPHA2/TMIGD2/SERPINE1/IL1B/CCR3/TNF/IL6/CXCL10/THBS4/CHI3L1/GREM1/IL1A/CXCL8/MIR125B1	43
GO:0002418	BP	immune response to tumor cell	8/1340	27/18903	0.000409938	0.00323112	0.00256706	HAVCR2/HLA-DRB1/CD226/CRTAM/PRF1/NKG7/IL4I1/IL12B	8
GO:0070269	BP	pyroptosis	8/1340	27/18903	0.000409938	0.00323112	0.00256706	NLRP3/AIM2/GZMA/CASP1/NLRP1/ZBP1/MEFV/GZMB	8
GO:2000319	BP	regulation of T-helper 17 cell differentiation	7/1340	21/18903	0.000425133	0.00334555	0.00265797	IL12RB1/TBX21/IL12B/IL2/BATF/IL23R/TNFSF18	7
GO:0009612	BP	response to mechanical stimulus	29/1340	211/18903	0.000458954	0.00360596	0.00286486	MMP2/CXCR4/TLR8/TNFSF14/CASP1/TIFAB/TNFRSF8/STRA6/TLR7/DDR2/COL1A1/CYBA/IL33/TACR1/PIEZO2/KCNK2/SLC8A1/KIT/NTRK1/MPO/IL1B/CDH2/TNF/CXCL10/CASP5/CHI3L1/RETN/COL11A1/KCNA1	29
GO:0030665	CC	clathrin-coated vesicle membrane	21/1404	132/19869	0.000375534	0.00368343	0.00311193	CD4/HLA-DQA1/CD74/HLA-DPA1/HLA-DRB1/IL7R/SYT11/CD3G/HLA-DPB1/HLA-DRA/CD3D/HLA-DQB1/SGIP1/HLA-DRB5/HLA-DQB2/APOE/ENTHD1/HLA-DQA2/EREG/CFTR/AREG	21
GO:0050664	MF	oxidoreductase activity, acting on NAD(P)H, oxygen as acceptor	6/1224	16/18432	0.000380142	0.00385016	0.00328328	CYBB/NCF1/NCF2/CYBA/KMO/NOX4	6
GO:0005537	MF	mannose binding	7/1224	22/18432	0.000393758	0.00393758	0.00335783	MRC1/CLEC17A/CD209/CLEC4D/CLEC4A/CLEC6A/COLEC10	7
GO:0004222	MF	metalloendopeptidase activity	18/1224	112/18432	0.000406039	0.00400964	0.00341928	MMP2/MMP19/ADAM19/TRABD2B/ADAMTS2/MMP16/ADAMTS12/ADAMTS14/ADAMDEC1/PAPPA/MMP9/ADAMTS5/MMP23B/ADAMTS4/MMP7/MMP12/ADAMTS18/MMP13	18
GO:0019864	MF	IgG binding	5/1224	11/18432	0.000421925	0.00411507	0.00350919	FCER1G/FCGR2B/FCGR2A/FCGR3A/FCGR2C	5
GO:0050795	BP	regulation of behavior	14/1340	73/18903	0.000535329	0.00419936	0.0033363	GPR171/STRA6/SGIP1/HTR2B/SLC24A4/CNR1/KCNA2/APOE/PTGDS/RETN/NR4A3/CSF2/PENK/HTR1A	14
GO:1900017	BP	positive regulation of cytokine production involved in inflammatory response	8/1340	28/18903	0.000538548	0.00421792	0.00335105	GPSM3/CD6/CLEC7A/TLR6/GBP5/TNF/IL6/IL17A	8
GO:0071604	BP	transforming growth factor beta production	10/1340	42/18903	0.000561479	0.00439056	0.0034882	LILRB1/LUM/TYROBP/LGALS9/COL3A1/CD200/CX3CL1/FN1/XCL1/ITGB6	10
GO:0044403	BP	biological process involved in symbiotic interaction	38/1340	307/18903	0.000564575	0.00440779	0.0035019	CD86/CD4/SELPLG/CSF1R/CD74/SLAMF1/HLA-DRB1/AXL/CCR5/CXCR4/MRC1/CIITA/LGALS9/CH25H/CR1/CCL5/SIGLEC1/CD209/ITGB7/TNFRSF4/CR2/CD80/FN1/GPR15/FCN1/IFITM1/NCAM1/CCL4/CX3CR1/EPHA2/TREM1/APOE/CCL8/LTF/ITGB6/CXCL6/LRRC15/CXCL8	38
GO:0001660	BP	fever generation	5/1340	11/18903	0.000571638	0.0044349	0.00352344	CNR1/IL1B/TNF/TNFSF11/IL1A	5
GO:0002765	BP	immune response-inhibiting signal transduction	5/1340	11/18903	0.000571638	0.0044349	0.00352344	CD33/LILRB1/LILRB2/LILRB4/CLEC12B	5
GO:0033632	BP	regulation of cell-cell adhesion mediated by integrin	5/1340	11/18903	0.000571638	0.0044349	0.00352344	FERMT3/CD3E/CCL5/SKAP1/CXCL13	5
GO:0051133	BP	regulation of NK T cell activation	5/1340	11/18903	0.000571638	0.0044349	0.00352344	CD300A/RASAL3/IL18/IL12B/IL23R	5
GO:0051767	BP	nitric-oxide synthase biosynthetic process	7/1340	22/18903	0.000585622	0.00452918	0.00359834	JAK3/TLR2/LRRK2/IL33/FCER2/CCL2/IFNG	7
GO:0051769	BP	regulation of nitric-oxide synthase biosynthetic process	7/1340	22/18903	0.000585622	0.00452918	0.00359834	JAK3/TLR2/LRRK2/IL33/FCER2/CCL2/IFNG	7
GO:0051091	BP	positive regulation of DNA-binding transcription factor activity	34/1340	266/18903	0.000607149	0.00468833	0.00372478	HCLS1/BTK/PLCG2/CLEC7A/CARD11/TLR2/NLRP3/CD40LG/TLR6/LGALS9/AIM2/IL18/SLCO3A1/LPAR5/DDR2/CD200/CARD16/PRKCB/IL10/IL18RAP/CX3CL1/ESR1/KIT/NTRK1/CX3CR1/IL1B/TNF/IL6/LTF/TNFSF18/GREM1/S100A9/TNFSF11/S100A12	34
GO:0001891	CC	phagocytic cup	8/1404	28/19869	0.000527504	0.00506623	0.00428018	BIN2/RAB31/AIF1/ARHGAP25/SYT11/CORO1A/CLEC4E/TNF	8
GO:0005614	CC	interstitial matrix	5/1404	11/19869	0.000563419	0.00519473	0.00438874	CCDC80/ECM2/COL14A1/EGFLAM/ADAMTSL4	5
GO:1905370	CC	serine-type endopeptidase complex	5/1404	11/19869	0.000563419	0.00519473	0.00438874	CFH/PLAUR/THBD/FCN1/COLEC10	5
GO:0043405	BP	regulation of MAP kinase activity	26/1340	186/18903	0.000681923	0.00525751	0.00417698	PIK3CG/PDGFRB/FGD2/PTPRC/PTPN22/CD300A/LAX1/SFRP2/PIK3R6/TLR6/FLT3/IL34/PIK3R5/CCL19/RASGRP1/TNXB/LRRK2/HTR2B/NOX4/KIT/FGF18/IL1B/APOE/TNF/TNFSF11/S100A12	26
GO:0002347	BP	response to tumor cell	10/1340	43/18903	0.000685728	0.00527861	0.00419375	LAPTM5/HAVCR2/SPI1/HLA-DRB1/CD226/CRTAM/PRF1/NKG7/IL4I1/IL12B	10
GO:0031091	CC	platelet alpha granule	16/1404	91/19869	0.000591803	0.00534943	0.00451944	FERMT3/SERPING1/SRGN/A2M/ISLR/SPARC/F13A1/HGF/LEFTY2/THBS2/TIMP1/FN1/TREML1/CFD/MMRN1/SERPINE1	16
GO:0043087	BP	regulation of GTPase activity	44/1340	376/18903	0.000725056	0.00557267	0.00442737	ARHGAP15/GPR65/FGD2/PLXNC1/DOCK10/ARHGAP25/ARHGAP9/CCL22/RASGRP4/FGD3/CCR7/RASAL3/DOCK11/VAV1/CCL19/CCL5/RASGRP1/THY1/EPHA3/RGL4/CCL13/LRRK2/RGS1/CCL17/PRKG1/CX3CL1/CXCL13/TBC1D10C/MET/XCL2/CCL21/CCL4/NTRK1/NTRK2/EPHA2/RGS16/CCL23/CCL2/CCL8/XCL1/CCL20/CCL7/CCL26/USP17L2	44
GO:1900047	BP	negative regulation of hemostasis	11/1340	51/18903	0.000743271	0.0057038	0.00453155	SERPING1/PDGFRA/FAP/PLAUR/PRKG1/C1QTNF1/THBD/SERPINE1/APOE/COMP/ADAMTS18	11
GO:0061098	BP	positive regulation of protein tyrosine kinase activity	12/1340	59/18903	0.000759188	0.00581691	0.00462141	CSF1R/NCF1/IL34/CCL5/NOX4/ALKAL2/LILRA5/EREG/AREG/GREM1/ADRA1A/ALKAL1	12
GO:0031649	BP	heat generation	6/1340	17/18903	0.000785944	0.00598424	0.00475436	CNR1/IL1B/TNF/ADRB3/TNFSF11/IL1A	6
GO:0033631	BP	cell-cell adhesion mediated by integrin	6/1340	17/18903	0.000785944	0.00598424	0.00475436	FERMT3/CD3E/ITGA4/CCL5/SKAP1/CXCL13	6
GO:0090713	BP	immunological memory process	6/1340	17/18903	0.000785944	0.00598424	0.00475436	FGL2/IL12RB1/HLA-DRB1/HLA-DRA/IL12B/IL23R	6
GO:0002689	BP	negative regulation of leukocyte chemotaxis	7/1340	23/18903	0.000790715	0.00598424	0.00475436	SLAMF8/GPR18/C5AR2/TNFAIP6/CCL2/CYP19A1/GREM1	7
GO:0034695	BP	response to prostaglandin E	7/1340	23/18903	0.000790715	0.00598424	0.00475436	A2M/GNG2/CCR7/CCL19/P2RY6/PTGER2/CCL21	7
GO:0035739	BP	CD4-positive, alpha-beta T cell proliferation	7/1340	23/18903	0.000790715	0.00598424	0.00475436	IL2RA/CARD11/CD3E/LGALS9/IL2/CD28/XCL1	7
GO:0150146	BP	cell junction disassembly	7/1340	23/18903	0.000790715	0.00598424	0.00475436	ITGAM/C3/C1QC/C1QA/C1QB/CX3CL1/CX3CR1	7
GO:2000561	BP	regulation of CD4-positive, alpha-beta T cell proliferation	7/1340	23/18903	0.000790715	0.00598424	0.00475436	IL2RA/CARD11/CD3E/LGALS9/IL2/CD28/XCL1	7
GO:0032588	CC	trans-Golgi network membrane	17/1404	101/19869	0.000681096	0.00603817	0.00510132	HLA-DQA1/CD74/HLA-DPA1/RAB31/HLA-DRB1/HLA-DPB1/HLA-DRA/HLA-DQB1/PLD4/HTR7/HLA-DRB5/CLIP3/HLA-DQB2/HLA-DQA2/LGR5/CLVS2/LGR6	17
GO:0072507	BP	divalent inorganic cation homeostasis	42/1340	356/18903	0.000804101	0.00607625	0.00482746	CLIC2/PLCG2/MCUB/PTPRC/CCR5/CCR2/TMC8/CORO1A/CCR1/CCR7/CCL19/CCL5/P2RY6/THY1/XCR1/CCL13/NT5E/CD19/CYBA/PRKCB/CX3CL1/HTR2B/SLC24A4/ANK2/FASLG/SLC8A1/CXCL9/TRPC4/PTH1R/CCL21/GP5/CCL23/APOE/CCL8/XCL1/CXCL10/S100A9/TNFSF11/CCL7/ATP13A5/LHCGR/KCNA1	42
GO:0019199	MF	transmembrane receptor protein kinase activity	14/1224	79/18432	0.000640637	0.00617199	0.00526326	CSF1R/PDGFRB/AXL/PDGFRA/FLT3/EPHA3/DDR2/NRP2/EFEMP1/MET/KIT/NTRK1/NTRK2/EPHA2	14
GO:0006509	BP	membrane protein ectodomain proteolysis	10/1340	44/18903	0.000831785	0.00627585	0.00498603	TNFRSF1B/TIMP2/ADAM19/IL10/TIMP1/IL1B/APOE/TNF/MMP7/IFNG	10
GO:0050878	BP	regulation of body fluid levels	45/1340	390/18903	0.000853446	0.00642947	0.00510808	PIK3CG/WAS/PLEK/PLCG2/FERMT3/SERPING1/AXL/FCER1G/PDGFRA/CD40LG/FLI1/VAV1/TIFAB/IL18/COL3A1/HAS2/F13A1/CYBA/FBLN1/HPSE/TACR1/FAP/PLAUR/BLK/PRKG1/C1QTNF1/FN1/P2RY12/MET/THBD/F10/SCUBE1/TREML1/F2RL2/MMRN1/FGF10/GP5/SERPINE1/SAA1/APOE/IL6/NFE2/COMP/CFTR/ADAMTS18	45
GO:0007568	BP	aging	24/1340	169/18903	0.000858901	0.00645928	0.00513176	TNFRSF1B/CTSC/MMP2/SERPING1/PDGFRB/VCAM1/C1QA/SERPINF1/INHBA/IL10/GFRA1/CX3CL1/TIMP1/CCN2/KMO/CNR1/NTRK1/MPO/PAX5/ADRB3/COMP/ADRA1A/RETN/PENK	24
GO:0034103	BP	regulation of tissue remodeling	15/1340	85/18903	0.000860017	0.00645928	0.00513176	CSF1R/TMEM119/INPP5D/IL18/DDR2/GPNMB/IL12B/TNFAIP3/IL2/IL6/CLDN18/THBS4/IL21/GREM1/TNFSF11	15
GO:0035325	MF	Toll-like receptor binding	5/1224	12/18432	0.000683826	0.00650871	0.00555039	TLR2/TLR6/LY96/TLR1/S100A9	5
GO:0043123	BP	positive regulation of I-kappaB kinase/NF-kappaB signaling	26/1340	189/18903	0.000868753	0.00651499	0.00517602	CD4/CD74/HLA-DRB1/CLEC7A/CARD11/TLR6/LGALS9/CCR7/CASP1/S100A4/CCL19/BIRC3/CARD16/PRKCB/CX3CL1/HTR2B/FASLG/CCL21/CLEC4D/IL1B/TNF/CLEC6A/LTF/TNFSF11/IL1A/S100A12	26
GO:0034110	BP	regulation of homotypic cell-cell adhesion	9/1340	37/18903	0.000892122	0.00665785	0.00528952	CCL5/PLAUR/BLK/PRKG1/C1QTNF1/MMRN1/IL6/TNFSF11/ADAMTS18	9
GO:0070229	BP	negative regulation of lymphocyte apoptotic process	9/1340	37/18903	0.000892122	0.00665785	0.00528952	CD74/JAK3/IL7R/CD27/BCL11B/CCL5/PDCD1/IL2/IDO1	9
GO:0043032	BP	positive regulation of macrophage activation	8/1340	30/18903	0.000893192	0.00665785	0.00528952	CTSC/HAVCR2/TLR6/LRRK2/IL33/IL10/IL1RL1/LBP	8
GO:2000108	BP	positive regulation of leukocyte apoptotic process	8/1340	30/18903	0.000893192	0.00665785	0.00528952	PIK3CD/LGALS9/CCL5/PDCD1/IL10/BLK/MIAT/IDO1	8
GO:0050673	BP	epithelial cell proliferation	53/1340	481/18903	0.000921784	0.00682769	0.00542446	BTK/JAML/ITGA4/PIK3CD/SFRP2/COL8A1/RUNX3/SULF1/IGFBP4/SPARC/COL8A2/BCL11B/SERPINB1/PPP1R16B/SERPINF1/C5AR1/NRP2/HAS2/C5AR2/HGF/CYBA/GPBAR1/TACR1/IL10/FAP/IL12B/ESR1/HTR2B/TNFAIP3/KIT/PGR/PGF/FGF9/FGF10/EPHA2/CCL2/CCR3/FST/APOE/TNF/IL6/LGR5/THBS4/EREG/AREG/TNFSF11/MMP12/CCL26/CLEC12B/NR4A3/BMP5/IL26/MIR125B1	53
GO:0001553	BP	luteinization	5/1340	12/18903	0.000922885	0.00682769	0.00542446	MMP2/A2M/PDGFRA/INHBA/RETN	5
GO:0002924	BP	negative regulation of humoral immune response mediated by circulating immunoglobulin	5/1340	12/18903	0.000922885	0.00682769	0.00542446	FCGR2B/CR1/CR2/CSMD3/CR1L	5
GO:0032817	BP	regulation of natural killer cell proliferation	5/1340	12/18903	0.000922885	0.00682769	0.00542446	PTPN22/FCGR3A/IL18/IL12B/IL23R	5
GO:0032957	BP	inositol trisphosphate metabolic process	5/1340	12/18903	0.000922885	0.00682769	0.00542446	PTAFR/PLCG2/P2RY6/HRH1/LHCGR	5
GO:0002534	BP	cytokine production involved in inflammatory response	14/1340	77/18903	0.00093302	0.00688207	0.00546766	GPSM3/CD6/CLEC7A/TLR6/LILRB4/GBP5/ABCD2/PLD4/ADCY7/MEFV/TNF/IL6/NOS2/IL17A	14
GO:1900015	BP	regulation of cytokine production involved in inflammatory response	14/1340	77/18903	0.00093302	0.00688207	0.00546766	GPSM3/CD6/CLEC7A/TLR6/LILRB4/GBP5/ABCD2/PLD4/ADCY7/MEFV/TNF/IL6/NOS2/IL17A	14
GO:0046425	BP	regulation of receptor signaling pathway via JAK-STAT	17/1340	104/18903	0.000990318	0.00729382	0.00579479	IL10RA/JAK3/PTPRC/IL7R/CD300A/CCL5/IL10/IL12B/KIT/LIF/TNF/IL24/IL6/IL23R/SOCS3/IFNG/IL26	17
GO:0034109	BP	homotypic cell-cell adhesion	16/1340	95/18903	0.000992244	0.00729713	0.00579741	PIK3CG/PLEK/FERMT3/PDGFRA/CCL5/PLAUR/BLK/PRKG1/C1QTNF1/FN1/P2RY12/MMRN1/IL6/COMP/TNFSF11/ADAMTS18	16
GO:0043395	MF	heparan sulfate proteoglycan binding	6/1224	18/18432	0.000785467	0.00738713	0.00629948	PTPRC/CFH/PLA2G2D/FST/APOE/COMP	6
GO:0038061	BP	NIK/NF-kappaB signaling	21/1340	142/18903	0.00104313	0.00765998	0.00608569	CD86/LAPTM5/HAVCR2/SPI1/PTPN22/TLR2/NLRP3/CD27/TLR6/LGALS9/TNFSF14/CCL19/IL18/BIRC3/TLR7/IL12B/IL1B/TNF/CHI3L1/GREM1/MIR125B1	21
GO:0038095	BP	Fc-epsilon receptor signaling pathway	7/1340	24/18903	0.0010486	0.00767732	0.00609947	BTK/PLCG2/FCER1G/VAV1/MS4A2/LILRA4/NR4A3	7
GO:0140632	BP	inflammasome complex assembly	7/1340	24/18903	0.0010486	0.00767732	0.00609947	PLCG2/NLRP3/TLR6/AIM2/GBP5/NLRP1/MEFV	7
GO:0005044	MF	scavenger receptor activity	10/1224	47/18432	0.000868172	0.0080689	0.00688087	CD5/CD6/STAB1/SSC5D/CD163/MSR1/CFI/SCARA5/MARCO/ACKR4	10
GO:0034138	BP	toll-like receptor 3 signaling pathway	6/1340	18/18903	0.00110866	0.00809309	0.00642979	HAVCR2/SCIMP/PTPN22/RFTN1/TNFAIP3/TNF	6
GO:0046851	BP	negative regulation of bone remodeling	6/1340	18/18903	0.00110866	0.00809309	0.00642979	TMEM119/INPP5D/TNFAIP3/IL6/CLDN18/GREM1	6
GO:0002220	BP	innate immune response activating cell surface receptor signaling pathway	8/1340	31/18903	0.00112991	0.00822387	0.00653369	PLCG2/CLEC7A/TYROBP/LILRA2/KLRD1/FCN1/CLEC6A/COLEC10	8
GO:0034694	BP	response to prostaglandin	8/1340	31/18903	0.00112991	0.00822387	0.00653369	A2M/GNG2/CCR7/CCL19/P2RY6/PTGER2/CCL21/PTGDR	8
GO:0046660	BP	female sex differentiation	19/1340	124/18903	0.00115364	0.00838424	0.00666111	MMP2/MMP19/AXL/A2M/PDGFRA/STRA6/INHBA/ESR1/KIT/PGR/ROBO2/FGF10/TNFAIP6/FST/ADCYAP1R1/CYP19A1/EREG/RETN/LHCGR	19
GO:0048806	BP	genitalia development	10/1340	46/18903	0.00120074	0.0087137	0.00692286	AXL/PDGFRA/TIFAB/STRA6/ESR1/FGF10/FOXF2/CYP19A1/LHCGR/BMP5	10
GO:0014009	BP	glial cell proliferation	11/1340	54/18903	0.00122869	0.0089035	0.00707364	CSF1R/IL34/LTA/IL33/CX3CL1/IL1B/TNF/IL6/AREG/PENK/MIR125B1	11
GO:0000302	BP	response to reactive oxygen species	27/1340	204/18903	0.00126056	0.00912109	0.00724652	BTK/MMP2/PDGFRB/AXL/NCF1/FBLN5/PDGFRA/DDR2/COL1A1/HGF/LRRK2/TACR1/IL10/TNFAIP3/MET/SLC8A1/NME8/MPO/MMP9/APOE/IL6/RNF112/AREG/NR4A3/IL1A/CRYGD/S100A7	27
GO:0045860	BP	positive regulation of protein kinase activity	47/1340	420/18903	0.00126975	0.00917411	0.00728864	CD86/LCP2/CD4/CSF1R/NCKAP1L/PIK3CG/PDGFRB/FGD2/PTPRC/NCF1/CD300A/CD40LG/PIK3R6/TLR6/FLT3/CCR7/IL34/PIK3R5/CCL19/IL18/CCL5/RASGRP1/DDR2/LRRK2/IL12B/HTR2B/NOX4/KIT/CCL21/FGF18/ALKAL2/TCL1A/IL1B/LILRA5/TNF/LTF/IL23R/EREG/AREG/CHI3L1/GREM1/ADRA1A/IFNG/TNFSF11/ALKAL1/S100A12/MIR125B1	47
GO:0042063	BP	gliogenesis	37/1340	310/18903	0.0012961	0.00935083	0.00742904	TNFRSF1B/CSF1R/CXCR4/CCR2/TLR2/C1QA/GPR183/IL34/COL3A1/C5AR1/ZNF365/CNTNAP1/LTA/IL33/CX3CL1/CNTN1/P2RY12/CNTN2/TRPC4/MAL/CX3CR1/NTRK2/FGF10/IL1B/LIF/CDH2/CCL2/MYOC/TNF/IL6/RNF112/ASPA/AREG/S100A9/IFNG/PENK/MIR125B1	37
GO:0070527	BP	platelet aggregation	13/1340	71/18903	0.00131107	0.00944504	0.00750388	PIK3CG/PLEK/FERMT3/PDGFRA/BLK/PRKG1/C1QTNF1/FN1/P2RY12/MMRN1/IL6/COMP/ADAMTS18	13
GO:0061702	CC	inflammasome complex	6/1404	18/19869	0.00109068	0.00948689	0.00801496	NLRP3/AIM2/CASP1/NLRP1/MEFV/CASP5	6
GO:0071634	BP	regulation of transforming growth factor beta production	9/1340	39/18903	0.00133691	0.00960325	0.00762958	LILRB1/LUM/TYROBP/LGALS9/CD200/CX3CL1/FN1/XCL1/ITGB6	9
GO:0097242	BP	amyloid-beta clearance	9/1340	39/18903	0.00133691	0.00960325	0.00762958	ITGB2/ITGAM/C3/MSR1/C5AR1/APOE/TNF/MARCO/IFNG	9
GO:1903305	BP	regulation of regulated secretory pathway	21/1340	145/18903	0.00136702	0.00977097	0.00776283	NCKAP1L/ITGB2/ITGAM/SPI1/PTAFR/RAC2/CD84/CCR2/SYT11/FCGR2B/CD300A/LGALS9/FGR/ADGRE2/LRRK2/PRKCB/BLK/CNR1/FOXF1/CHRNA6/ADRA1A	21
GO:0032816	BP	positive regulation of natural killer cell activation	7/1340	25/18903	0.00136817	0.00977097	0.00776283	AXL/TYROBP/FCGR3A/IL18/RASGRP1/IL12B/IL23R	7
GO:0048714	BP	positive regulation of oligodendrocyte differentiation	7/1340	25/18903	0.00136817	0.00977097	0.00776283	TNFRSF1B/CXCR4/TLR2/IL34/ZNF365/IL33/ASPA	7
GO:0050860	BP	negative regulation of T cell receptor signaling pathway	7/1340	25/18903	0.00136817	0.00977097	0.00776283	LAPTM5/PTPN22/LILRB4/UBASH3A/SLA2/GBP1/THY1	7
GO:0002638	BP	negative regulation of immunoglobulin production	5/1340	13/18903	0.00141252	0.0100121	0.00795437	FCGR2B/FCRL3/CR1/CD22/IL33	5
GO:0032621	BP	interleukin-18 production	5/1340	13/18903	0.00141252	0.0100121	0.00795437	CD84/TLR2/GBP5/IL10/TNF	5
GO:0032661	BP	regulation of interleukin-18 production	5/1340	13/18903	0.00141252	0.0100121	0.00795437	CD84/TLR2/GBP5/IL10/TNF	5
GO:0051132	BP	NK T cell activation	5/1340	13/18903	0.00141252	0.0100121	0.00795437	CD300A/RASAL3/IL18/IL12B/IL23R	5
GO:0043304	BP	regulation of mast cell degranulation	8/1340	32/18903	0.00141409	0.0100121	0.00795437	RAC2/CD84/CD300A/LGALS9/FGR/ADGRE2/BLK/FOXF1	8
GO:0045671	BP	negative regulation of osteoclast differentiation	8/1340	32/18903	0.00141409	0.0100121	0.00795437	LILRB1/INPP5D/LILRB4/FBN1/GPR55/TNFAIP6/LTF/CLDN18	8
GO:0061135	MF	endopeptidase regulator activity	25/1224	194/18432	0.0011084	0.0101818	0.00868265	SERPING1/SERPINB9/CST7/C3/A2M/TIMP2/CD27/SFRP2/TNFSF14/SERPINB1/BIRC3/COL6A3/SERPINF1/NLRP1/CARD16/TIMP1/RARRES1/NGF/WFDC1/SERPINE1/PZP/LTF/HMSD/SERPINB4/SERPINA9	25
GO:0072503	BP	cellular divalent inorganic cation homeostasis	38/1340	323/18903	0.00146332	0.0103458	0.00821953	CLIC2/PLCG2/MCUB/PTPRC/CCR5/CCR2/CORO1A/CCR1/CCR7/CCL19/CCL5/P2RY6/THY1/XCR1/CCL13/CD19/CYBA/PRKCB/CX3CL1/HTR2B/SLC24A4/ANK2/FASLG/SLC8A1/CXCL9/TRPC4/PTH1R/CCL21/GP5/CCL23/APOE/CCL8/XCL1/CXCL10/S100A9/CCL7/ATP13A5/LHCGR	38
GO:0070588	BP	calcium ion transmembrane transport	40/1340	345/18903	0.00146929	0.0103732	0.0082413	CLIC2/TRPV2/PIK3CG/PLCG2/MCUB/PTPRC/CCR5/CORO1A/CCR7/CCL19/P2RY6/THY1/XCR1/CD19/CYBA/MS4A1/GEM/TMEM37/REM1/CX3CL1/HTR2B/SLC24A4/ANK2/CCN2/CACNA2D3/FASLG/SLC8A1/CXCL9/TRPC4/CATSPER1/CCL21/P2RX2/GP5/NALCN/ADCYAP1R1/XCL1/CXCL10/CALHM1/ADRA1A/LHCGR	40
GO:0010544	BP	negative regulation of platelet activation	6/1340	19/18903	0.00152394	0.0107284	0.00852348	PDGFRA/PRKG1/C1QTNF1/THBD/APOE/ADAMTS18	6
GO:0032930	BP	positive regulation of superoxide anion generation	6/1340	19/18903	0.00152394	0.0107284	0.00852348	ITGB2/ITGAM/CLEC7A/TYROBP/CYBA/FPR2	6
GO:0004435	MF	phosphatidylinositol phospholipase C activity	7/1224	26/18432	0.00120183	0.0109132	0.0093064	PLCG2/CCR5/PLCL2/CCR1/CCL5/BDKRB2/F2RL2	7
GO:0061041	BP	regulation of wound healing	20/1340	137/18903	0.00159314	0.0111995	0.00889781	SERPING1/CXCR4/CLEC7A/PDGFRA/DDR2/CCN4/HPSE/FAP/PLAUR/PRKG1/C1QTNF1/TNFAIP3/THBD/MMRN1/WFDC1/SERPINE1/APOE/TNF/INSL3/ADAMTS18	20
GO:1904994	BP	regulation of leukocyte adhesion to vascular endothelial cell	9/1340	40/18903	0.00161814	0.0113591	0.00902461	ITGB2/PTAFR/ITGA4/ETS1/FUT7/CCL21/TNF/IL6/SELE	9
GO:0001931	CC	uropod	5/1404	13/19869	0.00139273	0.0114651	0.00968628	SELPLG/SCIMP/BST1/SPN/PSTPIP1	5
GO:0031254	CC	cell trailing edge	5/1404	13/19869	0.00139273	0.0114651	0.00968628	SELPLG/SCIMP/BST1/SPN/PSTPIP1	5
GO:1905286	CC	serine-type peptidase complex	5/1404	13/19869	0.00139273	0.0114651	0.00968628	CFH/PLAUR/THBD/FCN1/COLEC10	5
GO:0033209	BP	tumor necrosis factor-mediated signaling pathway	17/1340	109/18903	0.00168443	0.0118077	0.00938097	TNFRSF1B/TNFSF13B/LAPTM5/AIM2/CASP1/BIRC3/TNFRSF17/CARD16/TNFRSF4/CCDC3/TNFRSF13C/TNFAIP3/CD70/TNF/CLDN18/TNFSF18/TNFSF11	17
GO:0071353	BP	cellular response to interleukin-4	8/1340	33/18903	0.00175216	0.0122651	0.00974439	JAK3/MRC1/CORO1A/CD300LF/IL2RG/IL24/XCL1/RUFY4	8
GO:0050857	BP	positive regulation of antigen receptor-mediated signaling pathway	7/1340	26/18903	0.00175897	0.0122954	0.00976842	PTPRC/CARD11/CD226/TESPA1/TRAT1/CCR7/PRKCB	7
GO:0004175	MF	endopeptidase activity	45/1224	426/18432	0.00138762	0.0124571	0.0106229	CTSC/C1S/CTSK/C1R/MMP2/CTSS/MMP19/GZMK/GZMA/CASP1/ADAM19/TRABD2B/ADAMTS2/MMP16/ADAMTS12/GZMM/CTSW/CFI/FAP/ADAMTS14/ADAMDEC1/HTRA3/PAPPA/GZMH/F10/CFD/MASP1/MMP9/ADAMTS5/TPSAB1/GZMB/MMP23B/LTF/ADAMTS4/MMP7/CASP5/CFB/CTSE/OVCH1/MMP12/ADAMTS18/MMP13/CLC/TMPRSS11D/USP17L2	45
GO:0044703	BP	multi-organism reproductive process	27/1340	209/18903	0.00180387	0.0125914	0.0100036	MMP2/HAVCR2/PTAFR/IGFBP7/LGALS9/COL16A1/FBLN1/TACR1/PNOC/ADCY7/ESR1/TIMP1/PAPPA/PGR/CNR1/FUT7/THBD/PGF/PRDM1/IL1B/LIF/MMP9/PZP/SLC38A3/IDO1/EPYC/PSG1	27
GO:0051056	BP	regulation of small GTPase mediated signal transduction	36/1340	305/18903	0.00181533	0.0126536	0.010053	ARHGAP15/PIK3CG/DOCK2/GPR65/CYTH4/PDGFRB/FGD2/ARHGAP30/P2RY10/ARHGAP25/ARHGAP9/TAGAP/RASGRP4/FGD3/GPR174/RASAL3/PLEKHG1/VAV1/GPR18/GPR55/COL3A1/RASGRP1/P2RY8/PREX2/MET/NGF/NTRK1/F2RL2/IQSEC3/FGF10/APOE/MYOC/ADCYAP1R1/LPAR4/FRMD7/ADRA1A	36
GO:1905330	BP	regulation of morphogenesis of an epithelium	12/1340	65/18903	0.001844	0.0128353	0.0101974	ITGAX/PIK3CD/SULF1/HGF/ADAMTS12/ESR1/WNT2B/FGF10/LIF/TNF/CXCL10/GREM1	12
GO:0030414	MF	peptidase inhibitor activity	24/1224	187/18432	0.0014583	0.0129444	0.0110385	SERPING1/SERPINB9/CST7/C3/A2M/TIMP2/CD27/TNFSF14/SERPINB1/BIRC3/COL6A3/SERPINF1/CARD16/TIMP1/RARRES1/NGF/PI16/WFDC1/SERPINE1/PZP/LTF/HMSD/SERPINB4/SERPINA9	24
GO:0007565	BP	female pregnancy	25/1340	189/18903	0.00188576	0.0131075	0.0104136	MMP2/HAVCR2/IGFBP7/LGALS9/COL16A1/FBLN1/PNOC/ADCY7/ESR1/TIMP1/PAPPA/PGR/CNR1/FUT7/THBD/PGF/PRDM1/IL1B/LIF/MMP9/PZP/SLC38A3/IDO1/EPYC/PSG1	25
GO:0010951	BP	negative regulation of endopeptidase activity	31/1340	252/18903	0.00191665	0.0133035	0.0105693	IFI16/SERPING1/SERPINB9/CST7/C3/A2M/TIMP2/CD27/SFRP2/TNFSF14/CR1/SERPINB1/BIRC3/COL6A3/SERPINF1/HGF/CARD16/PLAUR/TIMP1/RARRES1/NGF/WFDC1/SERPINE1/MMP9/PZP/TNF/LTF/LAMP3/HMSD/SERPINB4/SERPINA9	31
GO:0070231	BP	T cell apoptotic process	11/1340	57/18903	0.00194871	0.0135071	0.0107311	JAK3/IL2RA/IL7R/CD27/LGALS9/BCL11B/CCL5/PDCD1/FASLG/IDO1/CLC	11
GO:0010466	BP	negative regulation of peptidase activity	32/1340	263/18903	0.00195387	0.0135238	0.0107444	IFI16/SERPING1/SERPINB9/CST7/C3/A2M/TIMP2/CD27/SFRP2/TNFSF14/CR1/SERPINB1/BIRC3/COL6A3/SERPINF1/HGF/CARD16/PLAUR/TIMP1/RARRES1/NGF/PI16/WFDC1/SERPINE1/MMP9/PZP/TNF/LTF/LAMP3/HMSD/SERPINB4/SERPINA9	32
GO:0001503	BP	ossification	47/1340	429/18903	0.00195783	0.0135323	0.0107511	CTSK/MMP2/SRGN/TMEM119/CDH11/SFRP2/RUNX3/COL1A2/CCR1/FGR/MGP/ITGA11/DDR2/CCN4/VCAN/COL1A1/MMP16/HGF/ADAMTS12/TACR1/CTHRC1/CCN2/ASPN/SLC8A1/TWIST2/PTH1R/IFITM1/FGF18/FGF9/BMP3/EPHA2/TNFAIP6/MMP9/CHRDL2/MYOC/TNF/IL6/LTF/CYP24A1/COMP/AREG/GREM1/TNFSF11/COL11A1/BMP5/PENK/MMP13	47
GO:0061515	BP	myeloid cell development	14/1340	83/18903	0.00197595	0.0136384	0.0108355	EVI2B/NCKAP1L/LILRB1/TLR2/TYROBP/GPR68/FLI1/FBN1/KIT/GP5/RHEX/LTF/CLDN18/TNFSF11	14
GO:0035987	BP	endodermal cell differentiation	10/1340	49/18903	0.0019946	0.013748	0.0109225	ITGB2/MMP2/ITGA4/COL8A1/COL5A1/INHBA/FN1/MIXL1/MMP9/COL11A1	10
GO:0002837	BP	regulation of immune response to tumor cell	6/1340	20/18903	0.00204772	0.0140945	0.0111978	HAVCR2/HLA-DRB1/CD226/CRTAM/IL4I1/IL12B	6
GO:1901222	BP	regulation of NIK/NF-kappaB signaling	17/1340	111/18903	0.00205871	0.0141504	0.0112422	CD86/LAPTM5/HAVCR2/SPI1/PTPN22/TLR2/NLRP3/CD27/LGALS9/TNFSF14/CCL19/IL18/TLR7/IL12B/IL1B/TNF/GREM1	17
GO:0002475	BP	antigen processing and presentation via MHC class Ib	5/1340	14/18903	0.00206979	0.0141675	0.0112558	CD1D/CD1E/CD1C/CD1A/CD1B	5
GO:0032736	BP	positive regulation of interleukin-13 production	5/1340	14/18903	0.00206979	0.0141675	0.0112558	IRF4/LGALS9/IL18/IL33/TSLP	5
GO:0043374	BP	CD8-positive, alpha-beta T cell differentiation	5/1340	14/18903	0.00206979	0.0141675	0.0112558	NCKAP1L/TNFSF8/RUNX3/LILRB4/GPR18	5
GO:0033006	BP	regulation of mast cell activation involved in immune response	8/1340	34/18903	0.00215097	0.0146824	0.0116649	RAC2/CD84/CD300A/LGALS9/FGR/ADGRE2/BLK/FOXF1	8
GO:0090322	BP	regulation of superoxide metabolic process	8/1340	34/18903	0.00215097	0.0146824	0.0116649	ITGB2/ITGAM/BST1/CLEC7A/FBLN5/TYROBP/CYBA/FPR2	8
GO:0031225	CC	anchored component of membrane	23/1404	169/19869	0.00186013	0.0150442	0.01271	CD48/BST1/DPEP2/CD2/CD52/FOLR2/THY1/NT5E/NEGR1/XPNPEP2/GFRA1/PLAUR/CNTN1/CNTN2/NCAM1/ENPP6/VNN2/CEACAM6/CNTFR/DPEP3/PRND/CEACAM7/IZUMO1R	23
GO:1902932	BP	positive regulation of alcohol biosynthetic process	7/1340	27/18903	0.00223113	0.0152086	0.0120829	PTAFR/P2RY6/CD244/HRH1/PTH1R/ADCYAP1R1/LHCGR	7
GO:0001706	BP	endoderm formation	11/1340	58/18903	0.00225365	0.0153199	0.0121713	ITGB2/MMP2/ITGA4/COL8A1/COL5A1/INHBA/FN1/DUSP5/MIXL1/MMP9/COL11A1	11
GO:0045620	BP	negative regulation of lymphocyte differentiation	11/1340	58/18903	0.00225365	0.0153199	0.0121713	FGL2/CD74/JAK3/RUNX3/LILRB4/CTLA4/TBX21/CR1/INHBA/IL2/TNFSF18	11
GO:0043122	BP	regulation of I-kappaB kinase/NF-kappaB signaling	31/1340	255/18903	0.0023073	0.015663	0.0124439	CD4/PLCG2/CD74/HLA-DRB1/CLEC7A/CARD11/TLR6/LGALS9/LILRB4/CCR7/CASP1/S100A4/CCL19/BIRC3/CARD16/PRKCB/CX3CL1/ESR1/HTR2B/TNFAIP3/FASLG/TNIP3/CCL21/CLEC4D/IL1B/TNF/CLEC6A/LTF/TNFSF11/IL1A/S100A12	31
GO:0030195	BP	negative regulation of blood coagulation	10/1340	50/18903	0.00233769	0.0158475	0.0125905	SERPING1/PDGFRA/FAP/PLAUR/PRKG1/C1QTNF1/THBD/SERPINE1/APOE/ADAMTS18	10
GO:0048565	BP	digestive tract development	19/1340	132/18903	0.00242657	0.0164276	0.0130514	PDGFRA/SFRP2/COL3A1/CLMP/STRA6/DACT1/FOXL1/KIT/FOXF1/RARRES2/FGF9/PRDM1/FGF10/MIXL1/TNF/FOXF2/CLDN18/GATA5/CXCL8	19
GO:1903900	BP	regulation of viral life cycle	20/1340	142/18903	0.00246051	0.0166346	0.0132158	CD4/IFI16/CD74/HLA-DRB1/AXL/CIITA/LGALS9/CH25H/CCL5/APOBEC3H/CD209/FCN1/IFITM1/TNF/CD28/LTF/APOBEC3A/LAMP3/AICDA/CXCL8	20
GO:0004866	MF	endopeptidase inhibitor activity	23/1224	180/18432	0.00191904	0.0167832	0.0143121	SERPING1/SERPINB9/CST7/C3/A2M/TIMP2/CD27/TNFSF14/SERPINB1/BIRC3/COL6A3/SERPINF1/CARD16/TIMP1/RARRES1/NGF/WFDC1/SERPINE1/PZP/LTF/HMSD/SERPINB4/SERPINA9	23
GO:0001846	MF	opsonin binding	6/1224	21/18432	0.00193325	0.0167832	0.0143121	ITGB2/ITGAM/CFH/VSIG4/CR1/CFHR3	6
GO:0010959	BP	regulation of metal ion transport	46/1340	423/18903	0.00251217	0.0169606	0.0134748	CD4/CLIC2/TRPV2/IL16/PIK3CG/CD33/PLCG2/JAK3/PDGFRB/LILRB1/LILRB2/CXCR4/CD84/CORO1A/CCR1/FCRL3/CCL5/P2RY6/THY1/LILRA2/CD19/CYBA/MS4A1/GEM/REM1/ABCC9/FXYD6/CX3CL1/CNTN1/ANK2/SLC8A1/CXCL9/FGF14/CCL4/KCNS2/P2RX2/FXYD7/LILRA5/CCL2/ADCYAP1R1/XCL1/CXCL10/FXYD2/IFNG/LHCGR/KCNA1	46
GO:0043903	BP	regulation of biological process involved in symbiotic interaction	11/1340	59/18903	0.00259613	0.0175035	0.0139062	CD4/CD74/HLA-DRB1/CIITA/LGALS9/CH25H/FCN1/IFITM1/LTF/CXCL6/CXCL8	11
GO:0006898	BP	receptor-mediated endocytosis	31/1340	257/18903	0.00260412	0.0175335	0.01393	ITGB2/ITGAM/PLCG2/LILRB1/STAB1/RAB31/C3/FCER1G/ITGA4/MRC1/FCGR2B/LILRB4/CCL19/FCHO1/MSR1/SIGLEC1/RSPO1/SGIP1/CLEC9A/HTR2B/CNTN2/CCL21/SFRP4/SERPINE1/LRP1B/APOE/MARCO/GREM1/CXCR1/CXCL8/SELE	31
GO:0002446	BP	neutrophil mediated immunity	8/1340	35/18903	0.00261771	0.017601	0.0139836	ITGB2/ITGAM/SPI1/PTAFR/DNASE1L3/TREM1/IL6/CXCL6	8
GO:0002834	BP	regulation of response to tumor cell	6/1340	21/18903	0.00269676	0.01801	0.0143086	HAVCR2/HLA-DRB1/CD226/CRTAM/IL4I1/IL12B	6
GO:0007252	BP	I-kappaB phosphorylation	6/1340	21/18903	0.00269676	0.01801	0.0143086	PLCG2/TLR2/TLR7/CX3CL1/CX3CR1/TNF	6
GO:0032616	BP	interleukin-13 production	6/1340	21/18903	0.00269676	0.01801	0.0143086	IRF4/LGALS9/IL18/IL33/TSLP/LILRA5	6
GO:0032656	BP	regulation of interleukin-13 production	6/1340	21/18903	0.00269676	0.01801	0.0143086	IRF4/LGALS9/IL18/IL33/TSLP/LILRA5	6
GO:1903206	BP	negative regulation of hydrogen peroxide-induced cell death	6/1340	21/18903	0.00269676	0.01801	0.0143086	DDR2/HGF/LRRK2/IL10/MET/NR4A3	6
GO:0042056	MF	chemoattractant activity	8/1224	36/18432	0.00210026	0.0180349	0.0153795	CCL5/GPNMB/HGF/CX3CL1/PGF/FGF10/CXCL10/COLEC10	8
GO:0033002	BP	muscle cell proliferation	30/1340	247/18903	0.00272541	0.01816	0.0144277	MMP2/PTAFR/PDGFRB/AIF1/ELN/IL18/CCL5/P2RY6/DDR2/CCN4/PTGIR/HGF/CYBA/TACR1/IL10/KCNK2/IL12B/PRKG1/CX3CL1/TNFAIP3/FGF9/OGN/MMP9/APOE/TNF/IL6/EREG/TBX5/IFNG/NR4A3	30
GO:0032692	BP	negative regulation of interleukin-1 production	10/1340	51/18903	0.00272657	0.01816	0.0144277	CD33/NLRP3/LILRB4/SERPINB1/CARD16/IL10/CX3CL1/TNFAIP3/MEFV/CX3CR1	10
GO:0002062	BP	chondrocyte differentiation	17/1340	114/18903	0.00274902	0.0182776	0.0145212	TGFBI/CHST11/SFRP2/RUNX3/SULF1/COL3A1/EFEMP1/CCN4/ADAMTS12/CCN2/WNT2B/PTH1R/FGF18/FGF9/COMP/GREM1/COL11A1	17
GO:0032691	BP	negative regulation of interleukin-1 beta production	9/1340	43/18903	0.00275532	0.0182776	0.0145212	CD33/NLRP3/LILRB4/SERPINB1/CARD16/CX3CL1/TNFAIP3/MEFV/CX3CR1	9
GO:0045687	BP	positive regulation of glial cell differentiation	9/1340	43/18903	0.00275532	0.0182776	0.0145212	TNFRSF1B/CXCR4/TLR2/IL34/ZNF365/IL33/LIF/RNF112/ASPA	9
GO:0051651	BP	maintenance of location in cell	28/1340	226/18903	0.0027859	0.0184557	0.0146626	CD4/CLIC2/PLCG2/SRGN/PTPRC/CCR5/CORO1A/CCR7/CCL19/P2RY6/THY1/XCR1/SYNE1/CD19/CYBA/CX3CL1/HTR2B/ANK2/FASLG/SLC8A1/CXCL9/CCL21/GP5/APOE/XCL1/CXCL10/S100A9/LHCGR	28
GO:1902883	BP	negative regulation of response to oxidative stress	7/1340	28/18903	0.00279533	0.0184933	0.0146925	DDR2/HGF/LRRK2/IL10/MET/NCOA7/NR4A3	7
GO:0008360	BP	regulation of cell shape	21/1340	154/18903	0.00289828	0.0191232	0.015193	ARHGAP15/CSF1R/ITGB2/HCK/FMNL3/FGD2/RAC2/PLXNC1/CORO1A/FGD3/LST1/FGR/SYNE3/CCL13/ERMN/FN1/RND3/KIT/CCL2/CCL7/SPTA1	21
GO:0045834	BP	positive regulation of lipid metabolic process	21/1340	154/18903	0.00289828	0.0191232	0.015193	CD74/PDGFRB/PDGFRA/FLT3/CCR7/FGR/TNFAIP8L3/CCL19/ABCD2/CD19/CCDC3/HTR2B/P2RY12/KIT/CCL21/IL1B/APOE/TNF/IFNG/NR4A3/IL1A	21
GO:0001768	BP	establishment of T cell polarity	5/1340	15/18903	0.00292494	0.0192221	0.0152716	DOCK2/CRTAM/CCR7/CCL19/CCL21	5
GO:0060099	BP	regulation of phagocytosis, engulfment	5/1340	15/18903	0.00292494	0.0192221	0.0152716	NCKAP1L/PLCG2/RAB31/C3/CD300A	5
GO:1905153	BP	regulation of membrane invagination	5/1340	15/18903	0.00292494	0.0192221	0.0152716	NCKAP1L/PLCG2/RAB31/C3/CD300A	5
GO:0045807	BP	positive regulation of endocytosis	15/1340	96/18903	0.00301639	0.0197706	0.0157073	NCKAP1L/PLCG2/RAB31/C3/AXL/CCL19/SGIP1/LRRK2/CLIP3/CCL21/SFRP4/SERPINE1/APOE/GREM1/SELE	15
GO:0061097	BP	regulation of protein tyrosine kinase activity	15/1340	96/18903	0.00301639	0.0197706	0.0157073	CSF1R/PTPRC/NCF1/LILRB4/IL34/CCL5/THY1/NOX4/ALKAL2/LILRA5/EREG/AREG/GREM1/ADRA1A/ALKAL1	15
GO:0004629	MF	phospholipase C activity	7/1224	29/18432	0.00239428	0.0203385	0.017344	PLCG2/CCR5/PLCL2/CCR1/CCL5/BDKRB2/F2RL2	7
GO:0061045	BP	negative regulation of wound healing	13/1340	78/18903	0.00314166	0.0205644	0.016338	SERPING1/PDGFRA/FAP/PLAUR/PRKG1/C1QTNF1/THBD/MMRN1/WFDC1/SERPINE1/APOE/TNF/ADAMTS18	13
GO:0098742	BP	cell-cell adhesion via plasma-membrane adhesion molecules	33/1340	282/18903	0.00314715	0.0205731	0.0163449	MILR1/ITGB2/ITGAM/VCAM1/CD6/ITGAL/JAML/CD84/CDH11/SELL/CRTAM/CADM3/CD209/IL10/FAT4/CX3CL1/HMCN1/PCDH10/CNTN2/PCDH18/LRFN5/ROBO2/ADGRL3/CDH2/PCDH9/LRRC4C/LRRC4/CLDN18/FAT3/CEACAM6/GATA5/SELE/PCDH8	33
GO:0070670	BP	response to interleukin-4	8/1340	36/18903	0.00315996	0.0206295	0.0163897	JAK3/MRC1/CORO1A/CD300LF/IL2RG/IL24/XCL1/RUFY4	8
GO:1902930	BP	regulation of alcohol biosynthetic process	10/1340	52/18903	0.00316547	0.0206382	0.0163966	PLEK/PTAFR/P2RY6/CD244/HRH1/PTH1R/APOE/ADCYAP1R1/LHCGR/BMP5	10
GO:0016504	MF	peptidase activator activity	9/1224	45/18432	0.00245595	0.0206404	0.0176014	CTSC/SFRP2/CASP1/PCOLCE/NLRP1/FBLN1/FN1/PCOLCE2/MAL	9
GO:0048306	MF	calcium-dependent protein binding	13/1224	81/18432	0.00250848	0.0207883	0.0177275	A2M/S100A4/S100A3/SLC24A4/S100A6/S100Z/MASP1/S100A5/STMN2/S100A9/S100A12/S100A7/S100G	13
GO:0001530	MF	lipopolysaccharide binding	8/1224	37/18432	0.00252617	0.0207883	0.0177275	PTAFR/CD6/TLR2/LY96/LTF/BPI/RNASE3/LBP	8
GO:0014911	BP	positive regulation of smooth muscle cell migration	9/1340	44/18903	0.00324994	0.021161	0.016812	PDGFRB/AIF1/CCL5/P2RY6/DDR2/HAS2/CCN4/FGF9/NR4A3	9
GO:0044706	BP	multi-multicellular organism process	27/1340	218/18903	0.00329376	0.0214181	0.0170163	MMP2/HAVCR2/PTAFR/IGFBP7/LGALS9/COL16A1/FBLN1/TACR1/PNOC/ADCY7/ESR1/TIMP1/PAPPA/PGR/CNR1/FUT7/THBD/PGF/PRDM1/IL1B/LIF/MMP9/PZP/SLC38A3/IDO1/EPYC/PSG1	27
GO:0043547	BP	positive regulation of GTPase activity	33/1340	283/18903	0.00332714	0.0216068	0.0171661	GPR65/DOCK10/ARHGAP25/CCL22/RASGRP4/CCR7/DOCK11/VAV1/CCL19/CCL5/RASGRP1/THY1/RGL4/CCL13/RGS1/CCL17/CX3CL1/CXCL13/TBC1D10C/XCL2/CCL21/CCL4/NTRK1/EPHA2/RGS16/CCL23/CCL2/CCL8/XCL1/CCL20/CCL7/CCL26/USP17L2	33
GO:0045766	BP	positive regulation of angiogenesis	24/1340	187/18903	0.00342011	0.0221523	0.0175995	C3AR1/CYBB/C3/CXCR4/ITGAX/PIK3CD/SFRP2/PIK3R6/ETS1/C5AR1/HGF/PRKCB/IL10/PGF/FGF18/CX3CR1/TMIGD2/SERPINE1/IL1B/CCR3/CHI3L1/GREM1/IL1A/CXCL8	24
GO:1904018	BP	positive regulation of vasculature development	24/1340	187/18903	0.00342011	0.0221523	0.0175995	C3AR1/CYBB/C3/CXCR4/ITGAX/PIK3CD/SFRP2/PIK3R6/ETS1/C5AR1/HGF/PRKCB/IL10/PGF/FGF18/CX3CR1/TMIGD2/SERPINE1/IL1B/CCR3/CHI3L1/GREM1/IL1A/CXCL8	24
GO:0035023	BP	regulation of Rho protein signal transduction	14/1340	88/18903	0.00345637	0.0223314	0.0177418	GPR65/PDGFRB/P2RY10/GPR174/GPR18/GPR55/COL3A1/P2RY8/MET/F2RL2/APOE/MYOC/LPAR4/ADRA1A	14
GO:0003094	BP	glomerular filtration	7/1340	29/18903	0.00346268	0.0223314	0.0177418	SULF1/KIRREL1/IGHA1/IGKV3-20/JCHAIN/CYBA/IGHA2	7
GO:0034123	BP	positive regulation of toll-like receptor signaling pathway	7/1340	29/18903	0.00346268	0.0223314	0.0177418	PTPN22/TLR2/TLR1/CYBA/LTF/TREML4/LBP	7
GO:0002902	BP	regulation of B cell apoptotic process	6/1340	22/18903	0.00348844	0.0223314	0.0177418	BTK/CD74/PDCD1/IL10/BLK/IL2	6
GO:0030728	BP	ovulation	6/1340	22/18903	0.00348844	0.0223314	0.0177418	MMP2/MMP19/INHBA/PGR/TNFAIP6/EREG	6
GO:0032928	BP	regulation of superoxide anion generation	6/1340	22/18903	0.00348844	0.0223314	0.0177418	ITGB2/ITGAM/CLEC7A/TYROBP/CYBA/FPR2	6
GO:0034104	BP	negative regulation of tissue remodeling	6/1340	22/18903	0.00348844	0.0223314	0.0177418	TMEM119/INPP5D/TNFAIP3/IL6/CLDN18/GREM1	6
GO:0044546	BP	NLRP3 inflammasome complex assembly	6/1340	22/18903	0.00348844	0.0223314	0.0177418	PLCG2/NLRP3/TLR6/AIM2/GBP5/MEFV	6
GO:0061042	BP	vascular wound healing	6/1340	22/18903	0.00348844	0.0223314	0.0177418	CXCR4/HPSE/TNFAIP3/NDNF/SERPINE1/TNF	6
GO:0048146	BP	positive regulation of fibroblast proliferation	10/1340	53/18903	0.00365878	0.0233916	0.0185841	CD74/PDGFRB/PDGFRA/DDR2/ESR1/FN1/S100A6/FGF10/LIF/EREG	10
GO:0030450	BP	regulation of complement activation, classical pathway	4/1340	10/18903	0.00373238	0.0236784	0.018812	CR1/CR2/CSMD3/CR1L	4
GO:0031666	BP	positive regulation of lipopolysaccharide-mediated signaling pathway	4/1340	10/18903	0.00373238	0.0236784	0.018812	SCIMP/CD180/LY86/LY96	4
GO:0032819	BP	positive regulation of natural killer cell proliferation	4/1340	10/18903	0.00373238	0.0236784	0.018812	FCGR3A/IL18/IL12B/IL23R	4
GO:0033007	BP	negative regulation of mast cell activation involved in immune response	4/1340	10/18903	0.00373238	0.0236784	0.018812	CD84/CD300A/LGALS9/FOXF1	4
GO:0045657	BP	positive regulation of monocyte differentiation	4/1340	10/18903	0.00373238	0.0236784	0.018812	CD4/CD74/HLA-DRB1/IL34	4
GO:0048304	BP	positive regulation of isotype switching to IgG isotypes	4/1340	10/18903	0.00373238	0.0236784	0.018812	PTPRC/TBX21/IL2/CD28	4
GO:0046636	BP	negative regulation of alpha-beta T cell activation	9/1340	45/18903	0.00381182	0.0241204	0.0191631	JAK3/LILRB1/CD300A/RUNX3/LGALS9/TBX21/IL2/XCL1/TNFSF18	9
GO:0062208	BP	positive regulation of pattern recognition receptor signaling pathway	9/1340	45/18903	0.00381182	0.0241204	0.0191631	SLC15A3/PTPN22/TLR2/TLR1/CYBA/LTF/TREML4/LBP/USP17L2	9
GO:0046849	BP	bone remodeling	14/1340	89/18903	0.00384039	0.0242701	0.0192821	CSF1R/CTSK/TMEM119/INPP5D/GPR55/CTHRC1/TNFAIP3/NOX4/PTH1R/EPHA2/IL6/CLDN18/GREM1/TNFSF11	14
GO:0001767	BP	establishment of lymphocyte polarity	5/1340	16/18903	0.00400862	0.0250608	0.0199103	DOCK2/CRTAM/CCR7/CCL19/CCL21	5
GO:0002730	BP	regulation of dendritic cell cytokine production	5/1340	16/18903	0.00400862	0.0250608	0.0199103	SCIMP/PLCG2/JAK3/CLEC7A/KIT	5
GO:0034112	BP	positive regulation of homotypic cell-cell adhesion	5/1340	16/18903	0.00400862	0.0250608	0.0199103	CCL5/PLAUR/MMRN1/IL6/TNFSF11	5
GO:0045779	BP	negative regulation of bone resorption	5/1340	16/18903	0.00400862	0.0250608	0.0199103	TMEM119/INPP5D/TNFAIP3/IL6/CLDN18	5
GO:0048266	BP	behavioral response to pain	5/1340	16/18903	0.00400862	0.0250608	0.0199103	LPAR5/TACR1/NTRK1/P2RX2/THBS4	5
GO:0050862	BP	positive regulation of T cell receptor signaling pathway	5/1340	16/18903	0.00400862	0.0250608	0.0199103	CARD11/CD226/TESPA1/TRAT1/CCR7	5
GO:0051044	BP	positive regulation of membrane protein ectodomain proteolysis	5/1340	16/18903	0.00400862	0.0250608	0.0199103	TNFRSF1B/IL1B/APOE/TNF/IFNG	5
GO:2000318	BP	positive regulation of T-helper 17 type immune response	5/1340	16/18903	0.00400862	0.0250608	0.0199103	IL12RB1/CLEC7A/IL12B/CLEC6A/IL23R	5
GO:0046683	BP	response to organophosphorus	18/1340	128/18903	0.00401115	0.0250608	0.0199103	PIK3CG/PTAFR/MMP19/P2RY6/COL1A1/NT5E/ABCC9/P2RY12/SLC8A1/THBD/P2RX2/IL1B/SLC5A5/AQP9/CFTR/AREG/PENK/CNGA3	18
GO:0050819	BP	negative regulation of coagulation	10/1340	54/18903	0.00421108	0.0262767	0.0208763	SERPING1/PDGFRA/FAP/PLAUR/PRKG1/C1QTNF1/THBD/SERPINE1/APOE/ADAMTS18	10
GO:0046545	BP	development of primary female sexual characteristics	16/1340	109/18903	0.00422914	0.0263561	0.0209394	MMP2/MMP19/A2M/PDGFRA/INHBA/ESR1/KIT/PGR/ROBO2/TNFAIP6/FST/ADCYAP1R1/CYP19A1/EREG/RETN/LHCGR	16
GO:0010573	BP	vascular endothelial growth factor production	11/1340	63/18903	0.0044089	0.0274073	0.0217745	C3AR1/C3/CCR2/SULF1/C5AR1/HPSE/IL1B/TNF/IL6/IL1A/CXCL17	11
GO:0045453	BP	bone resorption	11/1340	63/18903	0.0044089	0.0274073	0.0217745	CSF1R/CTSK/TMEM119/INPP5D/GPR55/TNFAIP3/NOX4/PTH1R/IL6/CLDN18/TNFSF11	11
GO:0048143	BP	astrocyte activation	6/1340	23/18903	0.00444057	0.0275349	0.0218759	C1QA/C5AR1/IL1B/TNF/IL6/IFNG	6
GO:1901032	BP	negative regulation of response to reactive oxygen species	6/1340	23/18903	0.00444057	0.0275349	0.0218759	DDR2/HGF/LRRK2/IL10/MET/NR4A3	6
GO:1900046	BP	regulation of hemostasis	12/1340	72/18903	0.00445594	0.0275956	0.0219241	SERPING1/PDGFRA/HPSE/FAP/PLAUR/PRKG1/C1QTNF1/THBD/SERPINE1/APOE/COMP/ADAMTS18	12
GO:0045920	BP	negative regulation of exocytosis	8/1340	38/18903	0.00450268	0.0278501	0.0221263	NCKAP1L/SPI1/CD84/CCR2/FCGR2B/CD300A/LGALS9/FOXF1	8
GO:0043202	CC	lysosomal lumen	15/1404	98/19869	0.00358724	0.0285124	0.0240886	CTSK/CTSS/CD74/PDGFRB/LUM/DCN/BGN/CD1E/VCAN/PRELP/HPSE/FASLG/OGN/KERA/IFI30	15
GO:2000117	BP	negative regulation of cysteine-type endopeptidase activity	14/1340	91/18903	0.00471253	0.0291117	0.0231286	IFI16/SERPINB9/CST7/CD27/SFRP2/TNFSF14/BIRC3/HGF/CARD16/PLAUR/MMP9/TNF/LTF/LAMP3	14
GO:0097191	BP	extrinsic apoptotic signaling pathway	27/1340	224/18903	0.0047817	0.0295021	0.0234388	TNFRSF1B/SPI1/PTPRC/TMC8/CD27/SFRP2/BCL2A1/HGF/IL33/INHBA/CX3CL1/TNFAIP3/FASLG/CD70/NGF/FAIM2/MAL/FGF10/SERPINE1/IL1B/TNF/IL2/IL19/IFNG/IL1A/BMP5/CSF2	27
GO:0035580	CC	specific granule lumen	11/1404	62/19869	0.00379222	0.0296308	0.0250334	DOCK2/TIMP2/HPSE/LYZ/CXCL1/LTF/BPI/CHI3L1/RETN/CHIT1/DEFA4	11
GO:1904645	BP	response to amyloid-beta	10/1340	55/18903	0.00482707	0.0297448	0.0236317	MMP2/VCAM1/ITGA4/FCGR2B/TLR6/MMP9/TNF/FPR2/MMP12/MMP13	10
GO:0072593	BP	reactive oxygen species metabolic process	28/1340	235/18903	0.00483479	0.0297553	0.02364	ITGB2/ITGAM/PLCG2/PDGFRB/RAC2/BST1/CYBB/NCF1/NCF4/CLEC7A/NCF2/FBLN5/TYROBP/NCF1B/TLR6/VAV1/NCF1C/ABCD2/CYBA/LRRK2/CCN2/NOX4/MPO/TNF/FPR2/IL19/NOS2/PAGE4	28
GO:0051279	BP	regulation of release of sequestered calcium ion into cytosol	13/1340	82/18903	0.00489204	0.0300702	0.0238902	CLIC2/CORO1A/P2RY6/THY1/CD19/CYBA/CX3CL1/ANK2/SLC8A1/CXCL9/XCL1/CXCL10/LHCGR	13
GO:0001540	MF	amyloid-beta binding	13/1224	85/18432	0.00386476	0.0314759	0.0268415	ITGB2/ITGAM/CD74/LILRB2/TLR2/C1QA/FCGR2B/TLR6/MSR1/APOE/FPR2/MARCO/GRIA2	13
GO:1903034	BP	regulation of response to wounding	22/1340	172/18903	0.00513198	0.0315059	0.0250308	SERPING1/CXCR4/CLEC7A/PDGFRA/SIGLEC10/DDR2/CCN4/HPSE/IL10/FAP/PLAUR/PRKG1/C1QTNF1/TNFAIP3/THBD/MMRN1/WFDC1/SERPINE1/APOE/TNF/INSL3/ADAMTS18	22
GO:0060055	BP	angiogenesis involved in wound healing	7/1340	31/18903	0.00515318	0.0315576	0.0250719	CXCR4/HPSE/CX3CL1/TNFAIP3/NDNF/SERPINE1/TNF	7
GO:0097205	BP	renal filtration	7/1340	31/18903	0.00515318	0.0315576	0.0250719	SULF1/KIRREL1/IGHA1/IGKV3-20/JCHAIN/CYBA/IGHA2	7
GO:1901214	BP	regulation of neuron death	36/1340	325/18903	0.00520381	0.0318282	0.0252869	TNFRSF1B/ITGB2/ITGAM/AXL/C1QA/FCGR2B/CORO1A/TYROBP/TLR6/CD200R1/CCL5/SERPINF1/DDR2/GPNMB/LRRK2/CD200/IL10/CX3CL1/FASLG/KMO/NCOA7/NGF/FAIM2/NTRK1/CX3CR1/NTRK2/NDNF/BDNF/CCL2/APOE/TNF/CNTFR/IFNG/DCC/NR4A3/MIR125B1	36
GO:0050792	BP	regulation of viral process	21/1340	162/18903	0.00527989	0.0322537	0.0256249	CD4/IFI16/CD74/HLA-DRB1/AXL/CXCR4/CIITA/LGALS9/CH25H/CCL5/APOBEC3H/CD209/FCN1/IFITM1/TNF/CD28/LTF/APOBEC3A/LAMP3/AICDA/CXCL8	21
GO:0002371	BP	dendritic cell cytokine production	5/1340	17/18903	0.00535141	0.0324101	0.0257492	SCIMP/PLCG2/JAK3/CLEC7A/KIT	5
GO:0002713	BP	negative regulation of B cell mediated immunity	5/1340	17/18903	0.00535141	0.0324101	0.0257492	FCGR2B/CR1/CR2/CSMD3/CR1L	5
GO:0002890	BP	negative regulation of immunoglobulin mediated immune response	5/1340	17/18903	0.00535141	0.0324101	0.0257492	FCGR2B/CR1/CR2/CSMD3/CR1L	5
GO:0030949	BP	positive regulation of vascular endothelial growth factor receptor signaling pathway	5/1340	17/18903	0.00535141	0.0324101	0.0257492	PRKCB/FGF18/FGF9/FGF10/IL1B	5
GO:0034134	BP	toll-like receptor 2 signaling pathway	5/1340	17/18903	0.00535141	0.0324101	0.0257492	TLR2/TLR6/TLR1/CYBA/TNFAIP3	5
GO:0072378	BP	blood coagulation, fibrin clot formation	5/1340	17/18903	0.00535141	0.0324101	0.0257492	F13A1/FBLN1/FN1/THBD/GP5	5
GO:1903236	BP	regulation of leukocyte tethering or rolling	5/1340	17/18903	0.00535141	0.0324101	0.0257492	PTAFR/ITGA4/FUT7/CCL21/SELE	5
GO:0012507	CC	ER to Golgi transport vesicle membrane	11/1404	63/19869	0.00430752	0.0325125	0.0274681	HLA-DQA1/CD74/HLA-DPA1/HLA-DRB1/HLA-DPB1/HLA-DRA/HLA-DQB1/HLA-DRB5/HLA-DQB2/HLA-DQA2/AREG	11
GO:0044304	CC	main axon	11/1404	63/19869	0.00430752	0.0325125	0.0274681	TNFRSF1B/NFASC/THY1/CNTNAP1/ERMN/CNTN2/ROBO2/KCNA2/MYOC/CNGA3/KCNA1	11
GO:0071682	CC	endocytic vesicle lumen	6/1404	23/19869	0.00437262	0.0325125	0.0274681	SPARC/MPO/SAA1/APOE/LTF/GNLY	6
GO:0042552	BP	myelination	19/1340	142/18903	0.00550336	0.0330132	0.0262283	TNFRSF1B/CTSC/CST7/CXCR4/PMP22/ITGAX/TLR2/NFASC/ABCD2/CNTNAP1/HGF/CNTN1/ANK2/CNTN2/MAL/NTRK2/MYOC/TNF/ASPA	19
GO:0002725	BP	negative regulation of T cell cytokine production	4/1340	11/18903	0.00553852	0.0330132	0.0262283	SLAMF1/LILRB4/TBX21/XCL1	4
GO:0002732	BP	positive regulation of dendritic cell cytokine production	4/1340	11/18903	0.00553852	0.0330132	0.0262283	SCIMP/PLCG2/CLEC7A/KIT	4
GO:0006568	BP	tryptophan metabolic process	4/1340	11/18903	0.00553852	0.0330132	0.0262283	KYNU/IL4I1/KMO/IDO1	4
GO:0014831	BP	gastro-intestinal system smooth muscle contraction	4/1340	11/18903	0.00553852	0.0330132	0.0262283	PTAFR/SULF1/HTR2B/KIT	4
GO:0032493	BP	response to bacterial lipoprotein	4/1340	11/18903	0.00553852	0.0330132	0.0262283	TLR2/TLR6/TLR1/SSC5D	4
GO:0032754	BP	positive regulation of interleukin-5 production	4/1340	11/18903	0.00553852	0.0330132	0.0262283	IL33/IL1RL1/TSLP/CRLF2	4
GO:0033089	BP	positive regulation of T cell differentiation in thymus	4/1340	11/18903	0.00553852	0.0330132	0.0262283	IL7R/TESPA1/RASGRP1/IL2RG	4
GO:0033625	BP	positive regulation of integrin activation	4/1340	11/18903	0.00553852	0.0330132	0.0262283	PLEK/SKAP1/CXCL13/P2RY12	4
GO:0048251	BP	elastic fiber assembly	4/1340	11/18903	0.00553852	0.0330132	0.0262283	FBLN5/MFAP4/COL3A1/TNXB	4
GO:0097278	BP	complement-dependent cytotoxicity	4/1340	11/18903	0.00553852	0.0330132	0.0262283	C3/CFH/IGHG1/CR1L	4
GO:0010623	BP	programmed cell death involved in cell development	6/1340	24/18903	0.00557123	0.0330132	0.0262283	DNASE1L3/FASLG/KIT/NTRK1/IL1B/IL1A	6
GO:0022010	BP	central nervous system myelination	6/1340	24/18903	0.00557123	0.0330132	0.0262283	TLR2/CNTNAP1/CNTN1/CNTN2/MAL/ASPA	6
GO:0032291	BP	axon ensheathment in central nervous system	6/1340	24/18903	0.00557123	0.0330132	0.0262283	TLR2/CNTNAP1/CNTN1/CNTN2/MAL/ASPA	6
GO:0042430	BP	indole-containing compound metabolic process	6/1340	24/18903	0.00557123	0.0330132	0.0262283	KYNU/PDE1B/IL4I1/KMO/IDO1/HTR1A	6
GO:0070233	BP	negative regulation of T cell apoptotic process	6/1340	24/18903	0.00557123	0.0330132	0.0262283	JAK3/IL7R/CD27/BCL11B/CCL5/IDO1	6
GO:0071676	BP	negative regulation of mononuclear cell migration	6/1340	24/18903	0.00557123	0.0330132	0.0262283	SLAMF8/CD200R1/CD200/CCL2/GREM1/BMP5	6
GO:1903902	BP	positive regulation of viral life cycle	6/1340	24/18903	0.00557123	0.0330132	0.0262283	CD4/CD74/HLA-DRB1/AXL/LGALS9/CD209	6
GO:0050688	BP	regulation of defense response to virus	12/1340	74/18903	0.00558867	0.0330769	0.0262789	FGL2/IL12RB1/LILRB1/PTPN22/AIM2/MICB/IL12B/TNFAIP3/IL1B/IL23R/MMP12/USP17L2	12
GO:0043025	CC	neuronal cell body	51/1404	497/19869	0.00470324	0.0344158	0.029076	TNFRSF1B/CYBB/NCF1/AIF1/CCR2/SYT11/ITGA4/SYNPO/CCR4/CPNE5/TBX21/PDE1B/SERPINF1/THY1/CD22/CNR2/CYBA/LRRK2/CD200/DRP2/NEGR1/KCNK2/GFRA1/PNOC/CX3CL1/ERMN/SORCS2/SNCAIP/CNTN2/SLC8A1/ITGA8/NTRK1/CX3CR1/KCNA2/P2RX2/SEZ6L/APOE/ZNF804A/TNF/S100A5/PDE1C/RNF112/STMN2/GRIA2/FRMD7/CHRNA4/PENK/CNGA3/KCNB2/KCNA1/GLRA1	51
GO:0048144	BP	fibroblast proliferation	15/1340	103/18903	0.00593072	0.0350532	0.027849	CD74/PDGFRB/GNG2/PDGFRA/CD300A/COL3A1/DDR2/LTA/ESR1/FN1/S100A6/FGF10/LIF/IFI30/EREG	15
GO:0055123	BP	digestive system development	19/1340	143/18903	0.00593677	0.0350532	0.027849	PDGFRA/SFRP2/COL3A1/CLMP/STRA6/DACT1/FOXL1/KIT/FOXF1/RARRES2/FGF9/PRDM1/FGF10/MIXL1/TNF/FOXF2/CLDN18/GATA5/CXCL8	19
GO:0045581	BP	negative regulation of T cell differentiation	9/1340	48/18903	0.00596188	0.0351595	0.0279335	FGL2/CD74/JAK3/RUNX3/LILRB4/CTLA4/TBX21/IL2/TNFSF18	9
GO:0097493	MF	structural molecule activity conferring elasticity	4/1224	11/18432	0.00437641	0.0352793	0.0300849	FBLN5/ELN/FBN1/FBLN2	4
GO:0006875	BP	cellular metal ion homeostasis	44/1340	420/18903	0.00604385	0.0356004	0.0282838	CLIC2/PLCG2/MCUB/PTPRC/CCR5/CCR2/CORO1A/CCR1/CCR7/CCL19/CCL5/P2RY6/THY1/XCR1/HEPH/CCL13/CD19/CYBA/PRKCB/CX3CL1/HTR2B/SLC24A4/ANK2/FASLG/SLC8A1/CXCL9/TRPC4/CP/PTH1R/CCL21/SCARA5/GP5/CCL23/APOE/CCL8/XCL1/CXCL10/S100A9/IFNG/CCL7/PRND/IL1A/ATP13A5/LHCGR	44
GO:0071695	BP	anatomical structure maturation	29/1340	250/18903	0.00609441	0.0358554	0.0284864	BTK/MMP2/C3/AXL/CLEC7A/C1QA/CCL19/ADAMTS12/LRRK2/CX3CL1/SLC24A4/CNTN2/PGR/PTH1R/CCL21/CX3CR1/BFSP2/CCR6/RHEX/MYOC/GLDN/LTF/INSL3/C1QL1/SLFN14/EREG/CFTR/IL21/GREM1	29
GO:0048608	BP	reproductive structure development	34/1340	306/18903	0.00619118	0.0363815	0.0289043	MMP2/PDGFRB/MMP19/C3/AXL/A2M/PDGFRA/SFRP2/SULF1/TIFAB/SERPINF1/STRA6/INHBA/GFRA1/ESR1/WNT2B/KIT/PGR/NTRK1/FGF9/ROBO2/FGF10/GDF7/TNFAIP6/FST/INSL3/FOXF2/CYP19A1/EREG/RETN/IL1A/LHCGR/BMP5/UTF1	34
GO:0051048	BP	negative regulation of secretion	22/1340	175/18903	0.00629265	0.0369338	0.0293431	TNFRSF1B/NCKAP1L/SPI1/CD74/LILRB1/CD84/CCR2/SYT11/FCGR2B/CD300A/LGALS9/TIFAB/CD200/INHBA/IL12B/CNR1/FOXF1/IL1B/LIF/APOE/TNF/OSM	22
GO:1903035	BP	negative regulation of response to wounding	14/1340	94/18903	0.00631416	0.0370161	0.0294085	SERPING1/PDGFRA/SIGLEC10/FAP/PLAUR/PRKG1/C1QTNF1/THBD/MMRN1/WFDC1/SERPINE1/APOE/TNF/ADAMTS18	14
GO:0007272	BP	ensheathment of neurons	19/1340	144/18903	0.00639768	0.037417	0.029727	TNFRSF1B/CTSC/CST7/CXCR4/PMP22/ITGAX/TLR2/NFASC/ABCD2/CNTNAP1/HGF/CNTN1/ANK2/CNTN2/MAL/NTRK2/MYOC/TNF/ASPA	19
GO:0008366	BP	axon ensheathment	19/1340	144/18903	0.00639768	0.037417	0.029727	TNFRSF1B/CTSC/CST7/CXCR4/PMP22/ITGAX/TLR2/NFASC/ABCD2/CNTNAP1/HGF/CNTN1/ANK2/CNTN2/MAL/NTRK2/MYOC/TNF/ASPA	19
GO:0031406	MF	carboxylic acid binding	21/1224	171/18432	0.00471821	0.0376504	0.0321069	CD33/ALOX5AP/ST8SIA4/FOLR2/SIGLEC9/SIGLEC10/SIGLEC7/CD22/SIGLEC14/SIGLEC8/GPR31/SIGLEC6/RBP1/FCN1/PTGDS/S100A9/SIGLEC5/NOS2/SIGLEC12/SELE/GLRA1	21
GO:0031960	BP	response to corticosteroid	21/1340	165/18903	0.00651293	0.038046	0.0302267	PTAFR/CYBB/AIF1/A2M/FLT3/IGFBP7/SERPINF1/COL1A1/CYBA/IL10/FIBIN/SSTR2/CCN2/PAPPA/SSTR3/TNF/IL6/AREG/PTGDS/CNGA3/SSTR4	21
GO:0031233	CC	intrinsic component of external side of plasma membrane	6/1404	24/19869	0.00548698	0.0395234	0.0333912	FOLR2/THY1/F10/PRND/LHCGR/IZUMO1R	6
GO:0051235	BP	maintenance of location	37/1340	342/18903	0.00679752	0.0396616	0.0315103	CD4/CLIC2/PLCG2/SRGN/PTPRC/C3/CCR5/CORO1A/CCR7/FBN1/CCL19/P2RY6/THY1/MSR1/XCR1/SYNE1/CD19/CYBA/IL10/CX3CL1/HTR2B/ANK2/FASLG/FCER2/SLC8A1/CXCL9/CCL21/GP5/IL1B/APOE/TNF/IL6/XCL1/CXCL10/S100A9/LHCGR/S100A7	37
GO:0048469	BP	cell maturation	23/1340	187/18903	0.00689082	0.0401088	0.0318656	BTK/C3/AXL/CLEC7A/C1QA/CCL19/LRRK2/CX3CL1/CNTN2/PGR/PTH1R/CCL21/BFSP2/CCR6/RHEX/MYOC/GLDN/INSL3/C1QL1/SLFN14/EREG/CFTR/IL21	23
GO:0001779	BP	natural killer cell differentiation	6/1340	25/18903	0.00689851	0.0401088	0.0318656	SLAMF1/PTPRC/AXL/PIK3CD/RASGRP1/PRDM1	6
GO:0034114	BP	regulation of heterotypic cell-cell adhesion	6/1340	25/18903	0.00689851	0.0401088	0.0318656	THY1/SKAP1/IL10/IL1B/TNF/CEACAM6	6
GO:0045638	BP	negative regulation of myeloid cell differentiation	14/1340	95/18903	0.00693552	0.0402766	0.0319989	LILRB1/C1QC/INPP5D/GPR171/GPR68/LILRB4/FBN1/GPR55/INHBA/TNFAIP6/LTF/CLDN18/H4C6/MIR125B1	14
GO:0030540	BP	female genitalia development	5/1340	18/18903	0.00698323	0.0404585	0.0321435	AXL/STRA6/ESR1/FGF10/CYP19A1	5
GO:0070230	BP	positive regulation of lymphocyte apoptotic process	5/1340	18/18903	0.00698323	0.0404585	0.0321435	LGALS9/CCL5/PDCD1/IL10/IDO1	5
GO:0052547	BP	regulation of peptidase activity	47/1340	459/18903	0.00708003	0.040967	0.0325475	LAPTM5/IFI16/SERPING1/SERPINB9/CST7/C3/CLEC7A/A2M/TIMP2/NLRP3/CD27/SFRP2/LGALS9/AIM2/TNFSF14/CASP1/PCOLCE/CR1/SERPINB1/BIRC3/COL6A3/SERPINF1/NLRP1/HGF/FBLN1/CARD16/PLAUR/TIMP1/CCN2/FN1/RARRES1/FASLG/MEFV/NGF/PI16/PCOLCE2/WFDC1/SERPINE1/MMP9/PZP/TNF/LTF/LAMP3/HMSD/S100A9/SERPINB4/SERPINA9	47
GO:0008585	BP	female gonad development	15/1340	105/18903	0.00708758	0.040967	0.0325475	MMP2/MMP19/A2M/PDGFRA/INHBA/ESR1/KIT/PGR/ROBO2/TNFAIP6/FST/CYP19A1/EREG/RETN/LHCGR	15
GO:0033619	BP	membrane protein proteolysis	10/1340	58/18903	0.00710633	0.0410274	0.0325954	TNFRSF1B/TIMP2/ADAM19/IL10/TIMP1/IL1B/APOE/TNF/MMP7/IFNG	10
GO:0097305	BP	response to alcohol	29/1340	253/18903	0.0071738	0.0413686	0.0328665	CTSK/VCAM1/CYBB/CCR5/A2M/GNG2/MAP4K1/IGFBP7/CCR7/CCL19/P2RY6/CYBA/INHBA/TACR1/ADCY7/PTGER2/CNR1/MLC1/CCL21/PTGDR/TNF/IL2/ADCYAP1R1/CLDN18/SLC5A5/CFTR/CCL7/PENK/GLRA1	29
GO:0042834	MF	peptidoglycan binding	5/1224	18/18432	0.00529428	0.0418248	0.0356667	IGHM/TLR2/NLRP3/JCHAIN/PGLYRP4	5
GO:0002691	BP	regulation of cellular extravasation	8/1340	41/18903	0.00728749	0.0418777	0.0332709	PTAFR/BST1/CCR2/ITGA4/THY1/FUT7/CCL21/SELE	8
GO:0051281	BP	positive regulation of release of sequestered calcium ion into cytosol	8/1340	41/18903	0.00728749	0.0418777	0.0332709	P2RY6/THY1/CD19/CX3CL1/CXCL9/XCL1/CXCL10/LHCGR	8
GO:0070232	BP	regulation of T cell apoptotic process	8/1340	41/18903	0.00728749	0.0418777	0.0332709	JAK3/IL7R/CD27/LGALS9/BCL11B/CCL5/PDCD1/IDO1	8
GO:0050974	BP	detection of mechanical stimulus involved in sensory perception	7/1340	33/18903	0.00739765	0.0424613	0.0337346	CXCR4/PIEZO2/KIT/NTRK1/TNF/COL11A1/KCNA1	7
GO:0061458	BP	reproductive system development	34/1340	310/18903	0.00751725	0.0430978	0.0342403	MMP2/PDGFRB/MMP19/C3/AXL/A2M/PDGFRA/SFRP2/SULF1/TIFAB/SERPINF1/STRA6/INHBA/GFRA1/ESR1/WNT2B/KIT/PGR/NTRK1/FGF9/ROBO2/FGF10/GDF7/TNFAIP6/FST/INSL3/FOXF2/CYP19A1/EREG/RETN/IL1A/LHCGR/BMP5/UTF1	34
GO:0007548	BP	sex differentiation	32/1340	288/18903	0.00774198	0.0443347	0.035223	MMP2/PDGFRB/MMP19/AXL/A2M/PDGFRA/SFRP2/TIFAB/STRA6/INHBA/GFRA1/ESR1/WNT2B/KIT/PGR/NTRK1/FGF9/ROBO2/FGF10/TNFAIP6/FST/ADCYAP1R1/INSL3/FOXF2/CYP19A1/EREG/CNTFR/RETN/IL1A/LHCGR/BMP5/UTF1	32
GO:0032964	BP	collagen biosynthetic process	9/1340	50/18903	0.00784602	0.0444177	0.0352889	PDGFRB/CIITA/COL5A1/PCOLCE/DDR2/COL1A1/INHBA/CCN2/IL6	9
GO:0002551	BP	mast cell chemotaxis	4/1340	12/18903	0.00784634	0.0444177	0.0352889	RAC2/PIK3CD/KIT/PGF	4
GO:0002645	BP	positive regulation of tolerance induction	4/1340	12/18903	0.00784634	0.0444177	0.0352889	LILRB2/CD3E/LILRB4/IDO1	4
GO:0031650	BP	regulation of heat generation	4/1340	12/18903	0.00784634	0.0444177	0.0352889	CNR1/IL1B/TNF/TNFSF11	4
GO:0034135	BP	regulation of toll-like receptor 2 signaling pathway	4/1340	12/18903	0.00784634	0.0444177	0.0352889	TLR6/TLR1/CYBA/TNFAIP3	4
GO:0038180	BP	nerve growth factor signaling pathway	4/1340	12/18903	0.00784634	0.0444177	0.0352889	CORO1A/NGF/NTRK1/BDNF	4
GO:0043312	BP	neutrophil degranulation	4/1340	12/18903	0.00784634	0.0444177	0.0352889	ITGB2/ITGAM/SPI1/PTAFR	4
GO:0061517	BP	macrophage proliferation	4/1340	12/18903	0.00784634	0.0444177	0.0352889	CSF1R/IL34/IL33/CX3CL1	4
GO:1903238	BP	positive regulation of leukocyte tethering or rolling	4/1340	12/18903	0.00784634	0.0444177	0.0352889	PTAFR/ITGA4/FUT7/SELE	4
GO:1903977	BP	positive regulation of glial cell migration	4/1340	12/18903	0.00784634	0.0444177	0.0352889	CCR2/CX3CL1/P2RY12/CX3CR1	4
GO:0010574	BP	regulation of vascular endothelial growth factor production	10/1340	59/18903	0.00802678	0.0453871	0.0360591	C3AR1/C3/CCR2/SULF1/C5AR1/HPSE/IL1B/IL6/IL1A/CXCL17	10
GO:0048145	BP	regulation of fibroblast proliferation	13/1340	87/18903	0.00809681	0.0457308	0.0363321	CD74/PDGFRB/PDGFRA/CD300A/DDR2/LTA/ESR1/FN1/S100A6/FGF10/LIF/IFI30/EREG	13
GO:0008227	MF	G protein-coupled amine receptor activity	9/1224	51/18432	0.00590217	0.0461655	0.0393683	HTR7/HTR2B/HRH1/ADRA1B/ADRB3/ADRA1A/HTR4/HTR1E/HTR1A	9
GO:0034142	BP	toll-like receptor 4 signaling pathway	8/1340	42/18903	0.00845581	0.0476495	0.0378565	SCIMP/PTPN22/LY96/LILRA2/TNFAIP3/TNIP3/LTF/LBP	8
GO:0050999	BP	regulation of nitric-oxide synthase activity	8/1340	42/18903	0.00845581	0.0476495	0.0378565	CNR2/HTR2B/FCER2/CNR1/IL1B/APOE/TNF/IL1A	8
GO:0051378	MF	serotonin binding	4/1224	12/18432	0.00622271	0.0481955	0.0410994	HTR2B/HTR4/HTR1E/HTR1A	4
GO:0051962	BP	positive regulation of nervous system development	31/1340	279/18903	0.00866062	0.048748	0.0387293	TNFRSF1B/TRPV2/PLXNC1/CXCR4/TLR2/SRPX2/IL34/SERPINF1/ZNF365/LTA/IL33/THBS2/CX3CL1/FN1/KIT/NGF/FLRT2/SYNDIG1/NTRK1/ROBO2/CX3CR1/NTRK2/IL1B/LIF/BDNF/TNF/IL6/RNF112/ASPA/IFNG/MIR125B1	31
GO:0044305	CC	calyx of Held	5/1404	18/19869	0.00689167	0.0488778	0.0412942	KCNA3/PRKCB/KCNK2/KCNA2/KCNA1	5
GO:0036474	BP	cell death in response to hydrogen peroxide	7/1340	34/18903	0.00875791	0.0491836	0.0390753	DDR2/HGF/LRRK2/IL10/MET/RNF112/NR4A3	7
GO:0061081	BP	positive regulation of myeloid leukocyte cytokine production involved in immune response	7/1340	34/18903	0.00875791	0.0491836	0.0390753	LAPTM5/PLCG2/CD74/LILRB1/TLR7/KIT/NR4A3	7
