# Supplementary material for: Integrated multi-omics profiling of immune microenvironment and drug resistance signatures for precision prognosis in prostate cancer
Source: Cancer Drug Resist. 2025 Jun 25;8:31. doi: 10.20517/cdr.2025.47 (PMC12366425; doi:10.20517/cdr.2025.47)
Supplement: Supplementary file 1 [file cdr-8-31-SupplementaryMaterials.zip › cdr8047-Supplementary Tables/cdr8047-Supplementary Table 7.xlsx]

## Sheet: table S1
	baseMean	log2FoldChange	lfcSE	stat	pvalue	padj
MYH7	954.859	7.19944	0.604899	11.9019	1.15704e-32	4.13446e-28
PI16	585.766	3.04877	0.288437	10.57	4.10625e-26	7.33643e-22
NRAP	226.557	4.71294	0.448822	10.5007	8.57627e-26	1.02152e-21
MYL2	349.437	6.70479	0.659568	10.1654	2.82879e-24	2.52703e-20
SORCS2	278.495	1.5207	0.154728	9.82822	8.51118e-23	6.0826e-19
C7	3959.08	1.83075	0.187911	9.74265	1.98313e-22	1.18105e-18
PDE1C	72.2552	2.198	0.226993	9.68313	3.55656e-22	1.81552e-18
LMOD2	59.9359	5.54548	0.590272	9.39479	5.73341e-21	2.5609e-17
LGR6	207.667	2.22702	0.237682	9.36976	7.26971e-21	2.88632e-17
ADCY5	1343.24	1.3215	0.1436	9.20268	3.49128e-20	1.24754e-16
MASP1	1983.84	1.77897	0.194691	9.13739	6.39801e-20	1.90517e-16
NCAM1	532.764	1.93643	0.211843	9.14088	6.19438e-20	1.90517e-16
ACTA1	544.307	3.37656	0.370091	9.1236	7.26672e-20	1.9974e-16
NFE2	9.98157	1.96534	0.215841	9.10552	8.58571e-20	2.19138e-16
TMEM132C	99.9941	1.96097	0.215803	9.08686	1.0194e-19	2.42842e-16
MYOZ3	131.381	1.80078	0.198328	9.07978	1.0879e-19	2.42962e-16
FBLN1	14403	1.37869	0.152458	9.04308	1.52318e-19	3.20163e-16
NT5E	586.727	1.17918	0.131346	8.97767	2.76565e-19	5.49027e-16
COL13A1	245.522	1.32846	0.148472	8.94758	3.63372e-19	6.83388e-16
SLN	59.939	4.61852	0.519626	8.88815	6.21321e-19	1.11008e-15
VSTM4	1133.93	1.19462	0.134867	8.85782	8.15937e-19	1.38838e-15
ANO4	299.438	1.65868	0.187843	8.83013	1.04554e-18	1.62437e-15
NDP	105.602	1.81004	0.204893	8.83407	1.00931e-18	1.62437e-15
FXYD6	319.131	1.38086	0.157105	8.78941	1.5035e-18	2.23853e-15
LTBP4	12517.4	1.15795	0.131816	8.78455	1.56989e-18	2.24388e-15
TGM4	9878.79	3.79058	0.432345	8.76748	1.82704e-18	2.51098e-15
MYH2	47.5568	4.17319	0.47698	8.74921	2.14861e-18	2.84357e-15
TCAP	238.26	3.12464	0.358338	8.71982	2.78634e-18	3.55587e-15
ADCYAP1R1	60.6503	1.8374	0.211465	8.68888	3.66016e-18	4.50995e-15
OLFML1	437.417	1.25341	0.144338	8.68384	3.82639e-18	4.55761e-15
SIRLNT	3.15684	-3.27571	0.377535	-8.67659	4.07824e-18	4.70089e-15
XIRP2	152.139	7.01758	0.809861	8.66517	4.50854e-18	5.03449e-15
IRAG1	2741.36	1.28745	0.149199	8.62904	6.18667e-18	6.69904e-15
FOXF1	1010.71	1.29491	0.150162	8.62343	6.49802e-18	6.82922e-15
GIPC2	101.619	1.20555	0.140759	8.56469	1.0837e-17	1.10639e-14
SYNDIG1	112.347	1.38639	0.162357	8.53917	1.35185e-17	1.32679e-14
TMEM200B	409.061	1.29414	0.151587	8.53731	1.37384e-17	1.32679e-14
ITGA9	1093.25	1.19545	0.141124	8.4709	2.43509e-17	2.28982e-14
MRGPRF	884.94	1.2779	0.15132	8.44502	3.04003e-17	2.78537e-14
ZNF423	488.984	1.0932	0.129605	8.43482	3.31726e-17	2.96339e-14
CYTL1	97.0238	1.4834	0.176145	8.42145	3.71847e-17	3.16362e-14
PTGIS	1676.45	1.31376	0.156001	8.42147	3.71779e-17	3.16362e-14
DAAM2	726.11	1.28594	0.152917	8.40941	4.12074e-17	3.42433e-14
TCF21	306.585	1.28458	0.152963	8.39798	4.54221e-17	3.68879e-14
IQSEC3	86.9387	1.53248	0.182626	8.39135	4.80609e-17	3.81635e-14
TSPAN18	899.597	1.15945	0.13824	8.3872	4.97845e-17	3.86728e-14
LINC00683	72.3787	1.40037	0.167084	8.38122	5.23833e-17	3.98258e-14
SYNPO	4223.07	1.02247	0.122103	8.37381	5.57832e-17	4.0925e-14
CYS1	266.372	1.1713	0.139966	8.36847	5.83727e-17	4.17167e-14
FLNA	84307.2	1.29519	0.15483	8.36526	5.9983e-17	4.20269e-14
NPY6R	31.1301	2.62177	0.314189	8.34457	7.14744e-17	4.91153e-14
NLGN3	385.946	1.20768	0.14499	8.32943	8.12352e-17	5.42808e-14
SYT11	971.536	1.05558	0.126747	8.32827	8.20296e-17	5.42808e-14
ETV1	1439.41	2.39693	0.288737	8.30142	1.02872e-16	6.56416e-14
MAP1A	861.825	1.21164	0.146001	8.29884	1.0513e-16	6.59055e-14
ECRG4	590.195	1.51936	0.183188	8.294	1.09504e-16	6.74642e-14
ADRA1D	119.589	1.97925	0.239579	8.26134	1.44051e-16	8.57895e-14
STARD8	449.073	1.0757	0.130606	8.23629	1.77632e-16	1.04054e-13
SMIM10	268.481	1.12246	0.136419	8.22808	1.90242e-16	1.09644e-13
RASL12	1597.74	1.27681	0.15533	8.21999	2.03523e-16	1.15436e-13
FLNC	11617.2	1.52019	0.185055	8.21478	2.12549e-16	1.18672e-13
FENDRR	648.008	1.40028	0.170571	8.20939	2.22322e-16	1.22219e-13
CCDC3	1003.91	1.28724	0.156864	8.20612	2.28446e-16	1.23683e-13
VIT	98.0095	1.75937	0.214784	8.19136	2.58283e-16	1.3775e-13
LDB3	1129.1	1.68621	0.205986	8.18606	2.69913e-16	1.41835e-13
CLIP3	1204.14	1.16502	0.142354	8.18396	2.7466e-16	1.42238e-13
ASPA	108.857	1.56389	0.191242	8.17752	2.89742e-16	1.47905e-13
KY	72.5165	1.95563	0.239289	8.17265	3.01685e-16	1.51833e-13
LMOD1	6956.68	1.34876	0.165124	8.16818	3.13077e-16	1.55378e-13
SPARCL1	20095.1	1.08736	0.133316	8.15624	3.45626e-16	1.66895e-13
ZFPM2	54.9949	1.49651	0.183677	8.14749	3.71547e-16	1.7702e-13
CAVIN1	15894.8	1.00616	0.123523	8.14556	3.77535e-16	1.77344e-13
NES	3311.83	1.06906	0.131268	8.14409	3.82153e-16	1.77344e-13
FBXL21P	13.2196	3.23041	0.397292	8.13109	4.25444e-16	1.90279e-13
PLPP7	132.268	1.29085	0.158757	8.13096	4.25888e-16	1.90279e-13
SPON1	1026.41	1.32533	0.162999	8.13093	4.26002e-16	1.90279e-13
RCAN2	1082.08	1.1263	0.138551	8.12912	4.32416e-16	1.90759e-13
CCDC69	1522.48	1.00803	0.124383	8.10422	5.30849e-16	2.2854e-13
HEPH	969.365	1.14024	0.140678	8.10536	5.25874e-16	2.2854e-13
AL513318.1	19.0658	2.66544	0.329608	8.08667	6.13177e-16	2.57772e-13
CCDC80	3336.49	1.30463	0.161513	8.07754	6.60839e-16	2.73812e-13
CKM	362.132	2.72898	0.337892	8.07648	6.66657e-16	2.73812e-13
TSPAN11	256.764	1.22033	0.151216	8.07007	7.0257e-16	2.85283e-13
TBX5-AS1	67.06	2.03817	0.252618	8.0682	7.13444e-16	2.86444e-13
CLMP	412.665	1.1482	0.142442	8.06079	7.58002e-16	2.97645e-13
EHD2	3606.21	1.01868	0.126441	8.05659	7.84524e-16	3.04711e-13
DKK3	3825.11	1.14463	0.142127	8.05361	8.03863e-16	3.08865e-13
FAIM2	656.457	1.23167	0.152959	8.05225	8.12885e-16	3.09009e-13
SCARA3	1569.3	1.09153	0.135689	8.04433	8.67166e-16	3.22775e-13
EMILIN1	5210.5	1.09156	0.135784	8.03897	9.05936e-16	3.3373e-13
PRPH2	40.1849	1.34847	0.167777	8.03731	9.18306e-16	3.34835e-13
EME1	37.1874	-1.09925	0.136793	-8.03587	9.29167e-16	3.35373e-13
ASB2	709.207	1.32151	0.164879	8.01504	1.10102e-15	3.89533e-13
PGM5	6158.02	1.48482	0.185226	8.01624	1.09033e-15	3.89533e-13
ACTA2	20263.4	1.22617	0.153427	7.99187	1.32908e-15	4.61088e-13
AC026469.1	6.82951	2.72871	0.341784	7.98375	1.41957e-15	4.87745e-13
NAALADL1	193.859	1.06373	0.133313	7.97921	1.4727e-15	5.01179e-13
PGM5P4	11.1463	1.76266	0.221114	7.9717	1.56501e-15	5.27571e-13
BHMT2	312.213	1.16815	0.146586	7.96901	1.59951e-15	5.34163e-13
HMGCLL1	44.3466	1.7712	0.222414	7.96356	1.67159e-15	5.53063e-13
STAC	289.189	1.76904	0.222321	7.95716	1.76035e-15	5.77089e-13
DPT	215.791	1.99296	0.25063	7.95179	1.83832e-15	5.97169e-13
GNAO1	443.86	1.23901	0.155986	7.94305	1.97268e-15	6.29372e-13
TCEAL5	36.4841	1.40007	0.176248	7.94376	1.96137e-15	6.29372e-13
SYNPO2L	47.8929	2.99619	0.377262	7.94193	1.99062e-15	6.29475e-13
CLU	18698.2	1.2053	0.151851	7.93738	2.06494e-15	6.47249e-13
ADRA1A	196.832	1.68087	0.211868	7.93355	2.12973e-15	6.59916e-13
CLIC6	503.108	1.27135	0.160265	7.93282	2.14228e-15	6.59916e-13
DCN	10236.2	1.26212	0.159217	7.92704	2.24427e-15	6.68287e-13
ITGA7	1956.01	1.12295	0.141648	7.92775	2.23145e-15	6.68287e-13
KCNA2	42.0261	1.50261	0.189549	7.92729	2.23983e-15	6.68287e-13
TNS1	18616	1.15858	0.146178	7.92587	2.26556e-15	6.6905e-13
ATP1A2	1473.27	1.57862	0.199247	7.92292	2.32005e-15	6.79528e-13
JPH2	1817.6	1.36706	0.172711	7.91533	2.46606e-15	7.16422e-13
AC106786.1	16.9986	1.31612	0.166547	7.90242	2.73551e-15	7.88289e-13
FAXDC2	1174.18	1.07907	0.136588	7.90015	2.78574e-15	7.90023e-13
NEGR1	412.313	1.22886	0.155546	7.90027	2.78301e-15	7.90023e-13
CD248	790.575	1.04636	0.132469	7.89891	2.81342e-15	7.9159e-13
ORC6	111.995	-1.11331	0.141018	-7.89477	2.9085e-15	8.11948e-13
ADGRD1	336.503	1.40676	0.178238	7.89256	2.96046e-15	8.20047e-13
INMT	1242.39	1.21131	0.153582	7.88705	3.09407e-15	8.50463e-13
CCDC8	480.501	1.19914	0.152418	7.86749	3.61837e-15	9.74642e-13
GSTM5	492.75	1.33701	0.169984	7.86551	3.67592e-15	9.74642e-13
LMO3	364.637	1.36191	0.173154	7.8653	3.68222e-15	9.74642e-13
PTH1R	84.5817	1.25884	0.160435	7.84642	4.28097e-15	1.12479e-12
FHL1	8485.14	1.46956	0.187327	7.8449	4.33306e-15	1.12967e-12
ITIH5	1956.15	1.07805	0.137435	7.84404	4.36276e-15	1.12967e-12
MSRB3	2882.75	1.11711	0.142466	7.8412	4.4625e-15	1.14718e-12
FGF10	196.118	1.4463	0.184557	7.83657	4.63002e-15	1.18175e-12
QPRT	288.813	1.24068	0.158368	7.83419	4.71864e-15	1.19582e-12
MYL3	69.3319	2.07201	0.264745	7.82644	5.01881e-15	1.26294e-12
ORM1	2764.64	4.18507	0.535055	7.82174	5.20975e-15	1.30182e-12
TNXB	923.858	1.13332	0.144918	7.82038	5.26661e-15	1.30689e-12
CAV1	3325.34	1.09271	0.139956	7.80749	5.8339e-15	1.43767e-12
PGR	457.038	1.26318	0.161957	7.79948	6.21625e-15	1.52141e-12
BMPER	197.76	1.80438	0.231697	7.78769	6.82446e-15	1.63663e-12
BOC	1590.9	1.00022	0.128429	7.78817	6.7987e-15	1.63663e-12
GFRA1	472.453	1.34596	0.173139	7.77389	7.61136e-15	1.81318e-12
CCDC150	21.3466	-1.04973	0.135163	-7.76635	8.07795e-15	1.89901e-12
EVX2	40.7787	1.98013	0.254962	7.76639	8.07578e-15	1.89901e-12
SRPX	402.728	1.21642	0.157003	7.74776	9.35244e-15	2.15607e-12
GDF10	35.0653	2.02654	0.261686	7.74416	9.62156e-15	2.176e-12
IL33	975.08	1.02364	0.132172	7.74476	9.57631e-15	2.176e-12
LIMS2	3010.14	1.19617	0.154551	7.73967	9.96747e-15	2.22642e-12
SCARA5	77.7555	2.08302	0.269136	7.73965	9.96912e-15	2.22642e-12
GCNT4	92.5198	1.13814	0.147226	7.73057	1.07068e-14	2.37631e-12
TNNT3	45.8252	2.55357	0.330367	7.72951	1.07962e-14	2.38136e-12
AOC3	3505.91	1.0557	0.136761	7.71932	1.16956e-14	2.56391e-12
SV2A	251.96	1.02714	0.133237	7.70916	1.26646e-14	2.75941e-12
CES1	1367.34	1.32352	0.172021	7.69391	1.42703e-14	3.0718e-12
KCNJ8	367.652	1.04904	0.136551	7.68236	1.56181e-14	3.3219e-12
SYNPO2	18290.6	1.33413	0.173758	7.67814	1.61421e-14	3.41305e-12
TBX5	133.699	1.76546	0.230154	7.67075	1.70999e-14	3.59429e-12
LINC00857	34.2147	1.08604	0.14173	7.66275	1.81988e-14	3.80291e-12
UBXN10	199.164	1.38273	0.180507	7.66024	1.85579e-14	3.8554e-12
OGN	1444.41	1.31624	0.171879	7.65797	1.88888e-14	3.90146e-12
AC015722.2	3.08555	2.89144	0.377701	7.65537	1.92755e-14	3.91582e-12
CH25H	174.393	1.50891	0.197073	7.65662	1.90892e-14	3.91582e-12
LRFN5	119.4	1.3211	0.172574	7.65529	1.92871e-14	3.91582e-12
C1QTNF1	1550.93	1.09278	0.142898	7.64726	2.05302e-14	4.12138e-12
TBX4	183.096	2.32016	0.303393	7.64738	2.05118e-14	4.12138e-12
SCN2B	81.0785	1.39991	0.183337	7.63572	2.2456e-14	4.4828e-12
SPEG	1327.07	1.18197	0.154933	7.62892	2.36721e-14	4.6993e-12
NEXN	1751.36	1.1932	0.156484	7.62506	2.4392e-14	4.81546e-12
ADGRL3	99.7409	1.42754	0.187342	7.61996	2.53753e-14	4.98206e-12
PNMA8B	100.999	1.09376	0.143575	7.61806	2.57524e-14	5.02848e-12
GLI2	199.369	1.03187	0.135506	7.61493	2.6384e-14	5.09611e-12
BMP5	242.911	3.20845	0.422965	7.58563	3.30883e-14	6.33253e-12
COL4A6	779.081	1.37961	0.181876	7.58543	3.31397e-14	6.33253e-12
MIR1-1HG-AS1	113.672	1.45365	0.191725	7.58194	3.40427e-14	6.47046e-12
SRL	179.994	1.73287	0.228736	7.57584	3.56811e-14	6.746e-12
CAMK1G	78.0521	1.24894	0.164886	7.57457	3.60326e-14	6.7766e-12
MN1	398.786	1.26918	0.16762	7.57178	3.68153e-14	6.88754e-12
SLC6A19	57.7663	2.78601	0.368021	7.57024	3.72537e-14	6.93326e-12
ACTC1	716.062	2.23567	0.295702	7.56054	4.01402e-14	7.43176e-12
SCN7A	581.216	1.32731	0.17584	7.54837	4.40732e-14	8.11788e-12
KLHL14	51.7125	1.27662	0.169201	7.54504	4.52142e-14	8.24305e-12
TMIE	15.695	1.36908	0.181537	7.54158	4.64298e-14	8.4217e-12
ANGPT1	589.296	1.2972	0.172103	7.53734	4.79665e-14	8.58155e-12
PTGS1	770.558	1.42404	0.188934	7.53722	4.80096e-14	8.58155e-12
HSPB7	1029.92	1.40465	0.186403	7.53555	4.86298e-14	8.64522e-12
AOX1	1026.91	1.35027	0.179279	7.53169	5.00879e-14	8.86036e-12
AC010327.4	13.1884	4.94109	0.65617	7.5302	5.06616e-14	8.91769e-12
LRP1B	53.4979	1.71096	0.227737	7.51288	5.78398e-14	9.91492e-12
MMP2	4879.48	1.02524	0.136451	7.5136	5.75217e-14	9.91492e-12
SERPINF1	4394.71	1.06517	0.141778	7.513	5.7789e-14	9.91492e-12
TGFB1I1	2252.21	1.11404	0.14829	7.51254	5.79917e-14	9.91492e-12
WFDC1	1790.51	1.23891	0.165122	7.503	6.23732e-14	1.06132e-11
AP003071.4	54.1996	1.11271	0.148579	7.48897	6.9414e-14	1.16999e-11
SLC51B	40.6154	1.12455	0.150223	7.48582	7.11001e-14	1.19278e-11
ADGRA2	3646.55	1.10881	0.148201	7.4818	7.33093e-14	1.22409e-11
AC026471.6	16.7142	1.0932	0.14614	7.4805	7.40403e-14	1.23055e-11
CCDC89	37.0724	1.07033	0.143178	7.47549	7.6914e-14	1.27239e-11
CASQ2	257.233	1.64389	0.219993	7.47243	7.87266e-14	1.29043e-11
RAB9B	216.365	1.09207	0.146146	7.4725	7.86868e-14	1.29043e-11
FLRT2	615.412	1.21388	0.162473	7.47124	7.94419e-14	1.29621e-11
ANK2	483.783	1.16743	0.156398	7.46447	8.36329e-14	1.34787e-11
MYH11	118545	1.33568	0.178932	7.46472	8.34791e-14	1.34787e-11
PRKCB	522.35	1.29485	0.173473	7.46431	8.374e-14	1.34787e-11
PLAC9	209.544	1.55816	0.208815	7.46191	8.52755e-14	1.36644e-11
FOXI2	6.8598	2.10279	0.281975	7.45734	8.82874e-14	1.40212e-11
PRDM6	195.218	1.16926	0.157052	7.44502	9.69334e-14	1.53262e-11
TRPM3	32.8492	1.5122	0.203333	7.43705	1.0296e-13	1.61362e-11
WNT2B	475.257	1.14075	0.154182	7.3987	1.3752e-13	2.10901e-11
MYOCD	777.386	1.36115	0.184122	7.39263	1.43949e-13	2.19818e-11
AC007920.2	44.476	1.2856	0.174088	7.38475	1.52735e-13	2.29315e-11
CD300LG	28.1722	1.76464	0.238942	7.38522	1.52206e-13	2.29315e-11
CHRDL1	3269.65	1.35406	0.183353	7.38502	1.52432e-13	2.29315e-11
PDZRN4	455.624	1.2214	0.165558	7.37747	1.61329e-13	2.40199e-11
SLIT3	854.754	1.13167	0.15341	7.37676	1.62187e-13	2.40474e-11
PAK3	171.461	1.24359	0.168602	7.37587	1.63269e-13	2.41079e-11
LGI3	72.5849	1.4694	0.1994	7.3691	1.71789e-13	2.52615e-11
BMP4	557.618	1.02004	0.138444	7.36793	1.73297e-13	2.53788e-11
CTTNBP2	207.055	1.01082	0.137393	7.3571	1.87954e-13	2.73015e-11
MYOZ2	31.54	2.64748	0.360239	7.34923	1.99345e-13	2.88388e-11
FBLN2	2732.91	1.15934	0.157809	7.34648	2.03491e-13	2.932e-11
CA3	224.616	2.68924	0.36669	7.33383	2.23673e-13	3.17963e-11
KCNMB1	1855.7	1.22113	0.166491	7.33454	2.22476e-13	3.17963e-11
DES	57192.7	1.45773	0.198831	7.33152	2.27552e-13	3.2013e-11
COL19A1	17.5537	2.41727	0.329846	7.32847	2.328e-13	3.26222e-11
KRT222	10.5555	2.06962	0.282788	7.31863	2.50508e-13	3.49664e-11
LINGO2	10.5336	2.34452	0.320419	7.31704	2.53505e-13	3.52471e-11
ZNF536	67.0551	1.56899	0.214546	7.31307	2.61106e-13	3.60236e-11
HSPB8	3925.46	1.33383	0.182455	7.31044	2.66268e-13	3.65944e-11
PODN	1757.46	1.06819	0.146189	7.30692	2.73343e-13	3.74228e-11
HAAO	345.661	1.12513	0.154016	7.30526	2.76722e-13	3.77409e-11
PCDH10	1083.92	1.20191	0.164587	7.30261	2.82247e-13	3.82027e-11
KCNS2	15.6787	1.51862	0.207971	7.30209	2.83339e-13	3.82058e-11
PYGM	716.772	1.43699	0.196846	7.30008	2.87604e-13	3.86351e-11
ITGA8	2386.95	1.44832	0.198428	7.29896	2.90009e-13	3.88123e-11
KLHL30	42.6298	1.54388	0.211646	7.29464	2.99459e-13	3.99275e-11
KLHL30-AS1	8.46456	1.92746	0.264484	7.28761	3.15497e-13	4.19095e-11
SGCG	45.8669	1.75625	0.241208	7.28107	3.31187e-13	4.38308e-11
SORBS1	6763.63	1.18504	0.162819	7.27827	3.3813e-13	4.45846e-11
HSPB6	846.987	1.47916	0.203427	7.27122	3.56253e-13	4.68014e-11
ZNF804A	48.5677	1.34703	0.18533	7.26829	3.6407e-13	4.76532e-11
CSRP3	63.682	6.82098	0.939092	7.26338	3.77547e-13	4.92369e-11
IGFBP7-AS1	4.0504	1.72011	0.236956	7.2592	3.89373e-13	5.05944e-11
XPNPEP2	17.3087	1.42669	0.196565	7.25807	3.92648e-13	5.0835e-11
KLHL41	109.006	2.03885	0.281106	7.25296	4.07749e-13	5.25996e-11
MAL	89.6366	1.62503	0.224195	7.24829	4.22075e-13	5.42518e-11
C21orf62	33.9003	1.77471	0.245068	7.24168	4.43153e-13	5.64863e-11
SCN5A	40.7104	1.24775	0.172341	7.24002	4.48618e-13	5.68456e-11
SPOCK3	1665.21	1.24263	0.17172	7.23637	4.60857e-13	5.81902e-11
CRABP1	13.8713	2.22076	0.306929	7.23542	4.64079e-13	5.83906e-11
MYLK	24257.7	1.26213	0.174494	7.23311	4.72046e-13	5.91002e-11
RARRES2	2183.62	1.22577	0.169473	7.23283	4.73027e-13	5.91002e-11
PRKG1	317.642	1.13635	0.157191	7.22907	4.86308e-13	6.05479e-11
TAGLN	41486.7	1.1497	0.159098	7.22632	4.96269e-13	6.15735e-11
METTL24	48.2102	1.22981	0.170316	7.22076	5.16987e-13	6.39222e-11
PGAP4	490.549	1.22136	0.169157	7.22028	5.18814e-13	6.39268e-11
AL121821.2	29.6133	1.16163	0.161048	7.21294	5.47568e-13	6.70077e-11
LINC02147	8.03878	1.6394	0.227402	7.20929	5.62445e-13	6.81283e-11
ATP2B4	4569.24	1.03032	0.142938	7.20817	5.67105e-13	6.84607e-11
CCN5	287.442	1.95614	0.271644	7.20113	5.97159e-13	7.1424e-11
UGT3A1	5.62041	3.51967	0.488775	7.20102	5.97648e-13	7.1424e-11
LINC02884	179.635	1.14115	0.158614	7.19447	6.2702e-13	7.44362e-11
SBSPON	403.338	1.31387	0.182687	7.19192	6.38878e-13	7.53433e-11
C8orf88	47.6443	1.21179	0.168573	7.18849	6.551e-13	7.70022e-11
TWIST2	261.34	1.18278	0.164629	7.18454	6.74317e-13	7.90012e-11
AC055839.2	186.811	1.04213	0.145158	7.17931	7.00635e-13	8.18163e-11
KLHL33	47.3017	1.19252	0.166123	7.17853	7.04625e-13	8.20142e-11
WSCD2	282.711	1.34889	0.187982	7.17563	7.19771e-13	8.35051e-11
MRGPRF-AS1	14.9163	1.37701	0.192028	7.17086	7.45271e-13	8.61837e-11
NYNRIN	761.056	1.10265	0.153836	7.16767	7.62846e-13	8.79316e-11
COL14A1	3083	1.14517	0.160096	7.15301	8.48951e-13	9.72294e-11
SIX2	154.101	1.38496	0.193695	7.1502	8.66502e-13	9.86344e-11
CYP27A1	2731.13	1.45023	0.202915	7.14696	8.87177e-13	1.0064e-10
MYOM1	377.414	1.43629	0.201429	7.13052	9.99916e-13	1.12006e-10
TNNC1	258.245	2.07672	0.291668	7.12016	1.07804e-12	1.19262e-10
NECAB1	162.511	1.13447	0.159348	7.11944	1.08363e-12	1.19511e-10
FOXI1	80.5455	2.89121	0.406233	7.11713	1.10197e-12	1.21159e-10
TMEM35A	486.123	1.40118	0.197158	7.10688	1.18691e-12	1.29664e-10
C1QTNF7	331.949	1.21413	0.170859	7.106	1.19453e-12	1.29739e-10
EPHA3	1981.94	1.13413	0.159618	7.10529	1.2007e-12	1.30014e-10
APOBEC3C	1192.72	1.11901	0.157575	7.10142	1.23483e-12	1.33306e-10
DGKG	92.1008	1.33255	0.187664	7.10074	1.24087e-12	1.33554e-10
NACAD	219.71	1.0291	0.145009	7.0968	1.27677e-12	1.37006e-10
P2RX1	339.698	1.40367	0.198002	7.08918	1.34904e-12	1.43468e-10
PAGE4	769.061	1.69786	0.239747	7.08188	1.42215e-12	1.50794e-10
IGFBP6	1928.51	1.37181	0.193724	7.08126	1.42848e-12	1.50968e-10
F10	341.493	1.11776	0.157876	7.07995	1.44203e-12	1.51553e-10
AC116351.1	16.7643	1.54069	0.217699	7.07715	1.4715e-12	1.54197e-10
SNAP25	112.766	1.1288	0.1596	7.07267	1.51985e-12	1.58797e-10
RNF112	146.358	1.38022	0.19523	7.06972	1.55243e-12	1.61509e-10
OLFML3	1846.96	1.00934	0.142809	7.06777	1.57446e-12	1.63073e-10
RP9P	108.402	1.01216	0.143265	7.06494	1.60684e-12	1.65946e-10
PCARE	6.23412	2.28818	0.323917	7.0641	1.6166e-12	1.66473e-10
WFIKKN2	21.3498	1.24254	0.175995	7.06011	1.66376e-12	1.70837e-10
MAMLD1	212.652	1.00884	0.142975	7.05604	1.71314e-12	1.75403e-10
CD200	394.104	1.01456	0.143813	7.05471	1.72956e-12	1.76578e-10
ANKRD35	304.185	1.1022	0.156288	7.05234	1.75937e-12	1.78602e-10
MYL9	50244.2	1.28729	0.182566	7.05112	1.7748e-12	1.79657e-10
CAPN6	324.095	1.66454	0.236091	7.0504	1.78402e-12	1.80081e-10
CEND1	82.0498	1.34845	0.191554	7.03954	1.92869e-12	1.9359e-10
GLIS1	199.662	1.24658	0.177117	7.0382	1.94744e-12	1.94924e-10
KLHL40	19.5137	4.36674	0.620607	7.03624	1.97502e-12	1.97132e-10
SYNM	10190.2	1.24015	0.176363	7.03177	2.03931e-12	2.02982e-10
SLC47A1	138.736	1.05422	0.15014	7.02157	2.19395e-12	2.17164e-10
CDH23	132.212	1.00221	0.142747	7.02087	2.2049e-12	2.17646e-10
HOXD13	315.03	1.35658	0.193239	7.02021	2.21538e-12	2.18077e-10
HIF3A	226.295	1.35176	0.192593	7.01873	2.23888e-12	2.19183e-10
C10orf82	17.1214	2.24605	0.320169	7.01518	2.29645e-12	2.23594e-10
IQGAP3	248.526	-1.25964	0.179598	-7.01365	2.32173e-12	2.25442e-10
TMEM252	75.3851	1.62381	0.231576	7.01201	2.34925e-12	2.27495e-10
CAND2	244.871	1.02396	0.146072	7.00999	2.38342e-12	2.3018e-10
PLN	1015.51	1.13218	0.161562	7.00769	2.42291e-12	2.32112e-10
TSBP1-AS1	47.2423	1.14886	0.16398	7.00614	2.44991e-12	2.34071e-10
MAMDC2	216.471	1.07648	0.153754	7.00127	2.53657e-12	2.41062e-10
KCNB1	296.592	1.07832	0.154159	6.99482	2.65592e-12	2.51735e-10
MYH6	29.7977	2.72829	0.390085	6.9941	2.66966e-12	2.52367e-10
NRP2	1176.25	1.00343	0.143506	6.99226	2.70501e-12	2.55035e-10
AL354861.3	54.1522	1.02593	0.146784	6.98939	2.76077e-12	2.59607e-10
HS3ST3A1	107.67	1.11099	0.159157	6.98044	2.94251e-12	2.75576e-10
PDE5A	3092.51	1.11636	0.159931	6.98028	2.94601e-12	2.75576e-10
TTBK1	22.4831	1.18873	0.170383	6.97679	3.02003e-12	2.81762e-10
SLC8A1	1179.24	1.10699	0.158761	6.97269	3.10944e-12	2.88596e-10
AC100803.3	49.9269	1.01592	0.145838	6.96607	3.25908e-12	3.00146e-10
DACT3	756.601	1.01368	0.145561	6.96396	3.30836e-12	3.03901e-10
FAT3	278.61	1.53236	0.220093	6.96234	3.34676e-12	3.06641e-10
TNNT1	313.378	3.25346	0.46735	6.96152	3.36623e-12	3.07635e-10
AC244093.1	13.8311	-1.75522	0.252219	-6.95911	3.42429e-12	3.12143e-10
TRHDE	99.1382	1.34557	0.19348	6.95456	3.53673e-12	3.18904e-10
CAV3	14.2965	2.12392	0.305429	6.95388	3.55365e-12	3.19052e-10
RND2	175.151	1.13113	0.162676	6.95329	3.56853e-12	3.19585e-10
CNTN1	1360.21	1.15805	0.166622	6.95018	3.64822e-12	3.25904e-10
MYOM3	61.541	2.18778	0.315096	6.9432	3.83308e-12	3.39028e-10
EDNRB	889.2	1.21745	0.175355	6.94276	3.84525e-12	3.39265e-10
CD22	156.239	1.35811	0.195664	6.94105	3.89207e-12	3.42356e-10
CST1	817.523	2.64252	0.380959	6.93648	4.01984e-12	3.51195e-10
CXCL5	81.562	2.40011	0.346022	6.93629	4.0253e-12	3.51195e-10
PAPPA	96.8761	1.10359	0.159244	6.93022	4.2018e-12	3.65311e-10
AC021683.2	39.3696	1.74547	0.25221	6.92068	4.49465e-12	3.8794e-10
TRIM9	28.3921	1.13989	0.164702	6.92092	4.48713e-12	3.8794e-10
FGF2	420.522	1.05498	0.15246	6.91967	4.52701e-12	3.89792e-10
NTRK1	37.9494	1.16121	0.167839	6.91861	4.56082e-12	3.91633e-10
FAM163A	7.73009	2.1528	0.311776	6.90496	5.02187e-12	4.27253e-10
ELMOD1	13.342	1.62604	0.235599	6.90173	5.13734e-12	4.36039e-10
LINC00877	18.2816	1.30937	0.189762	6.90005	5.19852e-12	4.40186e-10
MRGPRE	28.8446	1.21814	0.176555	6.8995	5.21845e-12	4.40829e-10
NMUR1	72.6005	1.14538	0.166087	6.89626	5.33912e-12	4.49959e-10
JAM3	766.652	1.04225	0.151174	6.89435	5.41099e-12	4.54943e-10
CLEC3B	156.14	1.16988	0.169872	6.88682	5.70514e-12	4.78549e-10
KIF18B	103.29	-1.35828	0.197577	-6.87468	6.21276e-12	5.1628e-10
TNFAIP8L3	153.164	1.00354	0.146048	6.8713	6.36198e-12	5.27454e-10
FRMD6-AS2	12.4158	1.96435	0.286083	6.86635	6.5864e-12	5.43537e-10
OXER1	103.949	1.17436	0.171164	6.86101	6.83735e-12	5.61653e-10
PHYHIP	298.5	1.17999	0.172168	6.85368	7.19732e-12	5.89867e-10
GLDN	41.7946	1.37377	0.200536	6.85047	7.36085e-12	6.01888e-10
CYP11A1	31.623	1.51066	0.22064	6.84671	7.55656e-12	6.15076e-10
JAZF1-AS1	17.7957	1.37241	0.200516	6.8444	7.67996e-12	6.237e-10
CNN1	21214.1	1.24098	0.181441	6.83957	7.94314e-12	6.39262e-10
TMEM200C	20.4482	1.35822	0.19858	6.83968	7.93709e-12	6.39262e-10
DUSP26	116.988	1.4123	0.206504	6.83907	7.97074e-12	6.40041e-10
ACTG2	50193.9	1.32808	0.194513	6.82772	8.62755e-12	6.85085e-10
RPRM	174.486	1.20017	0.175895	6.82326	8.89958e-12	7.05119e-10
JPH4	579.407	1.37514	0.201569	6.8222	8.96594e-12	7.08805e-10
AC116351.2	8.68912	1.40336	0.205789	6.81941	9.14177e-12	7.19522e-10
RBP1	540.749	1.11861	0.164032	6.81947	9.13797e-12	7.19522e-10
CD79B	98.2809	1.26175	0.185125	6.81566	9.38319e-12	7.369e-10
HMGB1P24	29.5978	-1.71843	0.252325	-6.81039	9.73317e-12	7.6104e-10
ACTN2	235.171	2.45786	0.360953	6.80935	9.80432e-12	7.63263e-10
PNMA8C	19.5995	1.29888	0.190743	6.8096	9.78719e-12	7.63263e-10
PCDH18	840.111	1.01179	0.148596	6.80898	9.82922e-12	7.63538e-10
GALNT9	23.8237	1.36417	0.200394	6.80742	9.93668e-12	7.70211e-10
SKA3	122.487	-1.06552	0.156589	-6.80456	1.01357e-11	7.83938e-10
SRD5A2	774.788	1.37283	0.201813	6.80246	1.02846e-11	7.93737e-10
MPP2	371.845	1.02201	0.15041	6.79485	1.08429e-11	8.29655e-10
AQP5	30.6709	1.65345	0.243494	6.79051	1.1174e-11	8.51347e-10
AC021683.1	47.4208	1.69961	0.25086	6.77511	1.24316e-11	9.43135e-10
HSPB3	35.2255	2.79517	0.41349	6.75996	1.38032e-11	1.0362e-09
AC005180.2	167.387	1.2387	0.183579	6.74752	1.50391e-11	1.11031e-09
HOXD12	29.4896	1.58468	0.235013	6.74291	1.55243e-11	1.14377e-09
MEIS2	1585.53	1.00972	0.149782	6.74124	1.57042e-11	1.15465e-09
LAMA2	816.095	1.03769	0.154058	6.7357	1.63146e-11	1.19461e-09
FAT4	596.922	1.17999	0.175222	6.73426	1.64766e-11	1.204e-09
LINC00672	68.0392	1.0666	0.158464	6.73084	1.68687e-11	1.22764e-09
LINC02106	7.51389	1.45942	0.216945	6.72715	1.73017e-11	1.2515e-09
MEOX2	50.9663	1.42005	0.21111	6.7266	1.73674e-11	1.25372e-09
TMED11P	62.0333	-2.24591	0.334101	-6.72225	1.78936e-11	1.28407e-09
TPM2	33279.8	1.30197	0.193681	6.72224	1.78957e-11	1.28407e-09
AC068733.3	32.257	1.26456	0.188168	6.72037	1.81258e-11	1.29797e-09
ADAM33	559.195	1.09883	0.163563	6.71808	1.8414e-11	1.31598e-09
TMEM108	43.2287	1.25674	0.187137	6.71561	1.87285e-11	1.33047e-09
WNT6	52.3735	1.4561	0.216925	6.71248	1.91343e-11	1.3566e-09
AC100821.2	5.13346	-1.13612	0.169359	-6.70831	1.96895e-11	1.38388e-09
AHNAK2	1218.85	1.12852	0.168231	6.70814	1.97127e-11	1.38388e-09
RBFOX1	40.4878	1.62583	0.242605	6.70156	2.0621e-11	1.4448e-09
SHISAL1	331.021	1.20646	0.180045	6.70088	2.07175e-11	1.44872e-09
TRPC4	329.076	1.01296	0.151214	6.69889	2.10003e-11	1.46563e-09
RBMS3-AS3	21.1799	1.19051	0.17773	6.69842	2.1068e-11	1.46749e-09
ANGPTL1	188.811	1.28984	0.192689	6.69387	2.17342e-11	1.50802e-09
HORMAD1	1.87628	-1.71228	0.255875	-6.69186	2.20349e-11	1.52296e-09
CDH2	256.925	1.63257	0.244263	6.68365	2.3306e-11	1.60461e-09
IGSF1	95.0195	1.63677	0.244904	6.68329	2.33632e-11	1.60545e-09
ID4	1359.38	1.12412	0.168227	6.6822	2.35377e-11	1.61434e-09
DCHS1	1277.06	1.03384	0.154823	6.67754	2.4298e-11	1.66012e-09
AP001107.5	78.3232	1.29678	0.194345	6.67257	2.51361e-11	1.7141e-09
CIDEC	9.99697	1.87152	0.280682	6.66778	2.59705e-11	1.76763e-09
ASTN1	46.5855	1.7235	0.258537	6.66635	2.6224e-11	1.78148e-09
TCF23	9.43462	2.17157	0.326011	6.66103	2.71906e-11	1.84016e-09
TRDN	67.8519	3.13844	0.471259	6.6597	2.74396e-11	1.85349e-09
CAMK2A	26.4206	1.61627	0.242733	6.65861	2.76438e-11	1.86026e-09
CFD	1233.11	1.41542	0.212911	6.64792	2.9726e-11	1.98914e-09
SLC39A2	56.9922	2.47286	0.372524	6.63811	3.17722e-11	2.11025e-09
MLC1	80.7426	1.69048	0.254783	6.63498	3.24555e-11	2.15164e-09
KBTBD13	8.09347	1.79497	0.270609	6.63305	3.28822e-11	2.17589e-09
HPCAL4	13.6981	1.64407	0.248026	6.6286	3.38887e-11	2.23421e-09
CRYAB	2668.38	1.19472	0.180521	6.6182	3.63611e-11	2.38402e-09
AC084880.1	49.2432	1.20178	0.181609	6.61741	3.65536e-11	2.39225e-09
FOXM1	323.747	-1.03485	0.15641	-6.61628	3.68356e-11	2.40191e-09
CPNE5	116.918	1.03297	0.156191	6.61352	3.75278e-11	2.44259e-09
BIRC5	440.469	-1.1916	0.180397	-6.60547	3.9627e-11	2.54489e-09
CASQ1	82.077	1.51705	0.229715	6.60403	4.0013e-11	2.55775e-09
KLHL4	19.2738	1.24998	0.18937	6.60073	4.09137e-11	2.60137e-09
AL513217.1	13.1006	1.33565	0.202706	6.58908	4.42555e-11	2.79396e-09
AC005180.1	114.389	1.25837	0.191051	6.58654	4.50191e-11	2.83216e-09
AC004846.1	28.2704	1.00012	0.152069	6.57675	4.80858e-11	2.98826e-09
CPEB1	52.2106	1.01072	0.153677	6.57693	4.80276e-11	2.98826e-09
FST	431.6	1.17311	0.178365	6.57704	4.79897e-11	2.98826e-09
KCTD16	29.0366	1.65505	0.252016	6.56725	5.12529e-11	3.16307e-09
NMRK2	18.7351	1.88476	0.28762	6.55295	5.6411e-11	3.42812e-09
AC135012.3	19.8234	1.3283	0.202935	6.54542	5.93284e-11	3.58711e-09
AL161457.1	6.33759	1.89711	0.290253	6.53604	6.31671e-11	3.80633e-09
EYA1	404.975	1.14547	0.17529	6.53472	6.37286e-11	3.82725e-09
C8orf31	27.9457	1.10682	0.169554	6.52784	6.67232e-11	4.00037e-09
CMTM5	24.1525	1.46953	0.225244	6.52417	6.83788e-11	4.08592e-09
P2RX2	74.3789	1.32445	0.203223	6.51721	7.16252e-11	4.26564e-09
ADRA1B	16.1118	1.41813	0.21791	6.50785	7.62355e-11	4.49525e-09
SGCA	577.861	1.15719	0.178154	6.49545	8.27829e-11	4.86526e-09
RAD54L	55.8275	-1.04687	0.161384	-6.4868	8.7676e-11	5.11916e-09
KCNAB1	613.052	1.0779	0.16625	6.48363	8.95397e-11	5.20707e-09
NUF2	92.5446	-1.06668	0.164534	-6.48304	8.98942e-11	5.20707e-09
SYNC	125.251	1.03486	0.159607	6.48378	8.94508e-11	5.20707e-09
MGAT4D	1.35542	-1.82637	0.281903	-6.4787	9.25177e-11	5.34077e-09
SMPX	24.1517	2.48756	0.384067	6.47691	9.36229e-11	5.3785e-09
CDC20P1	18.2713	1.19088	0.183887	6.47614	9.4096e-11	5.38835e-09
WIF1	210.868	1.83159	0.282952	6.47314	9.59893e-11	5.47921e-09
KCNJ3	222.567	1.7648	0.272709	6.47136	9.71235e-11	5.53511e-09
COL9A1	230.252	1.75582	0.27158	6.46518	1.01181e-10	5.75716e-09
SLC16A5	436.649	1.18276	0.183158	6.45761	1.06372e-10	6.02376e-09
PDGFRA	896.951	1.05735	0.163743	6.45736	1.06543e-10	6.02389e-09
GRIA1	5.9577	1.84995	0.28656	6.45574	1.07695e-10	6.07276e-09
GPM6A	196.283	1.2308	0.190679	6.45483	1.08343e-10	6.09672e-09
AC104823.1	37.5202	2.51781	0.390253	6.45175	1.10569e-10	6.21219e-09
RPS26P8	5.70248	-1.44749	0.224442	-6.44928	1.1238e-10	6.29126e-09
NTRK2	498.17	1.08764	0.168794	6.44356	1.16706e-10	6.50586e-09
CNTN2	30.9539	1.32711	0.206112	6.43876	1.2045e-10	6.67295e-09
KLK14	270.681	-1.87169	0.290772	-6.43697	1.21885e-10	6.71078e-09
LINC01537	11.3057	1.04204	0.161881	6.43708	1.21797e-10	6.71078e-09
SPTB	111.176	1.38242	0.214805	6.4357	1.22906e-10	6.75662e-09
LINC01679	64.7112	1.06045	0.164964	6.42835	1.28995e-10	7.0588e-09
APOBEC2	19.7484	2.18431	0.340441	6.41611	1.39801e-10	7.60353e-09
AC004554.1	9.27512	1.3592	0.212012	6.41098	1.44583e-10	7.83972e-09
AC093908.1	61.5025	1.1281	0.17597	6.41073	1.44826e-10	7.84099e-09
DRD5	5.01396	1.81476	0.28347	6.40197	1.53383e-10	8.2792e-09
PTPRZ1	159.302	1.6889	0.264004	6.39725	1.58201e-10	8.51354e-09
GCK	17.0017	1.04921	0.164044	6.39589	1.59617e-10	8.57685e-09
DRD1	70.4888	1.18647	0.185739	6.38784	1.68246e-10	9.01341e-09
AL356495.1	15.8587	1.12519	0.176174	6.38679	1.69408e-10	9.0485e-09
RSPO1	94.4206	1.05965	0.16597	6.38456	1.71894e-10	9.16761e-09
XIRP1	76.502	2.67312	0.419073	6.37864	1.78669e-10	9.48647e-09
AC090994.1	8.86722	2.6706	0.418779	6.37711	1.80463e-10	9.56749e-09
AC093627.6	14.5162	1.85263	0.290539	6.37653	1.8114e-10	9.58916e-09
ACTA2-AS1	130.287	1.22724	0.192607	6.3717	1.8695e-10	9.85293e-09
EYA4	241.441	1.03621	0.162824	6.36401	1.96558e-10	1.02835e-08
LYVE1	107.94	1.17816	0.185123	6.36419	1.96319e-10	1.02835e-08
EXTL1	32.311	1.2639	0.198637	6.36288	1.98011e-10	1.03444e-08
EPHB1	88.8103	1.23978	0.195029	6.35689	2.05882e-10	1.0693e-08
DNASE1L3	64.9537	1.065	0.167641	6.35289	2.11311e-10	1.09431e-08
CDH20	9.12813	1.49664	0.23612	6.33847	2.32058e-10	1.19656e-08
ADAMTS5	298.1	1.10756	0.175089	6.32569	2.52109e-10	1.29248e-08
PPP1R14A	798.828	1.12844	0.17851	6.32142	2.59172e-10	1.32489e-08
AL032819.1	3.48787	-1.57096	0.248761	-6.31513	2.6993e-10	1.37792e-08
AC012101.2	26.6824	1.29682	0.20556	6.30872	2.81345e-10	1.43006e-08
SORCS1	79.3838	1.20586	0.191349	6.30187	2.94077e-10	1.48842e-08
RBFOX3	556.547	1.39684	0.221719	6.30007	2.97516e-10	1.5037e-08
CLVS2	180.145	1.35681	0.215549	6.29468	3.08032e-10	1.55246e-08
FRMPD4	56.9377	1.86967	0.297376	6.28722	3.23196e-10	1.6243e-08
SLC2A4	470.042	1.21178	0.192914	6.28146	3.35416e-10	1.67628e-08
ATCAY	205.329	1.2314	0.196066	6.28051	3.37458e-10	1.68413e-08
MGAT3	85.7777	1.02092	0.162921	6.26638	3.6954e-10	1.834e-08
TCEAL2	508.006	1.15399	0.18427	6.26252	3.78814e-10	1.86964e-08
LINC02351	3.11093	2.03082	0.324565	6.25704	3.92354e-10	1.92916e-08
AC005336.1	427.56	2.23843	0.357981	6.25295	4.02782e-10	1.97429e-08
SMOC1	1306.83	1.32348	0.211969	6.24374	4.27239e-10	2.08275e-08
ARHGAP20	209.662	1.05375	0.168862	6.24028	4.368e-10	2.12645e-08
TSLP	122.76	1.12934	0.181079	6.23675	4.46742e-10	2.16895e-08
MCM10	65.396	-1.12789	0.180917	-6.23428	4.53848e-10	2.20045e-08
HSD11B1	191.184	1.03835	0.166827	6.22415	4.84176e-10	2.33798e-08
ELANE	14.7022	1.28477	0.206514	6.22123	4.93257e-10	2.37246e-08
FABP3	745.131	1.05332	0.16938	6.21872	5.01242e-10	2.40737e-08
AC090578.1	7.74574	1.48207	0.238502	6.21408	5.16273e-10	2.46631e-08
PROM1	292.138	1.60367	0.258142	6.21237	5.21925e-10	2.48998e-08
FGF7	457.645	1.164	0.187545	6.20648	5.41844e-10	2.57813e-08
PCOLCE2	532.074	1.13807	0.183484	6.20258	5.55465e-10	2.63591e-08
IGDCC4	40.2497	1.24854	0.201314	6.20194	5.57699e-10	2.643e-08
AC138647.2	4.55821	2.06131	0.332391	6.20145	5.59436e-10	2.64772e-08
PLAAT5	40.6488	1.18893	0.191765	6.19992	5.64935e-10	2.67021e-08
NKAPL	23.0989	1.029	0.166417	6.18329	6.27784e-10	2.92472e-08
LINC01139	21.718	2.24346	0.362952	6.18114	6.36397e-10	2.95713e-08
ISL2	20.5768	1.22367	0.198043	6.17883	6.45772e-10	2.9968e-08
NOG	23.362	1.13789	0.184316	6.17362	6.67434e-10	3.0893e-08
HPSE2	844.512	1.51294	0.245261	6.16871	6.88479e-10	3.1662e-08
AC068831.6	23.0653	-1.05883	0.171774	-6.16408	7.08959e-10	3.2562e-08
P2RX6	29.7626	1.31214	0.212877	6.16386	7.09911e-10	3.25638e-08
UNC45B	21.426	2.40529	0.39039	6.16124	7.21797e-10	3.30666e-08
BDNF	75.3885	1.14251	0.185666	6.15358	7.57548e-10	3.46011e-08
AL078622.1	15.6985	1.87055	0.304059	6.15193	7.65465e-10	3.48882e-08
RHBDL3	66.4331	1.00871	0.164381	6.1364	8.44108e-10	3.82288e-08
INSYN2B	29.0671	1.74322	0.284193	6.13394	8.57285e-10	3.86785e-08
CES1P1	14.7656	2.02676	0.330579	6.13095	8.7356e-10	3.93135e-08
AFF2	64.276	1.2234	0.199667	6.12721	8.94333e-10	4.01977e-08
AC006230.1	121.43	-1.1267	0.183896	-6.12683	8.96497e-10	4.0211e-08
PRSS35	24.9204	1.52977	0.249686	6.12676	8.9688e-10	4.0211e-08
AC011504.1	4.46189	1.96298	0.320518	6.1244	9.1026e-10	4.07088e-08
HAPLN2	86.6466	1.15576	0.189033	6.11408	9.7115e-10	4.32695e-08
SFRP5	43.1176	1.9738	0.322896	6.11279	9.79037e-10	4.35124e-08
COX7A1	673.996	1.18775	0.194389	6.11021	9.95016e-10	4.40036e-08
MIR133A1HG	20.5839	1.69582	0.277671	6.10731	1.01325e-09	4.47544e-08
SLC8A3	30.0463	1.38231	0.22671	6.09729	1.07884e-09	4.7185e-08
LINC00689	18.1983	1.18794	0.194889	6.09546	1.09123e-09	4.76687e-08
DAPL1	88.3246	2.09104	0.343261	6.0917	1.11718e-09	4.86833e-08
LUM	7985.96	1.0148	0.166752	6.08569	1.15988e-09	5.04823e-08
AL132642.1	7.48621	1.50603	0.24749	6.08519	1.16354e-09	5.058e-08
UGT1A6	5.57025	-1.93559	0.318368	-6.07971	1.20401e-09	5.22121e-08
INSRR	24.4221	1.66041	0.273171	6.07828	1.2148e-09	5.26164e-08
XG	30.0869	1.45755	0.239904	6.07556	1.23556e-09	5.34506e-08
RRAD	363.398	1.22531	0.201742	6.07365	1.25037e-09	5.39606e-08
MYOZ1	86.302	1.37608	0.22695	6.06338	1.3329e-09	5.72458e-08
RERGL	76.8772	1.18358	0.195237	6.06225	1.3423e-09	5.75803e-08
TRHDE-AS1	46.9059	1.14568	0.18945	6.0474	1.47203e-09	6.27687e-08
NDNF	500.632	1.17911	0.195007	6.04651	1.48017e-09	6.30406e-08
TROAP	155.303	-1.06197	0.175693	-6.04447	1.49903e-09	6.37678e-08
DSCAML1	19.5775	1.02012	0.168923	6.03895	1.55119e-09	6.55535e-08
SMTNL2	53.4483	1.47727	0.244628	6.03887	1.55202e-09	6.55535e-08
CPXM1	468.983	1.12101	0.185703	6.03658	1.57415e-09	6.61754e-08
NRG2	83.6245	1.09023	0.181044	6.0219	1.72384e-09	7.20445e-08
HGF	419.691	1.01424	0.168614	6.01514	1.79734e-09	7.47663e-08
NTRK3	225.681	1.08177	0.179893	6.0134	1.81672e-09	7.54847e-08
NCAPG	134.383	-1.07926	0.179507	-6.01235	1.82853e-09	7.57112e-08
PGF	273.552	1.00496	0.167155	6.01212	1.83111e-09	7.57302e-08
PROK1	100.209	1.60726	0.267495	6.00857	1.87162e-09	7.72268e-08
CARMN	1077.3	1.03458	0.172323	6.00374	1.92822e-09	7.91966e-08
EDIL3-DT	14.4746	1.06764	0.177989	5.99836	1.99318e-09	8.15834e-08
KCNT2	55.1676	1.18754	0.198066	5.99569	2.02629e-09	8.25778e-08
FABP4	26.5343	1.46956	0.24553	5.98525	2.1606e-09	8.77326e-08
C1QL1	32.8284	1.47108	0.245803	5.98478	2.16681e-09	8.78848e-08
GFAP	43.4273	1.85351	0.310019	5.97868	2.24946e-09	9.09276e-08
AL035670.1	3.89928	1.38176	0.231431	5.97049	2.36544e-09	9.55076e-08
AC053503.3	25.235	1.3495	0.226189	5.96626	2.42757e-09	9.7795e-08
POLQ	72.9766	-1.04442	0.175195	-5.96147	2.49977e-09	1.00364e-07
MIR1-1HG	6.02375	2.39027	0.400967	5.96127	2.50278e-09	1.00372e-07
AC012085.2	64.0299	1.20887	0.202839	5.95975	2.52627e-09	1.01088e-07
LINC01346	5.93363	1.65954	0.278622	5.95622	2.5814e-09	1.03063e-07
AL049775.1	7.88124	1.18435	0.198972	5.95235	2.6432e-09	1.05061e-07
SERPINA5	76.1085	1.2704	0.213761	5.9431	2.79675e-09	1.1104e-07
MYBPC2	42.7785	1.82277	0.306956	5.93821	2.88151e-09	1.14152e-07
CDK15	23.6205	1.01584	0.171197	5.93372	2.96143e-09	1.168e-07
AC079467.1	6.36432	1.67964	0.283487	5.92491	3.12473e-09	1.22969e-07
LINC01996	2.88985	2.34289	0.395729	5.92044	3.2108e-09	1.26217e-07
CA9	17.2117	1.16071	0.196338	5.9118	3.38393e-09	1.32151e-07
CLCNKB	21.8064	1.08408	0.183399	5.91105	3.3994e-09	1.3261e-07
CACNA1S	25.8512	3.5526	0.601611	5.90514	3.52357e-09	1.37155e-07
FAM90A1	21.6564	1.02734	0.17432	5.89343	3.78266e-09	1.46442e-07
NEK2	134.085	-1.16233	0.197305	-5.89101	3.83833e-09	1.48436e-07
AF001548.3	8.42808	1.47352	0.250386	5.88502	3.98012e-09	1.53422e-07
LINC01081	11.9966	1.07109	0.182082	5.88245	4.04236e-09	1.55485e-07
AL512598.1	5.96541	1.16413	0.198161	5.87467	4.23681e-09	1.61401e-07
C10orf71	21.1491	3.05595	0.520831	5.86746	4.42533e-09	1.67867e-07
SCGB3A1	165.266	1.71584	0.292545	5.86523	4.48509e-09	1.69773e-07
GAL3ST3	31.8005	1.19845	0.204493	5.86057	4.61272e-09	1.73868e-07
PRDM8	1040.16	1.24488	0.212446	5.85973	4.63629e-09	1.74572e-07
AC013643.3	5.36315	1.52507	0.260294	5.85902	4.656e-09	1.75129e-07
GATA5	117.982	1.32514	0.226212	5.85795	4.68613e-09	1.76031e-07
MPO	8.75383	1.06084	0.181097	5.85782	4.68982e-09	1.76031e-07
RASGRF1	38.6282	1.18238	0.201954	5.85469	4.7791e-09	1.78818e-07
MKX-AS1	19.1312	1.14054	0.1949	5.85191	4.85964e-09	1.81452e-07
AL589787.2	17.5805	6.03403	1.03148	5.84986	4.91986e-09	1.83126e-07
ZCCHC12	21.565	1.23985	0.212005	5.84822	4.96863e-09	1.84749e-07
TIMP4	114.208	1.28325	0.219545	5.84503	5.06487e-09	1.87937e-07
AC024901.1	2.09018	-1.655	0.283484	-5.83808	5.28057e-09	1.9513e-07
AC015845.2	40.1106	1.40455	0.240669	5.83603	5.3458e-09	1.97336e-07
MPZ	118.536	1.31355	0.225157	5.8339	5.4146e-09	1.99054e-07
CKMT2	212.052	1.00357	0.172209	5.82763	5.62214e-09	2.06047e-07
NKD1	982.173	1.03124	0.176983	5.82678	5.65062e-09	2.06879e-07
KNDC1	121.109	1.00619	0.172694	5.82647	5.66124e-09	2.07055e-07
CADM3	70.1299	1.23575	0.212122	5.82566	5.6887e-09	2.07847e-07
B3GNT3	191.845	1.47603	0.253759	5.81666	6.00345e-09	2.18899e-07
XKR5	28.8273	1.04656	0.179935	5.81631	6.01593e-09	2.19131e-07
MYL1	213.535	4.71772	0.811277	5.81518	6.05696e-09	2.204e-07
RTP1	2.11348	2.39503	0.412086	5.81196	6.17448e-09	2.24448e-07
MYPN	15.4963	3.04349	0.524296	5.8049	6.4405e-09	2.33643e-07
C2orf88	196.72	1.09032	0.187886	5.80312	6.5092e-09	2.35896e-07
APOB	32.8262	1.42137	0.245072	5.7998	6.63933e-09	2.3964e-07
KCNMB2	87.8525	-1.79706	0.30984	-5.79995	6.6333e-09	2.3964e-07
HHIP	637.113	1.11569	0.19247	5.7967	6.76335e-09	2.4387e-07
CHRM2	12.75	2.72907	0.471346	5.78996	7.0405e-09	2.52589e-07
TLR10	44.841	1.27492	0.220303	5.78714	7.15951e-09	2.56087e-07
AGBL1	27.677	2.15622	0.372642	5.78631	7.19498e-09	2.57098e-07
ZNF488	18.7924	1.20005	0.207456	5.7846	7.26853e-09	2.59467e-07
EDN3	103.844	1.54469	0.267384	5.77706	7.60164e-09	2.70547e-07
COL23A1	198.128	1.0187	0.176343	5.77681	7.61285e-09	2.70677e-07
CENPA	74.8404	-1.09215	0.189322	-5.76871	7.98812e-09	2.83455e-07
HSD17B13	200.535	1.73884	0.301486	5.76758	8.04197e-09	2.85083e-07
CPA1	7.02671	1.54351	0.267647	5.76695	8.0719e-09	2.85861e-07
AL157414.4	1.99873	2.55945	0.44406	5.76374	8.22696e-09	2.90488e-07
MCF2	20.9942	1.15999	0.201634	5.75297	8.7691e-09	3.07806e-07
PADI3	15.5422	2.34032	0.408408	5.73035	1.00224e-08	3.48038e-07
PLA2G2C	60.6632	1.36615	0.238695	5.72341	1.04405e-08	3.61504e-07
ATP6V0A4	30.3649	1.85746	0.324595	5.72239	1.05039e-08	3.63345e-07
ATRNL1	214.474	1.09383	0.191188	5.72121	1.0577e-08	3.65519e-07
EXO1	84.3209	-1.03191	0.180566	-5.71483	1.09811e-08	3.78752e-07
AC121758.2	6.54446	1.12469	0.197078	5.70682	1.15107e-08	3.95205e-07
MS4A1	118.832	1.80888	0.317106	5.70435	1.16785e-08	3.99721e-07
LRRC36	21.221	-1.15459	0.202428	-5.70373	1.17214e-08	4.00805e-07
AJ011932.1	7.86553	1.29091	0.226685	5.69473	1.23571e-08	4.20528e-07
CCDC178	60.7221	1.0819	0.190026	5.69343	1.24509e-08	4.22915e-07
KRT1	12.882	1.60833	0.282927	5.68462	1.31101e-08	4.43619e-07
TNMD	12.5328	1.82344	0.321012	5.6803	1.34462e-08	4.52848e-07
PADI2	392.459	1.03852	0.182863	5.67921	1.35322e-08	4.55315e-07
DCC	14.9607	1.5803	0.278477	5.67478	1.38865e-08	4.66797e-07
SCN4A	23.6327	1.64784	0.290522	5.67199	1.4115e-08	4.73587e-07
MAB21L1	70.7518	1.60706	0.283463	5.66937	1.43321e-08	4.79972e-07
TMEM213	13.9955	1.83579	0.324183	5.66282	1.48909e-08	4.9638e-07
MYBPH	25.4554	3.15548	0.557942	5.65557	1.55334e-08	5.16331e-07
NRK	203.082	1.19874	0.212208	5.64889	1.61486e-08	5.34294e-07
AC090515.4	4.96779	1.20187	0.212902	5.64517	1.6502e-08	5.43971e-07
OR2T10	5.43958	3.32543	0.589625	5.63991	1.7014e-08	5.59303e-07
SLC5A7	8.87793	1.54817	0.274577	5.63839	1.71648e-08	5.63222e-07
CLEC17A	16.4751	1.43571	0.254882	5.63287	1.77239e-08	5.79372e-07
AC093390.1	5.80462	1.73583	0.308342	5.62956	1.80667e-08	5.87191e-07
RGS7BP	166.935	1.03409	0.183806	5.62596	1.84474e-08	5.97084e-07
ELAVL3	18.5015	1.37828	0.245104	5.62325	1.87403e-08	6.05468e-07
OLFM4	6075.75	1.95566	0.347879	5.62166	1.89132e-08	6.0995e-07
AC002074.1	4.4424	1.4186	0.252379	5.62091	1.89953e-08	6.12047e-07
ADCY8	1.86875	2.51595	0.447724	5.61943	1.91584e-08	6.16746e-07
PPP1R1C	21.239	1.79168	0.318905	5.61822	1.9293e-08	6.20518e-07
AC138649.1	25.5103	1.1783	0.209768	5.61717	1.94111e-08	6.23757e-07
LINC02691	2.96594	1.48597	0.264696	5.61386	1.97858e-08	6.34087e-07
CRTAC1	104.014	1.08759	0.194222	5.59973	2.14684e-08	6.82501e-07
AC087457.1	2.50378	2.34262	0.418804	5.5936	2.22414e-08	7.04569e-07
LINC01187	8.20855	2.48235	0.444208	5.58826	2.29357e-08	7.25919e-07
ANO5	322.203	1.00464	0.179862	5.58564	2.32838e-08	7.34981e-07
SLC2A5	694.879	1.38941	0.248849	5.58334	2.35944e-08	7.42817e-07
FOXF2	267.165	1.10777	0.198567	5.57884	2.4213e-08	7.58285e-07
GRIA2	26.8683	1.39616	0.250313	5.57767	2.43764e-08	7.62067e-07
CCL21	536.728	1.18012	0.211904	5.56916	2.55973e-08	7.95363e-07
AC011239.2	27.7978	1.07966	0.19388	5.56873	2.56604e-08	7.9594e-07
AC092535.4	9.76748	-1.51413	0.272008	-5.56648	2.59932e-08	8.04867e-07
DLK1	11.4127	2.75686	0.495352	5.56546	2.61464e-08	8.08907e-07
NT5C1A	2.39956	2.27419	0.408886	5.56191	2.66842e-08	8.22697e-07
FHAD1-AS1	4.91839	1.80225	0.32414	5.5601	2.69624e-08	8.29129e-07
KBTBD12	19.4044	1.34209	0.241431	5.5589	2.71473e-08	8.34095e-07
ADGRB3	33.7845	1.08953	0.196421	5.54693	2.90737e-08	8.86424e-07
AC027373.1	14.0477	-1.00586	0.181394	-5.54514	2.93722e-08	8.93241e-07
KIF4A	254.129	-1.03152	0.186136	-5.54173	2.99492e-08	9.08468e-07
C11orf87	3.02003	2.51807	0.454668	5.53826	3.05485e-08	9.25075e-07
TUFMP1	1.24934	-1.43992	0.260216	-5.53356	3.13788e-08	9.4701e-07
AC005165.1	115.377	1.09172	0.197465	5.52866	3.22677e-08	9.72194e-07
AC104763.1	2.51538	-1.24236	0.224723	-5.52841	3.23144e-08	9.72781e-07
SLC14A1	2725.86	1.27751	0.231284	5.52353	3.32248e-08	9.98505e-07
AL365181.4	16.9938	1.09591	0.198454	5.52221	3.34771e-08	1.00524e-06
PLA2G4D	200.156	1.7994	0.326113	5.51772	3.43429e-08	1.02521e-06
TCEAL6	9.99316	1.37083	0.249249	5.49986	3.80096e-08	1.12807e-06
AC009974.1	8.98979	1.47303	0.267846	5.49953	3.80803e-08	1.12923e-06
CHRNA4	6.85936	1.67027	0.304045	5.4935	3.94051e-08	1.16013e-06
MMRN1	299.126	1.01177	0.184224	5.49208	3.97228e-08	1.16824e-06
NEIL3	28.864	-1.0918	0.199057	-5.48487	4.13782e-08	1.21293e-06
PCP4	2394.94	1.08868	0.198518	5.48405	4.15706e-08	1.21658e-06
MYBL2	404.353	-1.07856	0.196765	-5.48146	4.21842e-08	1.23151e-06
AGBL1-AS1	3.20952	3.02813	0.552621	5.47958	4.26341e-08	1.2416e-06
SNCG	625.76	1.06081	0.193783	5.47422	4.39439e-08	1.27662e-06
AP001269.2	1.63538	2.12443	0.388236	5.47201	4.4497e-08	1.29059e-06
SLC7A14	10.7523	1.60212	0.292953	5.46887	4.52903e-08	1.30829e-06
TNFRSF10C	20.9697	1.10468	0.20202	5.46818	4.54691e-08	1.31134e-06
DDIT4L	141.474	1.33309	0.243972	5.46411	4.65222e-08	1.33739e-06
AC004832.6	2.8209	-1.39729	0.256029	-5.45754	4.82789e-08	1.37902e-06
NPAS4	19.0937	1.31564	0.241099	5.45686	4.84637e-08	1.38319e-06
FCER2	17.9952	1.77678	0.325828	5.45312	4.94948e-08	1.407e-06
MYH3	665.686	1.39436	0.255765	5.45173	4.98826e-08	1.4169e-06
H19	168.696	1.68374	0.308921	5.45038	5.02621e-08	1.42524e-06
SMYD1	22.9498	4.98005	0.913728	5.45026	5.02961e-08	1.42524e-06
AL021408.1	4.48271	1.29279	0.237536	5.44252	5.25325e-08	1.48626e-06
GPR20	17.4795	1.03725	0.190751	5.43773	5.39652e-08	1.52144e-06
ADAMTS9-AS1	184.351	1.20518	0.221751	5.43485	5.48416e-08	1.54061e-06
AL391427.1	1.82895	-1.7354	0.319329	-5.43453	5.49413e-08	1.54208e-06
FABP7	5.43844	1.76848	0.325621	5.4311	5.60068e-08	1.56595e-06
IL21-AS1	4.27059	1.80305	0.332404	5.42427	5.81904e-08	1.62067e-06
AC104088.3	18.3435	1.16185	0.214332	5.4208	5.93342e-08	1.64995e-06
CYCSP55	0.825117	-1.58584	0.292597	-5.41988	5.96375e-08	1.6571e-06
DKK4	12.5383	2.09829	0.387258	5.41833	6.01597e-08	1.66901e-06
ATP6V0D2	23.3822	1.28693	0.238037	5.40642	6.42976e-08	1.77417e-06
SLC22A10	66.9301	-1.67526	0.310396	-5.39717	6.76993e-08	1.86228e-06
AL139339.1	5.89565	1.1064	0.205003	5.39698	6.77715e-08	1.86283e-06
AC021683.6	7.52808	1.89128	0.351	5.38826	7.11429e-08	1.95249e-06
LINC02139	3.55079	1.52413	0.283396	5.37808	7.52833e-08	2.05351e-06
IP6K3	115.34	1.29851	0.241793	5.37034	7.85884e-08	2.13714e-06
PTCHD1	196.872	1.01741	0.189935	5.35664	8.47841e-08	2.28648e-06
CLNK	80.3613	-1.42023	0.265294	-5.35343	8.63011e-08	2.32214e-06
AL162713.2	4.40326	-1.0823	0.202301	-5.34997	8.79706e-08	2.36172e-06
C5orf17	22.7715	2.50582	0.46865	5.34689	8.94784e-08	2.4004e-06
RYR1	253.983	1.06562	0.199575	5.33947	9.32173e-08	2.48763e-06
SAA2	64.7322	1.87604	0.35139	5.33892	9.35025e-08	2.49338e-06
TCL1A	14.5313	2.02042	0.378957	5.33152	9.73946e-08	2.58944e-06
SLITRK3	54.6202	1.45126	0.272308	5.32949	9.84903e-08	2.61468e-06
RSPO3	231.814	1.00069	0.187804	5.32839	9.90899e-08	2.62474e-06
KIAA1210	529.658	1.34002	0.251587	5.32626	1.00257e-07	2.65174e-06
PITX2	38.7466	1.76328	0.331088	5.32571	1.00561e-07	2.6578e-06
KCNE5	5.25142	1.43887	0.270542	5.31848	1.04636e-07	2.74519e-06
LINC01985	1.51091	1.91105	0.359786	5.31163	1.08648e-07	2.83588e-06
CTSG	57.1013	1.29194	0.243464	5.30649	1.11755e-07	2.90847e-06
CTNNA3	15.5476	1.49731	0.282174	5.30633	1.11853e-07	2.90892e-06
FIRRE	70.6803	-1.3584	0.256121	-5.30375	1.13447e-07	2.94394e-06
LINC00968	12.3125	1.35097	0.255026	5.29738	1.17476e-07	3.03747e-06
GAP43	46.5565	1.22981	0.232619	5.28681	1.2447e-07	3.19058e-06
RXRG	22.3961	1.2029	0.227648	5.28403	1.26373e-07	3.23473e-06
BPI	9.72178	1.23906	0.234564	5.28237	1.27523e-07	3.25951e-06
CHI3L2	348.345	1.52377	0.288502	5.28166	1.28016e-07	3.26976e-06
TPRXL	19.7263	1.142	0.21637	5.27802	1.30587e-07	3.33067e-06
AC011767.1	5.06313	1.45488	0.276469	5.26238	1.42204e-07	3.59361e-06
DACH2	50.7479	1.74114	0.330984	5.2605	1.43665e-07	3.62797e-06
KRT9	3.20125	1.89625	0.360571	5.25902	1.44825e-07	3.65469e-06
TSKS	6.8311	1.1327	0.215832	5.2481	1.53679e-07	3.84284e-06
LINC02078	5.09132	1.21701	0.231922	5.24747	1.54202e-07	3.85051e-06
PGC	4735.26	1.65067	0.314627	5.24645	1.55062e-07	3.8693e-06
AC112777.1	6.23198	-1.09648	0.209128	-5.2431	1.57905e-07	3.92652e-06
AC079298.3	20.1443	1.02267	0.19513	5.24099	1.59721e-07	3.96341e-06
GYPE	5.6432	1.1544	0.220401	5.23773	1.62566e-07	4.02284e-06
B3GALT2	141.42	1.00739	0.192668	5.22862	1.70782e-07	4.20866e-06
CHRDL2	402.204	1.11513	0.21327	5.22871	1.70695e-07	4.20866e-06
KANK4	126.589	1.01255	0.193662	5.22843	1.70953e-07	4.20997e-06
ANKRD45	9.51591	1.02819	0.196777	5.22517	1.73993e-07	4.27599e-06
HAS2-AS1	7.37075	1.16458	0.223032	5.22158	1.77401e-07	4.35077e-06
SULT1C4	459.766	1.14272	0.218874	5.22091	1.78044e-07	4.36355e-06
ATP6V1G3	2.58154	2.61722	0.502188	5.21164	1.87183e-07	4.57498e-06
GPR55	16.0158	1.034	0.198592	5.20667	1.92262e-07	4.67671e-06
TRIM63	30.2343	1.50575	0.289258	5.20557	1.934e-07	4.7012e-06
AC008619.1	1.19122	2.16252	0.415569	5.20376	1.95297e-07	4.74086e-06
F11-AS1	13.6626	2.24106	0.430984	5.19987	1.99428e-07	4.83129e-06
NEFM	42.2528	1.60726	0.309248	5.19731	2.02189e-07	4.89487e-06
DPP6	39.759	1.41716	0.272736	5.19609	2.03525e-07	4.92388e-06
HOXD11	46.6869	1.10185	0.212171	5.19322	2.06688e-07	4.98352e-06
AP003548.1	4.26111	1.22048	0.235436	5.18392	2.17273e-07	5.22113e-06
HSD17B6	3526.56	1.28198	0.247748	5.17452	2.28496e-07	5.46144e-06
AL450043.1	1.89577	1.6273	0.314591	5.17273	2.30694e-07	5.50662e-06
CA7	4.39575	-1.26402	0.244458	-5.17071	2.33211e-07	5.55926e-06
AMER2	8.09106	1.49612	0.289591	5.16631	2.38757e-07	5.67631e-06
CCL23	44.6998	1.07212	0.207582	5.16482	2.40664e-07	5.71427e-06
CYP4B1	543.58	1.18926	0.230527	5.15888	2.48431e-07	5.87504e-06
AC025062.3	5.28866	1.66073	0.321951	5.15833	2.49167e-07	5.88465e-06
PMCHL2	0.937446	-2.08503	0.40464	-5.1528	2.56625e-07	6.04879e-06
IL13RA2	112.405	1.05256	0.204368	5.15035	2.60007e-07	6.1164e-06
AL035447.1	3.45621	1.47104	0.285661	5.14959	2.61062e-07	6.12912e-06
LINC00924	19.6489	1.06323	0.206569	5.14711	2.64536e-07	6.19847e-06
PBK	119.161	-1.0028	0.194881	-5.14567	2.66568e-07	6.23381e-06
SPIB	133.588	1.30146	0.25296	5.14491	2.67649e-07	6.25501e-06
PPIAP41	3.01008	-1.41854	0.275773	-5.14388	2.69124e-07	6.27717e-06
NPR3	2854.71	1.35581	0.263701	5.14148	2.72582e-07	6.34953e-06
LINC01358	171.104	1.46629	0.285605	5.13399	2.83662e-07	6.56604e-06
LINC00702	53.918	1.15811	0.225689	5.13143	2.87549e-07	6.65048e-06
PGR-AS1	4.38916	1.10167	0.214808	5.12863	2.91851e-07	6.74124e-06
SPHKAP	3.97172	1.93555	0.377472	5.12765	2.93378e-07	6.77214e-06
TRIM72	22.3002	1.77424	0.346296	5.12349	2.99939e-07	6.90576e-06
LRTM1	5.23589	3.3182	0.647744	5.1227	3.01188e-07	6.92112e-06
CEP295NL	2.19388	1.58205	0.308869	5.12208	3.0218e-07	6.93946e-06
LINC01082	13.3823	1.22698	0.239578	5.12144	3.03215e-07	6.95876e-06
AC026369.1	2.9645	1.62886	0.318082	5.12089	3.04103e-07	6.97018e-06
CBLN2	67.4726	1.48763	0.291083	5.11068	3.21008e-07	7.32022e-06
CHODL	175.759	1.06255	0.207908	5.11067	3.21014e-07	7.32022e-06
SCN1A	6.98174	2.64045	0.516986	5.10738	3.26652e-07	7.42982e-06
AC007920.1	4.73491	1.41174	0.276428	5.10709	3.27166e-07	7.43677e-06
CLDN10	97.7415	1.46505	0.287612	5.09383	3.50906e-07	7.911e-06
AL022718.1	2.34498	-1.02256	0.200931	-5.08914	3.59692e-07	8.09374e-06
SLC47A1P1	3.46777	1.36872	0.268957	5.08901	3.59932e-07	8.09405e-06
CXCL3	79.2968	1.38517	0.27221	5.08859	3.6073e-07	8.09629e-06
PRPH	14.4955	1.41855	0.278782	5.08836	3.61164e-07	8.09629e-06
VPREB3	34.0334	1.21133	0.238054	5.08847	3.60967e-07	8.09629e-06
AC092376.3	10.2594	1.0692	0.210157	5.08763	3.62559e-07	8.12247e-06
LINC00643	4.76632	1.60402	0.315719	5.08054	3.76359e-07	8.38953e-06
PGM5P4-AS1	4.46847	1.17472	0.231266	5.07953	3.78361e-07	8.41791e-06
STYXL2	54.4547	1.496	0.294573	5.07853	3.80365e-07	8.44721e-06
DNER	317.157	1.22606	0.241473	5.07741	3.82621e-07	8.49205e-06
RTL9	4.89903	1.07326	0.211405	5.0768	3.83845e-07	8.51393e-06
ASCL2	124.141	1.27443	0.251149	5.07439	3.88742e-07	8.60652e-06
AC024230.1	6.72692	-2.32705	0.458777	-5.07229	3.93059e-07	8.6967e-06
TMEM225B	18.6661	1.18526	0.233754	5.07053	3.96712e-07	8.76667e-06
MIR145	18.1174	1.11748	0.220674	5.06396	4.10643e-07	9.04066e-06
LINC00484	6.18491	1.00854	0.199196	5.06304	4.12615e-07	9.06532e-06
APOA2	9.22957	4.55097	0.898897	5.06284	4.13052e-07	9.06607e-06
AC006033.2	169.946	1.51501	0.299488	5.05866	4.22214e-07	9.23315e-06
SNORA14B	3.58852	-1.25774	0.249117	-5.04881	4.44566e-07	9.65108e-06
FBXO40	12.4034	2.96881	0.5883	5.04643	4.50151e-07	9.75454e-06
MSLN	163.331	1.49996	0.297565	5.04078	4.63645e-07	9.97437e-06
TG	338.815	1.32311	0.262719	5.0362	4.74869e-07	1.01913e-05
GPAT2	46.4327	1.07636	0.213814	5.03409	4.80131e-07	1.02795e-05
AQP2	4.07077	2.34644	0.466432	5.03061	4.88928e-07	1.04491e-05
POMC	35.8732	1.04601	0.208081	5.02696	4.98313e-07	1.06306e-05
WNT2	258.35	1.23381	0.24579	5.01978	5.17305e-07	1.09898e-05
VSNL1	111.407	1.16251	0.231632	5.01876	5.20064e-07	1.10418e-05
RPL7P3	3.29947	1.83463	0.365734	5.0163	5.26769e-07	1.11577e-05
MFAP5	160.644	1.22125	0.243687	5.01154	5.39949e-07	1.1388e-05
AL954642.1	1.1235	2.04406	0.408503	5.0038	5.62117e-07	1.18154e-05
HHATL	10.5263	1.56819	0.313852	4.99659	5.83516e-07	1.21934e-05
SLC38A3	38.8397	1.04214	0.208631	4.99514	5.87939e-07	1.22787e-05
MUSK	7.39463	1.55646	0.311797	4.99191	5.97853e-07	1.24639e-05
PCDHA5	17.2656	-1.42975	0.286501	-4.9904	6.02532e-07	1.25322e-05
AP005264.1	7.68396	1.09306	0.219366	4.98281	6.26666e-07	1.29812e-05
GPHA2	14.0479	1.2207	0.24541	4.97413	6.5543e-07	1.34988e-05
DPEP1	29.0036	1.39231	0.279981	4.97288	6.59647e-07	1.357e-05
AC026904.2	2.63759	1.24905	0.251184	4.97265	6.60448e-07	1.35787e-05
CNTFR	130.071	1.00428	0.202064	4.97009	6.69205e-07	1.37429e-05
LRRTM1	15.677	1.24661	0.250985	4.96689	6.80344e-07	1.39476e-05
AC100826.1	242.871	-1.43237	0.288451	-4.96574	6.84389e-07	1.40145e-05
OR52N4	4.95708	1.24633	0.251298	4.95957	7.06499e-07	1.44177e-05
BEX1	110.931	1.23808	0.249763	4.95701	7.15879e-07	1.46007e-05
AC068389.1	221.618	1.03321	0.208484	4.95583	7.2022e-07	1.46641e-05
KRT4	236.082	1.51611	0.305923	4.95585	7.20143e-07	1.46641e-05
TM4SF20	2.98937	-1.78492	0.360278	-4.95428	7.25977e-07	1.47332e-05
NXPE4	76.3686	1.78479	0.360347	4.95298	7.30845e-07	1.48046e-05
KCNK2	43.4889	1.13676	0.229632	4.95035	7.40799e-07	1.49497e-05
LINC02388	3.59486	2.21001	0.446532	4.94929	7.44854e-07	1.50202e-05
MAG	9.17879	1.67052	0.337723	4.94642	7.55918e-07	1.52055e-05
SAA1	412.43	1.57746	0.318981	4.9453	7.60255e-07	1.52705e-05
LPAR4	4.74157	1.04855	0.212074	4.94425	7.64368e-07	1.53359e-05
DCAF12L1	5.98613	1.38215	0.279713	4.94131	7.75998e-07	1.55517e-05
PGM5-AS1	328.906	1.25595	0.254231	4.94017	7.8054e-07	1.56252e-05
CMA1	14.4978	1.25629	0.25467	4.93299	8.09797e-07	1.61206e-05
SOAT2	5.04035	1.09672	0.222411	4.93103	8.17961e-07	1.62379e-05
PGM5P3-AS1	3.99606	1.12086	0.22734	4.93031	8.20992e-07	1.628e-05
ABRA	17.4912	1.644	0.333504	4.92948	8.2448e-07	1.6331e-05
LINC00868	7.63126	-1.3249	0.268951	-4.9262	8.38437e-07	1.65891e-05
BMP6	586.669	-1.02119	0.207312	-4.92585	8.39964e-07	1.66101e-05
CCBE1	107.754	1.08057	0.219418	4.92471	8.44854e-07	1.66791e-05
AC124248.2	0.665733	-1.59478	0.32408	-4.92095	8.61254e-07	1.6928e-05
SLCO4C1	7.02383	1.40612	0.286091	4.91496	8.87998e-07	1.73963e-05
ATP6V0CP3	2.80154	1.14759	0.233594	4.91277	8.97994e-07	1.75632e-05
PNMA6E	6.42256	1.66522	0.339099	4.91073	9.07391e-07	1.77179e-05
LRRTM3	9.62092	1.80726	0.368522	4.90408	9.38649e-07	1.82584e-05
PDGFRL2P	5.20697	1.19546	0.243899	4.90145	9.51316e-07	1.84506e-05
SYT6	124.634	1.14405	0.233624	4.89697	9.73256e-07	1.88087e-05
UPK1A	187.224	1.30357	0.266254	4.89596	9.78284e-07	1.88957e-05
RNF126P1	3.94929	1.07403	0.219468	4.89382	9.88992e-07	1.90716e-05
MYOC	146.368	1.20757	0.247233	4.88434	1.03774e-06	1.98935e-05
CDH17	59.5319	1.1128	0.227897	4.8829	1.04535e-06	2.00092e-05
ESPNL	42.6854	1.09908	0.225088	4.88288	1.04545e-06	2.00092e-05
UNC5B-AS1	9.36793	1.25845	0.257815	4.8812	1.05443e-06	2.01702e-05
LINC01115	14.2321	2.19279	0.449385	4.87954	1.06334e-06	2.03188e-05
C14orf180	2.48424	1.95478	0.401495	4.86875	1.12308e-06	2.13122e-05
LINC01117	10.4975	-1.05385	0.216695	-4.86331	1.15441e-06	2.18025e-05
NOS1	173.595	1.09864	0.226043	4.8603	1.17209e-06	2.20897e-05
CXCR2	27.7778	1.13122	0.232945	4.85615	1.19689e-06	2.2486e-05
PI15	6678.88	1.28127	0.263881	4.85548	1.20095e-06	2.25505e-05
AC010325.3	1.29976	-1.31578	0.271074	-4.85394	1.21031e-06	2.26905e-05
HAND2-AS1	16.0784	1.23576	0.254586	4.85401	1.20989e-06	2.26905e-05
VWC2	4.70343	1.30613	0.269173	4.85237	1.21992e-06	2.28587e-05
CERS3-AS1	18.8226	1.13275	0.233459	4.85202	1.2221e-06	2.28754e-05
SULT1C2P1	25.8792	1.29186	0.266312	4.85093	1.22885e-06	2.29898e-05
UGT2B11	5.78618	-2.44627	0.505057	-4.84355	1.27542e-06	2.37615e-05
CCKBR	26.2115	1.30301	0.269146	4.84129	1.29001e-06	2.39833e-05
GSTA2	14.9811	1.70994	0.353676	4.83475	1.3331e-06	2.47073e-05
LINC02726	19.7275	1.91805	0.396735	4.83459	1.33422e-06	2.47152e-05
ZNF728	10.0562	1.12642	0.233019	4.83403	1.33795e-06	2.47714e-05
AL034550.2	3.48468	1.29006	0.267211	4.82787	1.38002e-06	2.54975e-05
ADAD2	14.4292	1.01079	0.209519	4.82434	1.40466e-06	2.58592e-05
LINC00470	18.9999	1.69893	0.35218	4.82403	1.40687e-06	2.58865e-05
LRRC2	71.8494	1.05216	0.218137	4.82341	1.41124e-06	2.59418e-05
IRX6	9.10527	1.41524	0.293739	4.81801	1.44996e-06	2.65156e-05
AL360178.1	5.23234	1.17477	0.243871	4.8172	1.45589e-06	2.66104e-05
GABRA1	13.9975	2.25945	0.469224	4.8153	1.46982e-06	2.68375e-05
TNNC2	58.8644	1.09998	0.228563	4.81259	1.48989e-06	2.71209e-05
TNNI1	433.415	1.13315	0.235606	4.80952	1.51296e-06	2.74569e-05
NEB	591.516	1.32543	0.275604	4.80919	1.5154e-06	2.74872e-05
SEZ6L	78.5646	1.28144	0.266577	4.807	1.53209e-06	2.77478e-05
MAS1	7.8066	1.24636	0.259551	4.802	1.57092e-06	2.83504e-05
LINC00494	5.4275	1.44966	0.301954	4.80093	1.57933e-06	2.84877e-05
FCRLA	35.938	1.52521	0.318232	4.79274	1.64516e-06	2.95284e-05
CSMD3	42.7997	1.08812	0.227058	4.79227	1.64903e-06	2.95511e-05
BCAN	25.0006	1.22898	0.256484	4.79165	1.65412e-06	2.96274e-05
PCK1	13.2915	1.58135	0.330914	4.77872	1.76411e-06	3.12529e-05
KRT42P	21.7985	1.09779	0.229752	4.77813	1.7693e-06	3.13292e-05
ANKRD1	93.2553	1.71375	0.358755	4.77695	1.7797e-06	3.14666e-05
AC100823.1	1.41797	1.98464	0.415512	4.77637	1.78484e-06	3.15419e-05
MTND1P23	383.885	1.85849	0.389139	4.77592	1.78889e-06	3.15979e-05
LRRC15	25.6178	1.14783	0.24064	4.7699	1.84316e-06	3.24601e-05
HTR1B	6.19868	1.24077	0.260217	4.76823	1.85849e-06	3.26817e-05
LINC02550	3.26685	1.25466	0.263288	4.76536	1.88516e-06	3.30856e-05
AL049839.2	8.36881	1.32651	0.278621	4.76098	1.92654e-06	3.37622e-05
PIK3C2G	24.0052	1.40914	0.295974	4.76101	1.9263e-06	3.37622e-05
CCDC190	3.48191	1.47846	0.310554	4.76071	1.9291e-06	3.37904e-05
HEPACAM	3.85742	1.48507	0.312271	4.7557	1.97765e-06	3.45485e-05
LINC01561	9.99555	-1.19303	0.250928	-4.75449	1.98948e-06	3.4712e-05
AL035425.4	0.89142	-1.90841	0.401546	-4.75265	2.00769e-06	3.49407e-05
ST8SIA2	15.1394	1.51475	0.318892	4.75005	2.03367e-06	3.53277e-05
TBX18	21.2903	1.31168	0.2762	4.74903	2.04393e-06	3.54715e-05
KRT31	4.57635	3.34365	0.704769	4.74432	2.09209e-06	3.61668e-05
TAFA1	29.2627	1.03944	0.219178	4.74245	2.11149e-06	3.64492e-05
ADRB3	3.63892	1.81211	0.382588	4.73644	2.17509e-06	3.74025e-05
AP003080.1	3.17433	1.19203	0.251759	4.73481	2.19259e-06	3.76672e-05
GPR174	68.0037	1.03248	0.218067	4.73468	2.19398e-06	3.76729e-05
KCNK3	1518.33	1.00245	0.212005	4.72842	2.26271e-06	3.87786e-05
TBX10	87.0917	-1.48501	0.314275	-4.72519	2.29901e-06	3.93253e-05
GOLGA8VP	5.32495	1.07289	0.227312	4.7199	2.35966e-06	4.01705e-05
IGF1	618.182	-1.13966	0.24205	-4.70836	2.49723e-06	4.21311e-05
AC053503.5	64.4371	1.06488	0.226177	4.70815	2.49978e-06	4.21541e-05
KLHL1	12.4784	2.40997	0.51335	4.6946	2.67131e-06	4.473e-05
CRB1	4.71256	1.09976	0.234296	4.6939	2.68049e-06	4.48418e-05
APOBEC3AP1	12.5594	2.46484	0.525277	4.69246	2.69937e-06	4.50942e-05
PMP2	42.3686	1.14978	0.245051	4.69203	2.70511e-06	4.5169e-05
TMEM151B	5.1083	1.26349	0.269964	4.68021	2.86584e-06	4.74977e-05
AC139453.2	2.13215	1.44846	0.310183	4.66969	3.01659e-06	4.96508e-05
Z68323.1	1.97304	1.82347	0.390592	4.66848	3.03436e-06	4.99202e-05
KCTD8	34.9077	1.19357	0.255682	4.66819	3.03859e-06	4.99669e-05
FCGR3B	21.0314	1.28445	0.275553	4.66135	3.14141e-06	5.14446e-05
AC084759.3	15.7792	1.36073	0.291946	4.66088	3.14859e-06	5.1515e-05
AL353746.1	3.52775	1.86594	0.400339	4.6609	3.14826e-06	5.1515e-05
MIXL1	5.41825	1.24456	0.26703	4.66076	3.15052e-06	5.15228e-05
CXCR1	9.93098	1.36808	0.293949	4.65414	3.25333e-06	5.31313e-05
AC018371.2	0.934721	-1.35748	0.291769	-4.65258	3.27812e-06	5.34628e-05
HP	38.8355	1.45458	0.313027	4.64681	3.37112e-06	5.48794e-05
AL449403.2	21.9518	1.58167	0.340543	4.64456	3.40806e-06	5.53981e-05
BCHE	217.005	1.00767	0.216969	4.6443	3.41237e-06	5.54247e-05
KCNF1	12.5029	1.03914	0.223903	4.641	3.46726e-06	5.6214e-05
AL136979.1	1.7375	1.58161	0.340977	4.63847	3.50997e-06	5.68803e-05
TRGV7	50.811	1.43878	0.310364	4.63578	3.55587e-06	5.74923e-05
AC091860.2	1.40579	1.65497	0.357048	4.63516	3.5666e-06	5.76154e-05
LINC00377	2.65445	1.42529	0.30767	4.63254	3.61207e-06	5.82446e-05
KCNIP1-OT1	5.93454	1.10551	0.238689	4.63157	3.62898e-06	5.84909e-05
ARPP21	24.1699	1.34698	0.291074	4.62761	3.69907e-06	5.94864e-05
EMX2OS	40.1117	1.14744	0.248177	4.62349	3.77343e-06	6.04916e-05
SORCS3	3.05403	1.34088	0.290436	4.61678	3.89734e-06	6.2199e-05
AC098649.1	13.8573	2.90331	0.628976	4.61594	3.91326e-06	6.23973e-05
LINC01593	1.98559	1.93512	0.419632	4.61148	3.99812e-06	6.35238e-05
C1QTNF1-AS1	1.59354	1.85217	0.401716	4.61064	4.01433e-06	6.37462e-05
OPCML	7.23016	1.04604	0.227339	4.60125	4.19955e-06	6.64287e-05
AL118508.1	6.2603	1.25903	0.273686	4.60026	4.21962e-06	6.66872e-05
AC090820.2	3.14445	1.29958	0.282621	4.59831	4.2593e-06	6.71954e-05
CISTR	1.615	1.66751	0.363021	4.59342	4.36046e-06	6.85794e-05
AC113167.1	2.09483	1.53435	0.334147	4.59185	4.39338e-06	6.90059e-05
AC140479.2	12.5262	-1.01628	0.221505	-4.58806	4.47381e-06	7.01767e-05
AL391335.1	3.87534	1.33025	0.290103	4.58545	4.53007e-06	7.1028e-05
AC108477.1	2.33268	1.17723	0.257215	4.57684	4.72061e-06	7.35319e-05
DEFA5	18.6854	5.54479	1.21149	4.57684	4.72063e-06	7.35319e-05
BLK	35.6472	1.43383	0.313454	4.57428	4.77863e-06	7.43059e-05
AC093702.1	4.05618	1.52194	0.332847	4.57247	4.82003e-06	7.48844e-05
AL133255.1	4.6812	-1.02822	0.224986	-4.57014	4.87388e-06	7.56224e-05
UGT2B28	4.91961	-1.56153	0.341757	-4.56912	4.89766e-06	7.59254e-05
KRT13	835.564	1.72115	0.376906	4.56654	4.95849e-06	7.67352e-05
CA6	2.13514	2.15635	0.472224	4.56639	4.96205e-06	7.67571e-05
MYH8	6.98432	2.59979	0.569755	4.56299	5.04299e-06	7.7908e-05
AL031663.3	15.4084	1.17731	0.258187	4.55991	5.11744e-06	7.88536e-05
LINC01960	3.09274	1.00983	0.221481	4.55943	5.12928e-06	7.9002e-05
AL445438.1	0.822505	1.59746	0.350695	4.55514	5.235e-06	8.03878e-05
CRYGD	1.48477	2.52082	0.554024	4.55002	5.36407e-06	8.21579e-05
GRIN2A	30.0984	1.00563	0.221108	4.54814	5.41214e-06	8.27877e-05
AL080275.1	5.502	1.44042	0.316899	4.54535	5.48434e-06	8.37845e-05
AC013643.2	5.73861	1.06265	0.233899	4.54319	5.54081e-06	8.44666e-05
SIAH3	7.05165	1.09926	0.242101	4.5405	5.61207e-06	8.53709e-05
U95743.1	16.5792	1.73979	0.383634	4.53503	5.75947e-06	8.73528e-05
AL135960.1	6.23375	1.03208	0.227816	4.53032	5.88938e-06	8.90208e-05
AC006262.1	9.13109	1.13288	0.250315	4.52583	6.01588e-06	9.08177e-05
KLK12	539.428	-1.51413	0.334573	-4.52555	6.02374e-06	9.08979e-05
LINC00891	1.68622	1.47763	0.326633	4.52383	6.07305e-06	9.14875e-05
CPA5	4.40985	1.24123	0.274564	4.52073	6.16266e-06	9.26421e-05
VSIG10L2	18.1222	-1.26496	0.279826	-4.52051	6.16898e-06	9.26592e-05
GABRA3	5.77786	1.53777	0.340603	4.51483	6.33667e-06	9.46899e-05
PCSK2	43.9238	1.0977	0.243142	4.51463	6.3426e-06	9.47096e-05
AC105398.1	1.05221	1.70075	0.376744	4.51435	6.35108e-06	9.47966e-05
CYP4F22	63.5761	1.10375	0.244538	4.51363	6.37268e-06	9.50793e-05
PNMT	30.0128	1.23159	0.27299	4.51148	6.4378e-06	9.59307e-05
AC012123.1	2.47623	1.35163	0.299656	4.5106	6.4646e-06	9.62498e-05
TNNI2	45.8008	1.19969	0.266103	4.50838	6.53252e-06	9.71397e-05
CST4	24.8885	1.47359	0.32722	4.50336	6.68881e-06	9.9216e-05
AC005330.1	6.77399	1.08655	0.241409	4.50087	6.76763e-06	0.000100219
RPS2P2	1.36681	-1.01743	0.226791	-4.48621	7.24998e-06	0.000106348
AC087516.2	11.9203	1.3038	0.290978	4.48076	7.43781e-06	0.000108835
CCNI2	16.4202	1.06946	0.239049	4.4738	7.684e-06	0.000111842
BX640514.1	1.27867	2.33934	0.523202	4.4712	7.77809e-06	0.000112936
IGHV3-48	121.629	1.44876	0.32446	4.46513	8.00194e-06	0.000115856
CAPN8	98.5316	1.01195	0.226712	4.4636	8.05938e-06	0.000116593
COL17A1	1214.39	1.01635	0.227757	4.46246	8.10259e-06	0.000117076
AC010970.1	24.0393	2.13555	0.479573	4.45303	8.46677e-06	0.000121601
IGLV3-10	86.4789	1.48891	0.334493	4.45126	8.53698e-06	0.000122449
AGT	1402.61	1.27539	0.286738	4.44794	8.66958e-06	0.000124065
PPDPFL	4.7478	1.9692	0.442964	4.44552	8.76803e-06	0.000125223
PON3	15.9933	1.08147	0.243293	4.44515	8.78288e-06	0.000125385
CLEC3A	101.231	1.76486	0.397078	4.44462	8.80476e-06	0.000125647
HJV	10.832	1.83908	0.414208	4.43998	8.99671e-06	0.000127825
VTCN1	189.489	1.15655	0.260521	4.43935	9.0231e-06	0.000128149
CAPNS2	43.9006	1.45113	0.326965	4.43819	9.07205e-06	0.000128666
NDUFB4P11	4.08959	1.07264	0.242009	4.43222	9.32687e-06	0.000131782
LINC00028	1.62241	1.39387	0.314778	4.42809	9.50696e-06	0.000133956
CXCL13	235.477	1.4617	0.330294	4.42546	9.62378e-06	0.000135442
KRT74	1.53441	1.75355	0.396256	4.42529	9.6312e-06	0.000135493
BX571818.1	7.061	1.23678	0.279492	4.42512	9.63907e-06	0.00013555
ALG1L14P	0.835075	-1.72409	0.38982	-4.42277	9.74426e-06	0.000136975
AC092969.1	3.6064	1.98954	0.449913	4.42204	9.77732e-06	0.000137332
AC237221.1	10.9241	1.37506	0.311096	4.42004	9.86842e-06	0.000138448
MYOG	14.6898	4.13516	0.93702	4.4131	1.01903e-05	0.000142293
AP000757.1	3.5254	1.04779	0.237544	4.41095	1.02918e-05	0.000143599
PTX4	14.6693	1.35482	0.307471	4.40635	1.05128e-05	0.000146225
LYPLAL1-AS1	8.69138	1.16086	0.263722	4.40183	1.07339e-05	0.00014878
DNM1P47	3.10954	1.21289	0.275591	4.40105	1.07727e-05	0.000149202
AC007663.2	4.72788	1.00307	0.227986	4.39968	1.0841e-05	0.000150032
FOLR1	49.5765	1.09509	0.249184	4.3947	1.10925e-05	0.000153216
PENK	147.102	1.19104	0.271142	4.39268	1.11962e-05	0.000154416
ASIC4-AS1	2.10869	1.38541	0.315506	4.39108	1.12787e-05	0.000155368
AL138878.2	2.71598	-1.13129	0.257855	-4.38731	1.14763e-05	0.000157663
IGKV2-28	3.50909	2.02341	0.461555	4.38389	1.16578e-05	0.000159726
NCAM1-AS1	5.3236	1.19123	0.271777	4.38313	1.16986e-05	0.000160102
PLP1	230.932	1.11359	0.254164	4.38139	1.17922e-05	0.00016126
AC079160.1	8.98786	1.91395	0.437509	4.37466	1.21624e-05	0.000165941
AP000802.1	2.48191	1.37858	0.315399	4.37091	1.23728e-05	0.000168554
AC025594.1	2.97412	1.92786	0.441371	4.36789	1.25455e-05	0.000170207
DDN	25.76	1.37105	0.314018	4.36615	1.26455e-05	0.000171485
MAGEE2	7.62967	1.1235	0.257724	4.35933	1.30463e-05	0.000176251
AL160412.1	12.9187	1.02152	0.234378	4.35843	1.30999e-05	0.000176908
MIR4432HG	2.98251	1.34421	0.308529	4.35685	1.31948e-05	0.000177988
SLC18A2	73.5871	1.07163	0.246241	4.35196	1.34927e-05	0.000181721
ERN2	122.313	1.36779	0.31434	4.35129	1.35336e-05	0.000182145
AC022509.1	10.6053	1.06571	0.244983	4.35015	1.36042e-05	0.000182958
FABP5P1	4.30945	-1.52849	0.351377	-4.35001	1.36132e-05	0.00018301
IGHG4	1046.7	1.32777	0.305281	4.34933	1.36554e-05	0.000183439
LINC01285	21.001	-1.26561	0.291122	-4.34736	1.37784e-05	0.000184813
SGCZ	4.16586	1.45743	0.335951	4.33821	1.43648e-05	0.000191743
MYLPF	37.2869	1.2784	0.294695	4.33804	1.43758e-05	0.000191819
FCRL1	15.2631	1.46913	0.339073	4.33278	1.47235e-05	0.000196019
CR2	43.3013	1.59805	0.368906	4.33186	1.47852e-05	0.000196767
POLD2P1	1.01863	-1.15686	0.267345	-4.32721	1.51011e-05	0.0002003
AC234782.2	9.03861	1.18513	0.273931	4.32637	1.51586e-05	0.000200913
CNR2	13.5979	1.28897	0.298137	4.32342	1.53631e-05	0.000203171
FGF10-AS1	1.671	1.57278	0.3639	4.32201	1.54617e-05	0.000204173
AC125238.1	29.1758	1.47216	0.341331	4.31301	1.61047e-05	0.000211492
IGHD	260.09	1.29951	0.301331	4.31256	1.61376e-05	0.000211768
MYOT	23.6938	1.53092	0.355394	4.30768	1.64974e-05	0.000215934
TEPP	22.3604	1.02217	0.237444	4.30488	1.67073e-05	0.000218202
FRMD7	4.43453	1.15676	0.26896	4.30086	1.70139e-05	0.000221478
TXNDC2	1.14804	1.39156	0.323551	4.30091	1.70101e-05	0.000221478
BLACAT1	8.312	1.16431	0.271119	4.29448	1.75106e-05	0.000227116
AC093575.1	5.32466	-1.56259	0.364224	-4.29018	1.78528e-05	0.000230968
AC010737.1	7.87152	1.00884	0.235248	4.28842	1.79945e-05	0.000232548
TNR	10.2678	1.23042	0.286981	4.28745	1.80736e-05	0.00023332
PNMA5	4.06145	1.83845	0.429316	4.28227	1.84995e-05	0.0002383
PRDX3P2	3.41499	-1.01163	0.236464	-4.27817	1.88435e-05	0.000241946
C5orf66-AS1	10.4086	1.47962	0.34609	4.27524	1.90928e-05	0.000244532
KCNH5	4.88988	1.68231	0.393921	4.27067	1.94887e-05	0.00024871
XKR4	34.9409	1.00798	0.236401	4.26385	2.0093e-05	0.000255329
MYO18B	42.2669	1.15957	0.272384	4.25712	2.07074e-05	0.000261739
AC103591.2	1.57323	1.32238	0.310735	4.25566	2.08438e-05	0.00026337
ZNF670-ZNF695	1.6505	-1.02341	0.240701	-4.2518	2.12057e-05	0.000267187
AC025419.1	3.45884	1.02414	0.241041	4.24881	2.14907e-05	0.000270492
LINC01781	5.46494	1.67062	0.393275	4.24797	2.15712e-05	0.000271315
ZPLD2P	4.98017	1.02142	0.240615	4.24502	2.18572e-05	0.000274593
ST3GAL5-AS1	5.05609	1.07625	0.253729	4.24173	2.21808e-05	0.000277808
AC015910.1	3.39884	1.79325	0.423253	4.23682	2.26704e-05	0.000282949
AC026391.1	69.4589	-1.62473	0.383506	-4.2365	2.27028e-05	0.000283155
ZNF98	3.62201	1.25325	0.295848	4.23611	2.27423e-05	0.000283549
GABRQ	69.3381	1.10064	0.260181	4.23026	2.33419e-05	0.000289509
IGHV3-20	21.5815	1.55901	0.368873	4.2264	2.37459e-05	0.000294112
PAH	124.466	1.64182	0.388487	4.22621	2.37664e-05	0.000294264
Z98886.1	2.65547	1.21854	0.288554	4.22293	2.41149e-05	0.000298063
AC018529.1	4.30117	1.06789	0.252955	4.22167	2.42504e-05	0.000299116
AC018557.2	3.09116	1.27852	0.303285	4.21557	2.4915e-05	0.000306108
AMH	104.873	-1.20845	0.286884	-4.21232	2.52764e-05	0.000309634
TRARG1	2.70644	1.46383	0.347505	4.21239	2.5268e-05	0.000309634
AC108718.1	1.76213	1.30195	0.309124	4.21173	2.53419e-05	0.000310223
FRG2HP	22.5314	2.30987	0.548605	4.21045	2.54864e-05	0.000311048
IGFN1	90.973	1.07611	0.255579	4.21047	2.54837e-05	0.000311048
LINC02829	5.62212	1.05528	0.250632	4.21046	2.54849e-05	0.000311048
AL162713.1	4.15733	-1.15642	0.274696	-4.20983	2.5556e-05	0.000311776
AC025431.1	4.02833	1.07218	0.25483	4.20744	2.58279e-05	0.000314342
AC002066.1	1.75058	1.27989	0.304251	4.20668	2.59147e-05	0.000315194
LINC01405	8.66658	2.6825	0.638013	4.20446	2.61706e-05	0.000317755
KRT32	1.97683	1.49189	0.354902	4.20367	2.62621e-05	0.000318685
ACP7	9.17731	1.02793	0.244667	4.20137	2.6531e-05	0.000321585
ITLN2	35.8385	1.17331	0.279458	4.19854	2.68646e-05	0.000325298
ZNF99	2.94284	1.08513	0.258646	4.1954	2.72388e-05	0.000329382
SSTR3	5.17954	1.34439	0.320453	4.19529	2.72517e-05	0.000329427
LEFTY2	61.8125	1.00126	0.23872	4.19428	2.73742e-05	0.000330795
RN7SL12P	2.3379	-1.06674	0.254848	-4.1858	2.84164e-05	0.000341346
LGALS9C	6.47926	1.14617	0.274011	4.18293	2.87771e-05	0.000345296
TUBAP13	1.23832	1.62184	0.387744	4.18277	2.87979e-05	0.00034543
BPIFB1	111.943	1.17064	0.280478	4.17373	2.99657e-05	0.00035704
MAGEA8	3.69645	-1.28397	0.308111	-4.16724	3.08312e-05	0.000366254
AC069155.1	4.78042	1.29508	0.310789	4.16707	3.08545e-05	0.000366325
AL731557.1	4.45081	1.0178	0.244249	4.16704	3.08577e-05	0.000366325
KISS1R	8.26916	-1.32956	0.319206	-4.16522	3.11058e-05	0.000368704
TRBV20OR9-2	4.208	-1.11497	0.267689	-4.16519	3.11097e-05	0.000368704
P3H2	4497.8	1.00753	0.241985	4.16362	3.13248e-05	0.000371007
MIR205	4.60626	1.57605	0.3789	4.15953	3.18897e-05	0.000376574
LINC02009	59.2365	1.3493	0.324648	4.15618	3.23613e-05	0.000381388
Z97200.1	6.68712	1.1587	0.278889	4.15472	3.2569e-05	0.000383455
TUBA3FP	3.02738	1.03591	0.249396	4.15369	3.27159e-05	0.000384932
AC074131.1	0.788256	1.62728	0.392119	4.14996	3.32527e-05	0.000390219
LINC02488	8.01942	2.26832	0.546649	4.1495	3.33203e-05	0.000390757
CFHR3	2.56001	1.18808	0.286793	4.14265	3.4332e-05	0.000400648
FABP5	1264.44	-1.20823	0.292149	-4.13565	3.53946e-05	0.000411302
AC027449.1	2.36302	1.24739	0.301812	4.13299	3.58067e-05	0.000415281
AC092943.2	2.49832	1.10237	0.266951	4.12951	3.63539e-05	0.000420808
FCGBP	1500.26	1.00168	0.242597	4.12898	3.64381e-05	0.000421646
KERA	3.56898	1.20725	0.292399	4.12876	3.64723e-05	0.000421905
AC107959.3	1.28777	1.41405	0.342524	4.12833	3.65408e-05	0.000422561
U62631.1	1.22044	1.78863	0.433415	4.12683	3.67794e-05	0.000424907
SFTPC	2.40755	1.64691	0.399319	4.1243	3.71863e-05	0.000428915
AC097493.3	12.0334	1.12049	0.271784	4.12274	3.74386e-05	0.000431268
MTDHP3	3.91977	1.30602	0.317286	4.11621	3.85147e-05	0.000442507
CCL20	78.2659	1.07551	0.2615	4.11284	3.90823e-05	0.000447319
KRT27	0.968395	1.79265	0.436015	4.11145	3.9319e-05	0.000449596
AC068196.1	1.53565	-1.25236	0.304772	-4.10917	3.97079e-05	0.000453462
LCAL1	3.70723	-1.6702	0.406606	-4.10765	3.99699e-05	0.000455871
SERTM2	691.588	1.03764	0.252736	4.10562	4.03237e-05	0.000458912
AC127496.3	2.37325	1.11811	0.272685	4.10039	4.1245e-05	0.000467875
NETO1	44.6448	1.69125	0.412455	4.10045	4.12356e-05	0.000467875
CD19	40.0585	1.14176	0.278876	4.09416	4.23707e-05	0.000479092
AC026336.3	5.13331	1.60625	0.392348	4.09394	4.24109e-05	0.000479275
H2BC3	2.63785	-1.34116	0.32765	-4.09327	4.25335e-05	0.000480509
TEX26	4.08711	1.04216	0.254657	4.09238	4.26963e-05	0.000482184
MIR3142HG	27.5203	1.03364	0.252629	4.09152	4.28547e-05	0.000483373
AC097515.1	3.02982	-2.13042	0.521115	-4.0882	4.34727e-05	0.000489263
HMX2	3.6597	1.91786	0.46938	4.08594	4.38989e-05	0.000493438
COX6A2	9.21835	2.54899	0.624525	4.08148	4.47502e-05	0.000501745
IGKV2-24	42.8797	1.28561	0.315249	4.07809	4.54075e-05	0.000507584
RPS26P47	10.0716	-1.22144	0.299516	-4.07806	4.54131e-05	0.000507584
RPL36AP16	3.58007	-1.03849	0.255341	-4.06708	4.76061e-05	0.000528623
PRKAG3	6.83097	1.5919	0.391483	4.06633	4.77603e-05	0.000530006
AC011773.3	3.34592	-1.08924	0.268014	-4.0641	4.8219e-05	0.000534846
AC005081.1	2.38872	1.05231	0.258961	4.06359	4.83231e-05	0.000535753
NLRP9	28.9414	1.2865	0.316709	4.06208	4.86366e-05	0.00053856
GSTA9P	30.363	1.52331	0.375165	4.06037	4.89953e-05	0.000541808
LINC02587	1.81924	1.47225	0.362898	4.05693	4.97222e-05	0.000548541
GAPDHP1	209.529	-1.01767	0.250874	-4.05649	4.98154e-05	0.0005494
TRIM55	6.05693	1.77419	0.437728	4.05318	5.0526e-05	0.000556206
AL161945.1	2.79553	1.21064	0.298815	4.05147	5.08968e-05	0.000559254
OTOP3	4.73085	1.77029	0.437049	4.05056	5.10954e-05	0.000560403
NCOA4P2	2.24705	-1.01222	0.250019	-4.04856	5.15334e-05	0.000564264
AL731769.2	10.1126	1.68793	0.417313	4.04475	5.23787e-05	0.000572545
AL391005.1	0.936006	1.60953	0.397997	4.04407	5.25316e-05	0.000573864
DIO1	87.399	-1.26704	0.313852	-4.03707	5.41225e-05	0.000588187
CEACAM22P	114.807	1.46232	0.362233	4.03695	5.41501e-05	0.000588308
AP003973.2	3.1926	1.02878	0.255023	4.03407	5.48186e-05	0.000594666
LINC00211	2.52088	1.03193	0.255878	4.03289	5.5095e-05	0.000597302
LAMP5-AS1	3.3537	1.76908	0.438773	4.03187	5.53339e-05	0.000599529
MAS1L	3.16248	1.22326	0.303657	4.02844	5.61492e-05	0.000607441
TREML2	6.72441	1.13456	0.281891	4.02481	5.70224e-05	0.000615956
H2AC12	2.23198	-1.04436	0.260415	-4.01036	6.06266e-05	0.000648614
AL592158.1	1.12267	1.42556	0.355686	4.00792	6.1255e-05	0.000653576
AMPD1	24.4105	1.3271	0.331176	4.00724	6.14336e-05	0.000654657
HAND2	16.6888	1.11188	0.277492	4.00688	6.1526e-05	0.000655098
AL133444.1	2.59528	1.69795	0.423949	4.00509	6.19931e-05	0.000659066
SLC24A3-AS1	1.15256	1.58772	0.396508	4.00425	6.22156e-05	0.000661061
P2RX6P	4.31133	2.20664	0.551159	4.00363	6.23766e-05	0.000662181
KLHL38	13.9287	1.05995	0.26499	3.99995	6.33559e-05	0.000670784
AC068057.1	1.31057	1.77425	0.443589	3.99976	6.34056e-05	0.000671111
LINC02397	5.13967	1.39099	0.347894	3.99831	6.37971e-05	0.000673366
AC009102.2	3.04687	1.12622	0.281923	3.99477	6.47572e-05	0.000680779
TRAV23DV6	2.81709	1.20735	0.302442	3.99199	6.55208e-05	0.000688199
AC015818.3	2.16109	1.70881	0.428134	3.9913	6.57109e-05	0.000689791
LTF	40524	1.4406	0.361024	3.99031	6.59874e-05	0.000692287
GRP	43.6941	1.15006	0.28824	3.98993	6.60923e-05	0.00069298
CHGB	424.94	1.0667	0.26739	3.9893	6.62677e-05	0.000694208
CSNK1A1P1	4.99115	1.06661	0.267537	3.98676	6.69804e-05	0.000700852
TOMM40P1	6.69746	-1.08788	0.273157	-3.98264	6.81545e-05	0.000710641
AC124861.1	1.05734	1.44656	0.3635	3.97953	6.9051e-05	0.00071873
AP003355.2	3.06791	1.19045	0.299214	3.9786	6.93233e-05	0.000720934
AC079380.1	1.28778	1.51053	0.379788	3.97729	6.97054e-05	0.000724696
AC107959.4	4.63555	-1.08816	0.274052	-3.97063	7.16818e-05	0.000741147
LINC01671	14.0617	1.05847	0.267053	3.9635	7.38582e-05	0.000760639
SLC22A25	1.72825	-1.65118	0.416748	-3.96207	7.43027e-05	0.000764706
MYO3A	7.48793	1.02273	0.258325	3.95906	7.52445e-05	0.000773063
AC009899.1	0.955518	-1.43271	0.362007	-3.95769	7.56793e-05	0.000775968
CPS1	211.886	1.2282	0.310324	3.95781	7.56393e-05	0.000775968
AC025508.1	2.64462	2.00526	0.507419	3.95188	7.75388e-05	0.000793668
SLC22A7	3.79075	1.23034	0.311345	3.95169	7.75997e-05	0.000794064
ASB10	3.52762	2.31529	0.586204	3.94963	7.82732e-05	0.000800038
IFNG-AS1	5.382	1.27456	0.322751	3.94905	7.84633e-05	0.000801752
LINC01894	0.902069	1.49095	0.377585	3.94865	7.85934e-05	0.000802507
LINC02297	5.53562	1.23243	0.312492	3.94389	8.01694e-05	0.000814759
KLHL34	3.06016	1.15495	0.293151	3.93979	8.15527e-05	0.000825076
AC079949.5	2.06769	1.21154	0.307854	3.93542	8.30509e-05	0.000837139
FCRL3	46.9041	1.0784	0.274044	3.93514	8.31487e-05	0.000837889
OXGR1	85.2345	-1.26698	0.32211	-3.93337	8.37628e-05	0.000843364
ITLN1	16.1634	1.17671	0.299971	3.92274	8.75481e-05	0.000875064
AC064834.1	3.02015	2.36285	0.602418	3.92228	8.77147e-05	0.000876449
AL162424.1	2.60485	1.3406	0.341816	3.92199	8.78202e-05	0.000876804
AP005264.6	2.90204	1.17818	0.300868	3.91593	9.00558e-05	0.000896369
LINC00670	1.74609	1.44157	0.368158	3.91564	9.01646e-05	0.000897202
GRAMD4P4	16.2243	1.25427	0.320441	3.91419	9.07066e-05	0.000902092
TBX22	2.32293	1.54659	0.39595	3.90602	9.38273e-05	0.000927706
FAM180B	2.9107	1.5187	0.388865	3.90547	9.40428e-05	0.00092958
AL133325.3	25.6697	-1.06816	0.273558	-3.90471	9.43393e-05	0.000931491
AP001471.1	1.8685	1.03142	0.264182	3.9042	9.45387e-05	0.000932675
TNFRSF13B	17.2796	1.18047	0.302358	3.90422	9.45283e-05	0.000932675
LINC01224	2.8895	1.23683	0.317047	3.9011	9.57583e-05	0.000943406
AC004448.2	2.84694	1.19117	0.305431	3.89998	9.62022e-05	0.000946995
AL162725.2	1.5188	1.34544	0.345035	3.89941	9.64257e-05	0.000948672
CLCA4	86.0907	1.34433	0.345614	3.88968	0.000100376	0.000980788
LINC02817	2.37573	1.12875	0.290213	3.8894	0.000100494	0.000981398
AL390778.2	1.22488	1.5523	0.399185	3.88867	0.000100794	0.000983794
AL603783.1	2.37732	1.29326	0.332611	3.88822	0.00010098	0.000985076
CHRNA6	4.0074	1.01747	0.261861	3.88555	0.000102099	0.000995172
AL031121.2	2.6367	1.39453	0.358944	3.88509	0.00010229	0.000996716
CBLN4	7.05233	1.18933	0.306135	3.88501	0.000102327	0.000996716
NPY	59800.9	-1.42101	0.365893	-3.88368	0.000102887	0.000999856
LINC01506	1.85706	1.31438	0.338648	3.88126	0.000103917	0.00100904
MEIS1-AS2	3.6801	1.02785	0.264877	3.88049	0.000104245	0.00101085
MYT1L	3.33417	1.09941	0.283313	3.88053	0.00010423	0.00101085
CEACAM3	5.15552	1.02913	0.265298	3.87913	0.000104829	0.00101597
DUSP13	7.9991	1.86305	0.480768	3.87515	0.000106557	0.0010302
AC107959.2	1.72734	-1.02676	0.265034	-3.87406	0.000107037	0.00103344
LINC01460	2.25934	1.08091	0.279029	3.87382	0.000107142	0.00103417
HNRNPA1P46	0.50553	-1.27471	0.329297	-3.87099	0.000108393	0.00104484
WDR72	32.9592	1.42928	0.369341	3.86981	0.000108922	0.00104937
FABP5P7	21.5781	-1.26315	0.326607	-3.8675	0.000109959	0.00105821
IGHV3-73	45.8332	1.13666	0.294464	3.86009	0.000113346	0.00108632
MUC5AC	30.8673	1.24506	0.322565	3.85986	0.000113451	0.00108656
OXT	2.55025	1.11494	0.288849	3.85992	0.000113424	0.00108656
ARHGAP40	71.6164	1.0957	0.284058	3.85731	0.00011464	0.00109618
CERNA2	68.751	1.00356	0.260188	3.85706	0.00011476	0.00109704
AC103702.2	4.21278	1.04757	0.272181	3.84882	0.000118689	0.0011287
IL6-AS1	3.08885	1.27186	0.330632	3.84676	0.000119689	0.00113612
AL590235.2	1.42899	-1.22409	0.318354	-3.84505	0.000120526	0.00114237
AC098614.1	0.764628	-1.08313	0.282022	-3.8406	0.000122735	0.00116092
AC010325.2	1.37945	-1.07995	0.281218	-3.84027	0.000122899	0.00116148
DMBT1	38.3312	1.19761	0.311878	3.83999	0.000123041	0.00116252
IGHV3-13	23.2728	1.3722	0.357604	3.83721	0.000124438	0.00117323
LINC01324	0.991166	1.59764	0.416418	3.83662	0.000124737	0.0011756
AC061961.1	24.3067	1.12262	0.292952	3.83211	0.000127049	0.00119281
AC009123.1	3.40153	1.22359	0.319555	3.82906	0.000128635	0.00120518
ZSCAN4	4.68486	1.18744	0.310344	3.82622	0.000130127	0.00121787
CIB3	3.18152	-1.01239	0.264679	-3.82496	0.000130794	0.00122332
LIPF	21.3471	3.33067	0.871082	3.8236	0.000131515	0.00122893
SYCE1	8.6289	1.83925	0.481108	3.82295	0.000131863	0.0012309
Z98745.2	3.08513	1.15324	0.301663	3.82295	0.000131864	0.0012309
AKR1B15	5.17728	1.51555	0.396621	3.82115	0.000132832	0.00123864
AL162388.2	1.62131	2.14281	0.56111	3.81887	0.000134064	0.00124877
AKR1B10	8.51875	1.28955	0.337901	3.81635	0.00013544	0.00125935
OR2AG2	2.52291	1.18932	0.311638	3.81637	0.00013543	0.00125935
AC020910.2	1.15494	-1.29572	0.339716	-3.81414	0.000136659	0.00126837
IGKV1-9	106.722	1.16473	0.305764	3.80924	0.000139393	0.00129006
SNORD17	19.2387	1.09632	0.288148	3.80469	0.000141982	0.00131063
MYMX	2.05949	1.05052	0.276213	3.80329	0.000142786	0.00131703
AC105206.3	2.09644	1.11729	0.29389	3.80171	0.000143703	0.00132442
AC107909.2	1.66376	-1.18219	0.311078	-3.8003	0.000144522	0.00133064
AL391832.3	1.47722	1.16776	0.307305	3.80001	0.000144692	0.00133152
GADL1	10.2261	1.27848	0.33754	3.78765	0.00015208	0.00139122
COLEC10	6.14627	1.18705	0.313429	3.78729	0.0001523	0.00139257
SUPT20HL2	1.83505	1.34877	0.356634	3.78194	0.000155614	0.00141815
SLITRK1	1.03707	1.92612	0.510442	3.77343	0.000161022	0.00146072
VIP	11.4519	1.28122	0.339711	3.77149	0.000162275	0.00147134
AL034346.1	5.23102	1.15244	0.305813	3.76846	0.000164259	0.00148594
ADGRG4	0.966266	1.92902	0.512299	3.76542	0.000166268	0.00149873
CXCR5	2.99975	1.53464	0.407578	3.76527	0.000166367	0.00149894
AL355596.1	1.48386	2.17028	0.57704	3.76106	0.000169198	0.00151947
CR383656.1	6.60972	1.05989	0.281926	3.75946	0.000170281	0.00152765
MUC4	698.473	1.06705	0.283829	3.75949	0.000170263	0.00152765
IGKV3D-11	10.7305	1.28613	0.342227	3.75813	0.00017119	0.00153388
NHLH2	11.9801	1.04176	0.277409	3.75533	0.000173111	0.00154916
MUC19	2.07622	1.59991	0.426317	3.75286	0.000174829	0.00156296
IGHV2-5	109.543	1.16969	0.311791	3.7515	0.000175778	0.00156949
PAFAH1B2P2	6.76605	1.13622	0.303035	3.74948	0.000177201	0.00157983
AL512363.1	2.99923	1.15354	0.30772	3.74867	0.000177778	0.00158378
AC078899.4	4.75131	-1.15744	0.309018	-3.74554	0.000180006	0.00159964
IGHV3-15	174.6	1.13073	0.301883	3.7456	0.000179965	0.00159964
TERF1P2	0.526992	-1.41095	0.377371	-3.73891	0.00018482	0.00163429
LINC00279	1.49212	1.41089	0.377672	3.73577	0.000187144	0.00164994
SHISA9	355.387	1.17073	0.314184	3.72625	0.000194353	0.00170071
ART1	2.66782	1.38872	0.372843	3.72467	0.00019557	0.00170905
AL033523.1	182.65	1.10844	0.297636	3.72414	0.000195981	0.0017118
AC093772.1	1.72245	1.28195	0.344335	3.72297	0.000196891	0.0017185
LINC02506	2.26097	1.90351	0.511304	3.72286	0.000196981	0.00171886
AL133370.1	18.1603	1.34054	0.360576	3.71778	0.000200981	0.00174652
EDNRB-AS1	7.30483	1.31999	0.355095	3.7173	0.000201364	0.00174941
SBK3	3.28213	1.26186	0.33968	3.71483	0.000203339	0.00176528
LINC00841	0.922111	1.35599	0.365281	3.71218	0.000205479	0.00178213
IVL	5.97813	1.4682	0.396346	3.70433	0.000211949	0.00183025
SRARP	384.868	1.39372	0.37642	3.70258	0.000213419	0.00184117
ALKAL1	19.9365	1.00391	0.27144	3.69845	0.00021692	0.00186551
CCK	384.853	1.21361	0.328234	3.69739	0.000217829	0.00187243
HMX3	3.60846	1.35695	0.3675	3.69237	0.000222173	0.00190336
LINC01166	1.62134	1.49721	0.405584	3.69148	0.000222956	0.00190864
AC073316.1	3.76577	-1.58279	0.428934	-3.69005	0.00022421	0.00191484
IGHV5-51	223.678	1.06745	0.289661	3.68519	0.000228532	0.00194478
NPFFR2	2.9291	1.32152	0.358598	3.68524	0.000228489	0.00194478
SOST	1.68213	1.71167	0.464597	3.68422	0.000229407	0.00195176
ASZ1	2.67303	1.78689	0.485063	3.68384	0.000229744	0.00195416
LINC02315	6.24356	1.88431	0.511556	3.68349	0.000230066	0.00195551
SLC17A3	2.17479	1.09699	0.297935	3.68198	0.000231425	0.00196519
CHP2	71.8847	1.07648	0.29278	3.67674	0.000236232	0.00199722
LINC02120	12.5499	1.4463	0.393389	3.6765	0.000236452	0.00199796
TPPP2	2.32422	1.09613	0.298322	3.67432	0.000238481	0.00201362
CHIT1	633.321	1.03824	0.282696	3.67266	0.000240041	0.0020244
ABCC12	15.6454	-1.69948	0.463046	-3.67022	0.000242346	0.00203999
NPHS1	3.34309	1.20224	0.327562	3.67025	0.000242312	0.00203999
AC046195.1	1.89249	1.32376	0.36073	3.66969	0.000242849	0.00204326
AL139351.1	1.99117	1.27013	0.346212	3.66863	0.000243851	0.00205073
FAM83C	7.63324	1.35262	0.369248	3.66316	0.000249118	0.00208814
DAZL	2.90299	1.23307	0.336772	3.66143	0.000250807	0.00209934
AL669970.3	1.74397	1.32972	0.363979	3.6533	0.000258893	0.00215404
IGKV1D-16	10.9364	1.39938	0.383767	3.64644	0.000265898	0.00220448
AC106818.1	0.837668	1.64727	0.452206	3.64275	0.000269739	0.00223168
ARSF	3.81803	1.19445	0.328018	3.64141	0.000271152	0.00224128
LINC02517	3.06676	1.13815	0.312784	3.63876	0.000273949	0.00225823
AC026462.3	0.567913	-1.3995	0.384979	-3.63527	0.000277686	0.00228245
AC021573.1	1.12301	1.37502	0.378394	3.63383	0.000279246	0.00229228
MKRN9P	11.1796	-1.7495	0.48158	-3.63284	0.000280319	0.0022995
AC073115.2	1.05528	1.49258	0.410979	3.63176	0.000281491	0.002307
NEFH	24124.6	1.08183	0.298246	3.6273	0.000286398	0.00234223
ARHGAP26-AS1	1.78305	1.36514	0.376885	3.62217	0.00029214	0.00238117
BEND2	1.10118	1.67625	0.462924	3.62101	0.000293456	0.00238917
FGF19	2.37017	1.79548	0.49612	3.61905	0.00029569	0.00240571
AC103563.7	1.17961	1.43924	0.397877	3.6173	0.000297692	0.00242035
AC021127.1	12.8783	1.03281	0.28557	3.61665	0.000298438	0.00242365
SEMG2	108.853	-1.64357	0.454426	-3.61681	0.000298252	0.00242365
SERPINB7	21.6561	1.08648	0.300528	3.61523	0.000300076	0.00243475
CD177	2693.03	1.16483	0.323087	3.60532	0.000311768	0.00251477
AC084879.1	2.21092	1.07488	0.298171	3.60493	0.000312242	0.00251745
HTR3C	4.13323	1.1436	0.31727	3.60452	0.000312736	0.0025197
UTS2B	57.5295	-1.13897	0.316036	-3.60392	0.000313457	0.00252326
OR3A2	1.98917	1.32375	0.367408	3.60295	0.000314625	0.00253038
FREM3	16.5051	1.37874	0.38282	3.60153	0.000316354	0.002542
AC099524.1	2.77299	1.01811	0.282762	3.60058	0.000317508	0.00254862
AQP10	5.70182	1.01051	0.280714	3.59979	0.00031848	0.00255449
RPS27AP9	0.679601	-1.27551	0.354492	-3.59813	0.000320514	0.00256907
RFTN1P1	35.7542	1.3626	0.378987	3.59537	0.000323931	0.00259181
LINC01345	1.14951	1.51022	0.420156	3.59442	0.000325119	0.00259899
IGHV7-4-1	20.7893	1.75354	0.488473	3.58983	0.000330889	0.00263686
COPDA1	3.45254	1.41952	0.395614	3.58815	0.000333033	0.00265217
CIDEA	1.43718	1.65424	0.461769	3.5824	0.000340457	0.00270237
LY6D	25.1386	1.27528	0.355986	3.58238	0.000340472	0.00270237
PAX3	6.17264	1.14551	0.319871	3.58115	0.000342085	0.00271337
ANKRD34C	1.01551	1.50143	0.419714	3.57726	0.000347208	0.00274547
ABCC11	801.488	-1.20437	0.337462	-3.56892	0.000358457	0.00281449
AC026780.2	2.0073	1.11539	0.312663	3.56738	0.00036057	0.00282922
CHRNB4	2.93928	1.07161	0.300866	3.56176	0.000368371	0.00287779
CSF3	80.0691	1.34085	0.376533	3.56105	0.000369377	0.00288123
LHFPL3	4.08517	1.31455	0.369261	3.55994	0.000370933	0.00289211
Z99755.1	1.88576	-1.07095	0.300887	-3.5593	0.000371851	0.002898
IGKV2D-28	2.97474	1.4968	0.420545	3.55919	0.000372004	0.00289857
AC010343.3	12.4532	1.10548	0.310902	3.55572	0.00037694	0.00293
FCRL2	18.0808	1.13564	0.320884	3.5391	0.000401492	0.00308262
AC092376.1	1.56558	1.21549	0.343608	3.53742	0.000404062	0.00309969
C22orf42	97.9539	1.1148	0.31519	3.53692	0.000404825	0.00310421
AC017076.1	9.75214	-1.035	0.292672	-3.53638	0.000405657	0.00310992
AC005703.5	1.76454	1.36541	0.386444	3.53326	0.000410467	0.00313898
LINC02768	1.15982	1.18917	0.336743	3.53139	0.000413389	0.00315768
AL031283.2	2.73891	1.08818	0.308802	3.52389	0.000425258	0.0032352
AC011509.2	1.09984	1.26916	0.360313	3.52237	0.000427707	0.00325038
AC139491.1	1.3744	1.12215	0.318611	3.52202	0.000428266	0.00325393
TRBJ2-7	1.45782	1.22958	0.349167	3.52145	0.000429195	0.00325891
AC110048.1	1.44475	1.12796	0.320603	3.51823	0.000434429	0.00329515
AL008733.1	1.37302	1.46872	0.417599	3.51705	0.00043637	0.00330777
AL606500.1	10.297	-1.27226	0.362136	-3.51322	0.000442717	0.0033424
AC006058.1	6.66751	1.10326	0.314077	3.51272	0.000443544	0.00334723
C19orf81	91.2209	-1.03577	0.294938	-3.51183	0.00044504	0.00335498
AL391832.4	0.538254	-1.27945	0.364615	-3.50905	0.000449703	0.0033829
AC012174.1	6.33635	1.51472	0.431894	3.50716	0.000452909	0.00340138
BTN1A1	2.88543	1.02197	0.292079	3.49895	0.000467092	0.00348822
AP000533.2	3.55349	1.22328	0.349863	3.49644	0.000471504	0.00351592
AC020637.1	6.32612	3.18751	0.911773	3.49595	0.000472382	0.00352025
IGKV1-16	76.4222	1.11528	0.319482	3.49091	0.000481377	0.00357095
AC018563.1	2.10138	1.01826	0.291714	3.49062	0.000481907	0.00357409
FGF20	5.87718	1.05965	0.304011	3.48555	0.000491129	0.00363269
MTNR1A	3.89533	1.35578	0.389101	3.48439	0.000493261	0.0036477
AL121757.1	1.5075	1.48455	0.426117	3.48391	0.000494147	0.0036535
IGFL1P1	2.03039	1.06859	0.306781	3.48322	0.000495419	0.00366214
CLEC4O	4.46855	1.00684	0.289333	3.47986	0.000501682	0.00369545
H3C2	4.3435	-1.06193	0.305277	-3.47858	0.000504083	0.00371007
NEFHP1	4.41023	1.33298	0.383251	3.47809	0.000505	0.00371605
ZDHHC22	4.8161	1.17103	0.336835	3.47656	0.000507894	0.00372973
LINC00261	135.705	1.18021	0.339765	3.4736	0.000513535	0.0037595
AC015687.1	1.54088	1.22004	0.351314	3.4728	0.000515059	0.0037668
AC136621.1	1.71064	1.1419	0.328985	3.47097	0.000518574	0.00378631
RPL10P9	887.191	-1.06719	0.307978	-3.46516	0.000529917	0.00385495
P3H2-AS1	27.8468	1.10898	0.320099	3.46448	0.000531256	0.00386155
AL353753.1	2.09932	2.50872	0.724411	3.46311	0.000533965	0.00387887
AC083805.1	1.58673	1.04325	0.301443	3.46087	0.000538434	0.00390737
AC010776.2	1.39655	1.38072	0.399156	3.45911	0.000541957	0.00393133
CYP2B6	1.6671	1.5171	0.439489	3.45196	0.000556532	0.00401667
IGLV1-36	17.5225	1.25788	0.364652	3.44954	0.000561536	0.00404625
C3orf22	2.0962	-1.00882	0.292597	-3.44781	0.000565156	0.0040666
TRH	1.73724	1.3375	0.389129	3.43716	0.000587844	0.00419733
DRC1	9.27055	1.00417	0.29221	3.43648	0.000589319	0.00420406
INSYN1-AS1	3.37271	1.03209	0.300632	3.43306	0.000596818	0.00425246
MROH2B	1.31569	1.35749	0.395448	3.4328	0.000597383	0.00425479
AC099066.3	0.526063	-1.09567	0.319324	-3.43121	0.000600888	0.00427379
RPL5P14	1.05462	-1.03202	0.300848	-3.43038	0.000602737	0.00428353
ACSM2A	2.14121	1.51337	0.441506	3.42774	0.000608621	0.00431457
BX255923.1	1.57456	1.17073	0.341963	3.42356	0.000618075	0.00437254
LINC01344	2.74292	1.20829	0.353046	3.42247	0.000620539	0.00438823
RPE65	36.714	1.09233	0.319207	3.422	0.000621621	0.00439414
A1CF	13.6228	1.37494	0.401919	3.42093	0.000624068	0.00440969
ASCL3	1.70363	1.44166	0.421833	3.41761	0.000631728	0.00445375
SUCNR1	57.0699	-1.01464	0.296892	-3.41753	0.000631924	0.00445375
AL591623.2	1.17449	-1.05997	0.310261	-3.41638	0.000634606	0.00446561
AC132803.1	1.49346	1.8072	0.529171	3.41516	0.000637455	0.00448213
AC244669.2	2.16655	1.25491	0.367683	3.41304	0.000642426	0.00450998
AC007493.1	4.47378	1.27871	0.374926	3.41057	0.000648279	0.00454215
GPR152	0.956942	-1.00268	0.294673	-3.40269	0.000667255	0.00464595
C1QL2	0.775007	1.49817	0.440434	3.40159	0.000669958	0.00465842
AC024651.1	1.29723	1.50561	0.442753	3.40056	0.000672492	0.00467331
AC013701.2	0.863312	1.30998	0.38524	3.40042	0.000672819	0.00467376
PROKR2	2.26294	1.54954	0.455685	3.40047	0.000672706	0.00467376
IGKV1D-39	11.398	1.1983	0.352464	3.39978	0.0006744	0.00468035
AC097493.1	1.10249	1.2138	0.357269	3.39745	0.00068017	0.00471109
LINC00322	1.96195	1.06499	0.313778	3.39409	0.000688573	0.00476249
AC007347.1	1.03435	1.51792	0.447612	3.39115	0.000695988	0.00480574
AL161668.4	1.74872	1.02306	0.301764	3.39026	0.000698254	0.004817
AC006007.1	0.763809	1.66219	0.490364	3.38971	0.000699658	0.00482456
RAD51AP2	3.4907	1.03179	0.304904	3.384	0.000714387	0.00490342
LINC00552	3.63901	-1.06352	0.314817	-3.3782	0.000729618	0.00499166
LINC01478	1.22975	1.45437	0.430764	3.37626	0.000734779	0.00502024
AC016396.2	1.77242	1.1048	0.327563	3.37279	0.000744101	0.00507326
METTL21C	3.83244	1.59016	0.472388	3.36622	0.00076206	0.00516869
ADIPOQ	1.50192	2.32103	0.689573	3.3659	0.000762954	0.00517318
ZNF736P9Y	1.34957	1.44437	0.429304	3.36446	0.000766944	0.00519234
LINC02812	1.27423	1.25261	0.372324	3.3643	0.000767386	0.00519337
DEFA6	6.6237	3.57184	1.06218	3.36276	0.000771666	0.00521937
LINC02784	2.14458	1.35489	0.404042	3.35334	0.000798418	0.00537184
LINC01740	1.04476	-1.08553	0.3244	-3.34628	0.000819036	0.00549401
AC136475.9	2.24508	1.00127	0.299375	3.34453	0.000824208	0.00552249
SNCA-AS1	1.64004	-1.01035	0.302371	-3.34141	0.000833533	0.00557034
LINC02100	1.76402	-1.03901	0.311021	-3.34063	0.000835876	0.00558287
KRTAP3-1	3.49706	1.25022	0.37455	3.33793	0.00084405	0.005628
AL359853.1	1.14934	1.50834	0.452807	3.3311	0.000865041	0.00573905
MYBPHL	1.74019	1.08859	0.327379	3.32518	0.000883628	0.00583135
AP001628.2	2.98616	1.09199	0.328515	3.32401	0.000887333	0.00584785
ORM2	1035.62	1.1916	0.358522	3.32363	0.000888533	0.00585252
IGHV3-43	20.5117	1.17148	0.352534	3.32303	0.000890459	0.00586089
AC005828.1	1.12252	-1.00809	0.30376	-3.3187	0.000904384	0.00594051
DMRT2	5.20769	1.10085	0.331771	3.31811	0.000906289	0.00595083
TMPRSS11D	4.91419	1.22678	0.37044	3.3117	0.000927325	0.00606555
MXRA5Y	16.0492	1.01679	0.307556	3.30602	0.000946303	0.00617387
SERPINA4	39.0982	1.41018	0.426727	3.30464	0.000950973	0.00619867
DHRS7C	1.65577	2.62619	0.79491	3.30376	0.000953984	0.00621263
AL355810.1	3.25163	-1.04171	0.315361	-3.30324	0.000955729	0.00622286
CGA	72.4103	1.22018	0.369711	3.30037	0.000965564	0.00627775
LINC02323	1.44092	1.0722	0.324909	3.30001	0.000966812	0.00628049
AC026316.5	0.600888	1.52753	0.463283	3.29719	0.00097656	0.00633196
AC010457.1	2.47704	1.1469	0.347856	3.29705	0.000977056	0.00633402
LINC02502	2.03519	1.36833	0.415057	3.29673	0.000978158	0.00633872
LINC02595	2.85614	1.07434	0.325965	3.29587	0.000981161	0.00634912
TH	5.52521	1.18963	0.361224	3.29334	0.00099005	0.00639969
IGLV8-61	75.3354	1.12249	0.34114	3.29041	0.0010004	0.00645723
LRRC38	2.68268	1.61016	0.490347	3.28371	0.00102451	0.00658079
AC087894.3	6.65864	-1.06789	0.325261	-3.28317	0.00102646	0.00659093
STMND1	8.56442	-1.00374	0.305719	-3.2832	0.00102634	0.00659093
ZFP57	19.2509	1.01178	0.30839	3.28084	0.00103498	0.00663253
AC006970.1	1.01556	1.11585	0.340325	3.27878	0.00104256	0.00667155
CPA2	1.60751	1.057	0.322559	3.27691	0.0010495	0.00670513
LINC01335	1.19722	1.12917	0.344621	3.27655	0.00105083	0.00671244
MTRNR2L1	54.4128	1.21951	0.372396	3.27476	0.0010575	0.0067478
MTND4P24	20.1112	1.1174	0.341425	3.27275	0.00106507	0.0067864
AC139493.2	1.78692	1.1238	0.343732	3.26939	0.00107779	0.00685281
HTR2C	2.84103	1.30151	0.398638	3.2649	0.00109502	0.00694998
CHRNA1	33.4952	1.03223	0.31699	3.25636	0.0011285	0.00711573
MYL7	1.04989	1.34496	0.41396	3.24902	0.00115804	0.00726863
LINC02310	0.76022	1.35984	0.418943	3.24589	0.00117084	0.00733739
IGKV2D-29	26.7076	1.18132	0.364237	3.24327	0.00118166	0.00738935
IGKV1OR22-1	1.18808	1.70893	0.527312	3.24084	0.00119179	0.00742955
GPX5	18.8836	1.27033	0.392046	3.24025	0.00119425	0.00744227
EFL1P1	1.26563	1.13668	0.351057	3.23789	0.00120416	0.00749456
STAP1	160.271	1.00833	0.311602	3.23597	0.00121231	0.00753645
AL590365.1	0.79697	1.10917	0.342901	3.23466	0.00121787	0.00756573
GBX2	1.81132	-1.07354	0.332064	-3.23293	0.00122527	0.00760512
LINC02599	1.32461	1.18008	0.365048	3.23267	0.00122641	0.00760823
NRG3	8.95283	1.10394	0.341495	3.23267	0.00122638	0.00760823
AC093496.1	6.60975	1.9679	0.609551	3.22845	0.00124463	0.00769588
AC093772.2	0.998262	1.13571	0.351832	3.22797	0.00124671	0.00770736
AC060234.2	1.99829	1.17659	0.364563	3.2274	0.0012492	0.00771633
AC012307.1	1.71135	1.92787	0.597658	3.2257	0.00125663	0.007756
FABP5P11	1.47647	-1.14877	0.356687	-3.22066	0.00127897	0.00786599
AL035603.1	1.366	1.06573	0.330994	3.21978	0.00128289	0.00788099
FAM210CP	2.58303	1.05371	0.328144	3.21113	0.00132212	0.00808271
AC010624.2	26.8709	-1.0701	0.333383	-3.20982	0.0013282	0.00811086
IGHV3-49	91.5677	1.04066	0.324214	3.20979	0.00132832	0.00811086
ATP12A	152.768	1.16403	0.362717	3.20918	0.00133113	0.00811971
DSG4	5.61994	1.35944	0.423841	3.20742	0.00133931	0.00816125
IGHV1-24	79.0747	1.05575	0.329309	3.20595	0.00134617	0.00819465
AP002336.1	0.95752	-1.11978	0.349409	-3.20477	0.00135168	0.00821702
SRY	0.863824	1.2239	0.382508	3.19966	0.00137588	0.00833966
RPL35AP9	2.44671	1.02139	0.319302	3.19882	0.00137992	0.00835881
OLFM3	1.44789	1.37083	0.428613	3.1983	0.00138239	0.00836841
LINC01300	1.03263	1.15301	0.360763	3.19604	0.00139329	0.00841985
IGLV1-41	4.80865	1.43738	0.449796	3.19563	0.00139527	0.00842754
AL355096.1	1.14436	1.12093	0.351021	3.19334	0.00140638	0.00847887
LINC01108	1.06394	1.30493	0.408699	3.19288	0.0014086	0.00848797
INMT-MINDY4	1.02544	1.16936	0.366308	3.1923	0.00141145	0.00850371
AC135178.1	0.787143	1.27341	0.399518	3.18735	0.00143581	0.00862025
LINC00636	1.0535	1.21898	0.382436	3.1874	0.00143556	0.00862025
TATDN2P3	1.12941	1.26115	0.395676	3.18734	0.00143586	0.00862025
AL139020.1	1.27962	1.82563	0.573825	3.18151	0.00146511	0.00875902
AL357874.1	0.7361	1.23846	0.38939	3.18052	0.00147009	0.00878587
PCDHA9	8.37546	-1.07758	0.338837	-3.18024	0.00147154	0.00879305
CRYBA4	18.8618	1.55165	0.487963	3.17985	0.00147354	0.00880206
IGLV2-5	5.01937	1.22112	0.38498	3.1719	0.00151444	0.00898633
SLC22A6	1.01082	1.72048	0.542537	3.17118	0.00151822	0.00900276
SEC14L4	2.04567	1.00631	0.317388	3.17059	0.00152131	0.00901657
LINC02478	2.91745	1.04752	0.330902	3.16565	0.00154735	0.00914213
IGKV1D-27	2.1363	1.77144	0.560071	3.16288	0.00156214	0.00920818
LINC02119	1.91567	1.07177	0.339375	3.15806	0.00158825	0.00933744
CLEC2L	1.61703	1.09766	0.347644	3.15742	0.00159174	0.00935182
RN7SL396P	1.73169	1.07394	0.340211	3.1567	0.00159565	0.00937014
CASC9	9.49186	1.34901	0.427742	3.15379	0.00161165	0.00945011
AL731537.1	1.2302	1.0911	0.34615	3.15211	0.00162094	0.00949369
MIR4322	0.855045	1.16551	0.370076	3.14938	0.00163618	0.00957043
OPTC	1.91197	1.00693	0.31993	3.14734	0.00164763	0.00961306
AC097652.1	9.3809	1.03843	0.329971	3.14703	0.00164938	0.00961773
AC090644.1	1.34535	1.38515	0.440306	3.14589	0.00165583	0.00964044
AC012317.2	2.49718	1.12155	0.357039	3.14125	0.00168231	0.00976552
ADARB2-AS1	2.15292	-1.22414	0.390023	-3.13864	0.00169734	0.00983475
LINC01641	0.699537	1.29258	0.41327	3.12769	0.00176185	0.010146
LINC01101	0.751713	1.31217	0.419709	3.12638	0.00176974	0.0101849
LINC02398	1.14178	-1.41342	0.452173	-3.12584	0.001773	0.0102004
PTPRJ-AS1	1.69567	1.29014	0.413385	3.12092	0.00180289	0.0103374
LINC01858	0.921251	1.38852	0.446712	3.10831	0.00188163	0.0107184
AC010319.5	0.87723	1.18748	0.38233	3.10589	0.00189706	0.0107873
AL356489.1	1.00647	-1.14701	0.369818	-3.10156	0.00192502	0.0109202
AP002358.1	2.16141	1.12143	0.36171	3.10036	0.00193283	0.0109559
AC018545.1	0.797568	-1.00702	0.325053	-3.09802	0.0019482	0.0110272
TBC1D27P	7.65103	1.03398	0.333835	3.09728	0.00195308	0.0110496
LSP1P2	0.698413	1.17606	0.379824	3.09633	0.00195929	0.0110777
RN7SL835P	0.71541	1.15132	0.372251	3.09286	0.00198235	0.0111816
AC073862.3	0.778022	1.44946	0.468674	3.09269	0.00198354	0.0111865
AC093418.1	9.85311	1.44612	0.468607	3.08599	0.00202875	0.0114055
AC008033.3	1.17993	1.49076	0.483574	3.0828	0.00205061	0.0115067
AL135926.2	1.00013	1.29529	0.420204	3.08252	0.00205256	0.0115158
CD177P1	22.8933	1.21453	0.395095	3.07402	0.00211197	0.0117972
MT-TM	1.36774	-1.08702	0.353777	-3.0726	0.00212203	0.0118405
AC012349.1	1.95849	1.13624	0.36987	3.072	0.00212628	0.0118568
MMD2	1.65217	1.24732	0.406048	3.07185	0.00212738	0.0118611
PHOX2A	1.19237	1.64779	0.536582	3.0709	0.00213416	0.0118822
AL078602.1	0.764646	1.39581	0.454561	3.07067	0.0021358	0.0118876
ASB15	2.54055	1.45379	0.473466	3.07052	0.00213687	0.0118882
SLC22A9	1.8499	-1.29609	0.42211	-3.07051	0.00213691	0.0118882
MYLKP1	1.19686	1.06456	0.346805	3.06961	0.00214337	0.0119186
TRBV5-5	1.76934	1.04858	0.341644	3.06923	0.00214609	0.0119319
RTRAFP1	0.757661	-1.16028	0.378438	-3.06599	0.00216953	0.0120285
IGHJ3	5.34479	1.09321	0.356664	3.06509	0.00217604	0.012059
DUSP29	2.7839	2.66846	0.870838	3.06424	0.0021822	0.0120838
TMPRSS15	1.57768	1.2761	0.416638	3.06286	0.00219236	0.012125
AC017033.1	1.46472	1.14008	0.372297	3.06228	0.00219656	0.0121389
LINC01412	0.95861	1.12947	0.368868	3.062	0.00219864	0.0121485
AC034213.1	0.771086	1.34089	0.437938	3.06182	0.00219999	0.0121521
AC084880.3	1.1223	1.10315	0.360872	3.05691	0.00223632	0.0123109
AC148477.2	0.94607	1.11653	0.365847	3.05191	0.00227394	0.0124777
OR2A4	0.695186	-1.12484	0.368653	-3.05122	0.00227916	0.0125006
LINC01825	6.87063	1.01814	0.333884	3.04938	0.00229312	0.0125546
TMEM229A	3.95374	1.03325	0.338858	3.04921	0.00229441	0.0125592
EPPIN	0.814373	1.4682	0.481565	3.04881	0.00229752	0.0125704
CACNA1C-IT2	0.989115	1.07398	0.352345	3.0481	0.00230291	0.0125941
AL359732.1	0.905997	1.17158	0.384374	3.04802	0.00230354	0.0125947
PPP1R3A	4.60536	3.59197	1.17875	3.04726	0.00230939	0.012616
MIR202HG	1.39446	1.1614	0.381271	3.04614	0.00231801	0.0126496
SLC36A2	4.31827	1.30697	0.429316	3.04431	0.00233214	0.0127112
PSG9	0.990263	1.39612	0.459384	3.03911	0.00237281	0.0128935
IGLV4-60	19.3961	1.25559	0.413525	3.0363	0.002395	0.0130002
AC026355.4	5.21043	1.07955	0.355905	3.03326	0.00241929	0.0130982
LINC01738	1.02537	1.07889	0.355685	3.03326	0.00241925	0.0130982
LMO1	3.14258	1.0882	0.358954	3.03158	0.00243277	0.0131593
PRAMENP	1.51446	1.40161	0.462423	3.03101	0.00243735	0.013181
AC018467.1	0.817654	1.4008	0.462282	3.03018	0.00244408	0.0132085
CTCFL	1.4099	1.12622	0.371934	3.02801	0.00246166	0.0132894
AICDA	1.49383	1.45314	0.479944	3.02773	0.00246401	0.0133001
GUCY1B2	17.9496	1.12487	0.371539	3.02758	0.0024652	0.0133045
MIR6071	1.47045	1.04989	0.346814	3.02725	0.0024679	0.013313
AL035685.1	1.63794	1.00684	0.332646	3.02676	0.00247191	0.0133286
GPRC6A	4.20805	1.30542	0.431303	3.02668	0.00247252	0.0133288
NKX2-2	20.8694	-1.19336	0.394292	-3.02659	0.00247326	0.0133299
HTR1E	1.6928	1.32108	0.436629	3.02563	0.00248113	0.0133642
MT1B	1.22948	1.50349	0.497527	3.02194	0.00251163	0.013487
AC104024.1	1.24863	1.1179	0.370138	3.02022	0.00252588	0.013546
AC091010.1	0.966136	1.04913	0.347382	3.0201	0.00252693	0.0135496
CABS1	1.3318	1.57013	0.520299	3.01775	0.00254657	0.0136263
TMPRSS11A	8.65457	1.2794	0.424787	3.01185	0.00259661	0.0138443
AC027237.4	1.28929	1.06344	0.353093	3.01177	0.00259729	0.0138459
AC147651.1	1.01944	1.1136	0.369824	3.01116	0.00260248	0.0138653
CACNG6	8.74372	1.07425	0.357575	3.00428	0.00266213	0.0141178
CR559946.1	0.506437	-1.04448	0.347654	-3.00436	0.00266137	0.0141178
AP000943.2	1.14189	1.51742	0.505243	3.00335	0.00267029	0.0141519
AL365475.1	1.61429	1.06478	0.355075	2.99874	0.002711	0.0143175
LINC00648	4.13418	2.08635	0.695839	2.99832	0.00271474	0.014333
AC008870.5	1.27505	1.41876	0.473431	2.99677	0.00272856	0.014389
AC119428.2	0.965578	1.22255	0.408219	2.99485	0.00274582	0.014465
PLA2G3	6.56761	1.01783	0.340719	2.98729	0.00281464	0.0147515
AL033381.3	1.56234	1.04085	0.348474	2.98687	0.00281853	0.0147697
ATP1B4	10.7545	1.56998	0.525729	2.98629	0.00282382	0.0147923
AL365226.1	34.4787	1.18217	0.395907	2.98599	0.00282665	0.0148036
AP000894.2	2.4017	1.14459	0.384039	2.98039	0.00287886	0.0150044
CYP4F34P	3.19228	-1.80806	0.606782	-2.97975	0.00288479	0.0150288
FFAR3	1.76873	1.01213	0.340293	2.97428	0.00293676	0.0152196
AC008268.1	1.6426	-1.02421	0.344403	-2.97387	0.00294066	0.0152288
AC098483.1	4.92962	1.33931	0.450354	2.9739	0.00294042	0.0152288
AC025176.1	0.859178	-1.0118	0.340711	-2.96966	0.0029813	0.0153946
LINC02306	0.846899	1.79827	0.605582	2.96949	0.00298294	0.0153986
LMNB1-DT	0.513959	-1.01484	0.341892	-2.9683	0.00299453	0.0154518
STRIT1	20.7019	1.74384	0.58784	2.96652	0.00301189	0.0155189
AC087280.2	0.728325	1.29751	0.437489	2.96581	0.0030189	0.0155428
IGKV2OR22-4	2.63072	1.39599	0.47075	2.96547	0.00302226	0.0155522
LINC02308	1.05312	1.34927	0.455072	2.96496	0.00302719	0.0155708
LINC02171	1.52831	1.14255	0.385721	2.96212	0.00305533	0.0156794
SNORD3C	0.870687	-1.31434	0.443802	-2.96155	0.00306095	0.0157015
HNF1A-AS1	37.7233	-1.28866	0.436897	-2.94957	0.00318215	0.0161723
AC012433.2	1.9543	1.21653	0.412655	2.94806	0.00319771	0.016233
AC097658.2	0.567894	1.20206	0.407765	2.94791	0.00319925	0.0162385
AC012409.4	0.640805	1.11588	0.378802	2.94581	0.00322111	0.016317
AC018635.2	0.718174	-1.01903	0.34685	-2.93796	0.00330379	0.0166673
H2AC14	1.92743	-1.0029	0.341547	-2.93634	0.00332105	0.0167378
POU6F2	9.80926	1.06048	0.361186	2.93611	0.00332357	0.0167411
AL645768.1	1.24379	1.0471	0.35682	2.93452	0.00334064	0.0168152
STK25P1	0.683885	1.10064	0.37566	2.92987	0.003391	0.0170184
SCGB1A1	137.534	1.02584	0.350317	2.92832	0.00340802	0.017087
AC022915.2	1.32746	1.02396	0.349734	2.92783	0.00341342	0.017109
CEACAM7	7.53625	1.01517	0.346971	2.9258	0.00343567	0.017187
HOXC-AS2	0.955484	1.23184	0.421088	2.92538	0.00344034	0.0172031
AL445307.1	1.01532	1.03872	0.355607	2.92097	0.00348948	0.017384
CLEC4M	1.95996	1.07331	0.368383	2.91357	0.00357322	0.0177065
NANOG	1.7797	1.04489	0.358911	2.91127	0.00359958	0.0178149
AL161773.1	1.32033	1.24514	0.428003	2.90918	0.00362373	0.0178997
IFITM3P9	1.31319	1.26052	0.433384	2.90855	0.00363108	0.0179265
RNA5SP465	0.683946	1.06916	0.368157	2.90409	0.00368324	0.0181235
C9orf57	0.512359	-1.28187	0.441487	-2.90352	0.00368994	0.018149
CALHM3	1.38625	1.1417	0.393891	2.89852	0.00374924	0.0183749
AC009803.1	0.964917	1.42305	0.491062	2.8979	0.00375671	0.0184002
RPL10P6	337.796	-1.0215	0.352599	-2.89705	0.00376692	0.0184312
AL157931.2	0.712083	1.20105	0.414724	2.89603	0.00377922	0.0184762
FDCSP	12.6935	1.47714	0.511079	2.89023	0.00384962	0.018741
MIR4483	1.17906	-1.00813	0.350037	-2.88008	0.00397576	0.0192554
HPR	5.43287	1.16777	0.40584	2.87742	0.00400941	0.019381
CTRB2	3.46976	1.14382	0.397626	2.87662	0.00401959	0.0194098
RHCG	52.8136	1.0053	0.349495	2.87644	0.0040219	0.0194168
SPATA22	0.730731	1.17716	0.409435	2.87509	0.00403912	0.0194698
AL034351.4	1.62544	1.11694	0.388875	2.87223	0.00407591	0.0196183
AC093904.2	1.88687	-1.23418	0.429981	-2.87031	0.00410075	0.0197111
TPRG1LP1	1.46736	1.0353	0.361268	2.86573	0.00416043	0.0199362
IGKV1D-13	12.2208	1.27257	0.444095	2.86553	0.00416307	0.0199462
LINC01837	1.37325	1.5689	0.54887	2.85842	0.00425752	0.0203222
LINC02685	0.721411	-1.05489	0.369152	-2.85761	0.00426842	0.0203609
SERPINB11	1040.82	1.09386	0.38287	2.85701	0.00427652	0.0203887
RFX4	4.29768	1.14608	0.401359	2.8555	0.00429696	0.020446
C10orf99	4.32963	1.23421	0.432385	2.85442	0.00431155	0.0204982
GABRG2	2.12022	1.14638	0.401882	2.85253	0.00433734	0.0205962
LINC01744	0.693648	-1.0811	0.379163	-2.85129	0.00435428	0.0206629
AC073862.2	0.890285	1.22793	0.430678	2.85116	0.00435596	0.0206681
SEMG1	120.559	1.42352	0.499484	2.84999	0.00437212	0.0207283
OR10A2	1.00832	1.28542	0.451462	2.84723	0.0044101	0.0208543
AL354743.1	1.63386	1.02164	0.35923	2.84397	0.00445547	0.0210258
AC019131.3	1.20875	1.01542	0.357657	2.8391	0.00452411	0.0212963
PPFIA2-AS1	16.7287	1.133	0.399267	2.83771	0.00454389	0.0213679
AC016717.2	1.27468	1.36205	0.480054	2.83728	0.00454992	0.0213868
MYF6	15.8962	2.92055	1.0309	2.83301	0.00461122	0.0216124
LINP1	1.25568	1.37993	0.487375	2.83134	0.00463528	0.0217081
UGT2B24P	0.904822	-1.3108	0.463311	-2.82921	0.00466631	0.0218305
CACNG5	1.61938	1.08766	0.384487	2.82886	0.00467148	0.021849
AL590807.1	0.791932	1.10447	0.390621	2.82748	0.00469166	0.0219092
SMCO1	4.16528	1.12592	0.398682	2.82412	0.00474106	0.022089
NSG2	8.36902	1.16353	0.412223	2.82258	0.00476385	0.0221678
AC009227.1	1.05386	1.10587	0.392462	2.81777	0.0048358	0.0224209
LINC02438	0.512018	-1.66898	0.592297	-2.81782	0.00483516	0.0224209
PROK2	2.43439	1.00375	0.356478	2.81574	0.00486656	0.0225372
AC018832.1	1.11151	1.24505	0.442522	2.81354	0.0048999	0.0226446
AFP	13.6386	-1.07386	0.381783	-2.81275	0.00491193	0.0226914
LINC02466	1.82237	-1.77711	0.632029	-2.81175	0.00492735	0.0227479
LINC02552	0.996917	1.43095	0.509418	2.80899	0.00496979	0.0228982
RPL36AP48	0.679873	-1.15937	0.413383	-2.80459	0.00503803	0.023175
IGHV1-45	6.68585	1.11035	0.396111	2.80314	0.00506081	0.0232529
PLAAT1	2.94	1.0024	0.357872	2.80099	0.0050946	0.0233661
AC092839.1	0.625327	-1.2536	0.447581	-2.80084	0.00509698	0.0233715
CALM1P2	1.64822	1.37994	0.493094	2.79852	0.00513372	0.0235028
AC103770.1	1.01901	1.08976	0.389926	2.79479	0.00519331	0.0237154
LINC01777	0.604006	-1.53183	0.548474	-2.7929	0.00522381	0.0238355
AC108082.1	1.07651	1.87798	0.672809	2.79125	0.00525042	0.0239333
AC105219.1	3.08295	-1.01543	0.36454	-2.78551	0.00534435	0.0242717
SNORA77	0.955765	1.00458	0.360696	2.78512	0.00535082	0.0242918
KIF25-AS1	0.797134	1.25244	0.450002	2.78319	0.00538279	0.0243937
AC103563.3	1.08439	1.40593	0.505362	2.78202	0.00540213	0.0244626
LINC00836	1.90146	1.08028	0.388828	2.77829	0.00546452	0.0246794
ATXN8OS	1.91429	1.65533	0.595833	2.77818	0.0054665	0.0246821
CFHR1	1.29674	1.62962	0.586755	2.77734	0.00548051	0.0247298
AC116345.1	2.65085	1.01724	0.367043	2.77143	0.00558099	0.0250976
AP000859.1	1.53352	1.28541	0.463965	2.7705	0.00559709	0.0251479
CLEC4GP1	2.44983	1.23073	0.444634	2.76795	0.00564102	0.0252912
SMG1P4	2.15718	1.14286	0.413897	2.76123	0.00575848	0.0257113
RBP3	1.13642	1.08313	0.392372	2.76047	0.00577176	0.0257609
KCNJ18	0.703145	1.21784	0.44202	2.75516	0.00586635	0.0261146
AC068397.1	1.07807	1.22001	0.44285	2.7549	0.00587098	0.0261255
AC015878.1	1.89338	2.59988	0.945961	2.7484	0.00598862	0.0265663
VTRNA1-2	1.90781	-1.19652	0.436023	-2.74417	0.00606647	0.0268383
MT4	1.3966	2.84314	1.03786	2.73944	0.00615439	0.0271366
AC148477.4	0.65326	1.22466	0.447231	2.73832	0.00617538	0.0272023
AC022784.6	0.577546	-1.15851	0.423459	-2.73581	0.00622265	0.02737
IGHV3-64	9.36975	1.11814	0.409271	2.73203	0.00629458	0.0276046
IGHV2-70D	11.2297	1.12324	0.411785	2.72774	0.00637699	0.0278978
ADAM7	142.414	1.02689	0.376838	2.72501	0.00642987	0.0280844
IGKV2D-24	2.91758	1.07903	0.396006	2.72478	0.0064345	0.0280978
AP005018.2	93.7997	1.03092	0.37915	2.71904	0.00654722	0.0284925
FBXO36P1	0.627438	-1.08371	0.399777	-2.71078	0.00671242	0.0290557
AC124254.2	1.07582	1.63992	0.605253	2.70947	0.00673907	0.0291499
C19orf85	1.43772	1.42688	0.526911	2.70801	0.0067687	0.0292462
OSTN	9.11915	1.11277	0.410928	2.70795	0.00677008	0.0292483
ZEB2P1	3.92029	-1.3635	0.503645	-2.70727	0.00678386	0.0292869
AC007362.1	0.926555	1.12337	0.41503	2.70671	0.0067953	0.0293221
HMGB3P14	1.57671	1.05675	0.390438	2.70658	0.00679795	0.02933
PAX7	2.36661	1.95452	0.723305	2.70221	0.006888	0.0296255
OTC	1.82031	1.35294	0.500826	2.70141	0.00690465	0.0296825
AC092435.4	1.06385	-1.34014	0.496152	-2.70107	0.0069117	0.0297024
SLC30A8	5.15376	-1.05055	0.389107	-2.6999	0.00693593	0.0297779
LINC01661	0.831359	1.24044	0.459555	2.69922	0.00695021	0.0298249
IGHV1OR15-9	2.75649	1.11018	0.411369	2.69873	0.00696041	0.0298543
AC016734.1	1.11315	2.10891	0.782035	2.6967	0.00700303	0.0300155
AL121835.2	0.738505	1.26969	0.470897	2.69633	0.00701089	0.030042
AC093838.1	4.42681	-1.43643	0.533427	-2.69284	0.00708468	0.0302783
MTHFD2P1	0.715747	1.33891	0.497935	2.68892	0.00716835	0.0305701
NKX6-2	2.40994	1.14428	0.42591	2.68667	0.00721676	0.0307188
OAZ1P1	28.3557	1.31583	0.489866	2.68611	0.00722891	0.0307549
AC109635.2	1.436	1.7463	0.650297	2.68538	0.00724469	0.0308147
AC104958.1	1.26985	1.22948	0.458873	2.67935	0.00737663	0.0312724
AP001122.1	1.59452	1.13513	0.423783	2.67857	0.0073938	0.0313327
AC010406.1	0.558794	-1.1557	0.431854	-2.67613	0.0074478	0.0315099
FP671120.6	1.47418	1.77263	0.663861	2.67019	0.00758093	0.0319144
AC131568.1	1.08666	1.10724	0.414737	2.66973	0.00759119	0.0319501
LINC02030	1.88134	-1.41935	0.531825	-2.66883	0.00761162	0.0320172
MTCO1P17	0.501662	-1.26047	0.47298	-2.66496	0.00769972	0.0323041
IGHJ1	1.13523	1.33165	0.50085	2.65877	0.00784261	0.0328111
LINC01987	0.700087	1.09012	0.410039	2.65858	0.00784711	0.0328219
AL353730.1	1.21161	-1.02441	0.385342	-2.65845	0.00785014	0.0328234
AC092868.2	0.638973	1.13023	0.425721	2.65485	0.00793435	0.0330848
AC007222.2	0.688366	1.57415	0.592981	2.65463	0.00793943	0.0330961
TP53TG3D	1.7433	1.13861	0.428956	2.65437	0.0079457	0.0331106
LINC02405	0.740792	1.3973	0.527651	2.64814	0.0080935	0.0335816
CEACAMP5	1.26668	1.07855	0.407565	2.64632	0.00813734	0.0337087
WWC3-AS1	0.587072	1.12525	0.425312	2.6457	0.00815226	0.0337627
MAGEA12	2.67269	-1.45797	0.551126	-2.64544	0.00815844	0.0337742
AC080112.4	0.608728	1.08272	0.409474	2.64417	0.0081892	0.0338407
TECRL	6.49866	2.96036	1.12055	2.64189	0.00824454	0.0340305
KCNA1	1.24772	1.05568	0.40036	2.63682	0.00836881	0.0344123
IGHV1-69-2	16.673	1.4135	0.536648	2.63394	0.00843997	0.0346411
ENOX1-AS2	1.31952	-1.28182	0.487163	-2.6312	0.00850842	0.0348833
GABRA4	1.0109	1.07457	0.408396	2.63119	0.00850874	0.0348833
AC005165.3	0.722255	1.47338	0.561944	2.62193	0.00874328	0.0356689
AC123567.2	0.618248	1.0837	0.414156	2.61665	0.00887971	0.0361262
LINC00316	0.714307	1.06799	0.408332	2.61549	0.00890985	0.0362161
AL355596.2	1.34458	1.99794	0.764178	2.61449	0.00893603	0.0363019
AC113615.2	1.64017	1.0261	0.39249	2.61433	0.00894014	0.0363062
MRLN	3.20796	1.09465	0.419177	2.61143	0.00901635	0.0365724
AP003467.2	0.604919	-1.10306	0.422905	-2.6083	0.00909938	0.0368523
AC004597.1	1.31729	1.52725	0.58641	2.60441	0.00920328	0.0371846
PITX3	1.28094	1.26843	0.487865	2.59996	0.00932356	0.0376111
VGLL2	3.67091	2.6362	1.01414	2.59944	0.00933767	0.0376467
AL357552.2	1.14038	1.22165	0.470554	2.59619	0.00942647	0.0379192
LINC02523	4.45747	1.03941	0.400518	2.59515	0.00945489	0.0380088
LINC01612	16.1623	1.13959	0.439193	2.59473	0.00946642	0.0380424
AC027243.2	0.902329	1.04557	0.403297	2.59256	0.00952641	0.038248
LINC01821	2.93105	1.17577	0.453962	2.59001	0.00959739	0.0384941
LINC01448	0.683099	-1.32163	0.511313	-2.58478	0.00974411	0.0389436
HCG22	1.51147	1.1184	0.433217	2.58161	0.00983414	0.0392147
AC011593.1	1.95767	-1.61263	0.624796	-2.58105	0.00985006	0.0392651
PTCHD1-AS	1.00656	1.02576	0.39794	2.57767	0.00994679	0.0395756
LINC02722	2.43781	1.21885	0.473981	2.57151	0.0101255	0.0401531
FOXI3	2.13404	-1.09854	0.427327	-2.57073	0.0101484	0.0402167
AC015920.1	0.750241	1.36025	0.529338	2.56972	0.010178	0.0403246
ARGFX	0.689141	1.26981	0.494288	2.56896	0.0102005	0.0403915
SEC24AP1	0.714489	1.14145	0.444497	2.56796	0.0102298	0.0404898
COL2A1	3847.46	1.0996	0.428872	2.56393	0.0103496	0.0408643
AC009142.1	1.11027	1.3103	0.51124	2.56299	0.0103776	0.0409462
LINC02253	0.96952	1.05099	0.410528	2.5601	0.0104641	0.041198
LINC01522	0.658538	1.03031	0.402902	2.55722	0.0105512	0.0414496
AC006148.1	1.35099	1.11394	0.43639	2.55263	0.0106912	0.0418159
AC005414.1	0.649214	1.36192	0.533896	2.55091	0.0107442	0.0419863
AC092924.2	1.3443	1.04856	0.411654	2.54718	0.0108598	0.0423223
RAB5CP1	0.910047	-1.0049	0.394553	-2.54693	0.0108674	0.0423474
RN7SL472P	1.35022	-1.44701	0.568318	-2.54612	0.0108926	0.0424178
IGLV3-12	2.48064	1.06064	0.416961	2.54374	0.0109674	0.0426579
IGHV3-35	2.37091	1.07777	0.424562	2.53853	0.0111318	0.0431865
OR10A6	1.54188	1.06508	0.419629	2.53816	0.0111437	0.0432168
BPIFA2	1.13841	1.41653	0.55978	2.53051	0.0113897	0.0439323
MYH1	4.12803	1.38253	0.547103	2.527	0.0115041	0.0442637
LINC00366	0.72949	1.02518	0.406801	2.52011	0.0117318	0.0449509
AC016705.1	1.2713	1.04877	0.416419	2.51854	0.0117844	0.0450945
AC019118.2	0.713305	-1.00234	0.398556	-2.51494	0.0119053	0.0453773
IGLV5-48	1.29401	1.40706	0.559957	2.51281	0.0119775	0.0456183
FGF6	0.611218	1.35771	0.540626	2.51136	0.0120266	0.0457671
ANKRD20A9P	1.70772	-1.76467	0.703851	-2.50717	0.0121702	0.0461875
LINC01643	0.639093	1.14988	0.459118	2.50453	0.0122613	0.0464123
OR6A2	0.908649	1.31133	0.524275	2.50122	0.0123766	0.0467299
MC2R	0.675535	1.25843	0.503988	2.49694	0.012527	0.0471682
AC037471.2	1.84191	1.97353	0.790708	2.49591	0.0125636	0.0472811
IAPP	13.816	1.18163	0.474905	2.48815	0.0128409	0.0480492
VSTM2A-OT1	14.4237	1.07825	0.433357	2.48813	0.0128416	0.0480492
AC027243.1	1.05594	1.07466	0.432107	2.48702	0.0128817	0.0481488
LHCGR	1.1308	1.05644	0.424997	2.48576	0.0129276	0.0482849
AC112493.1	2.68436	-1.37797	0.556299	-2.47702	0.0132484	0.0491745
LINC02046	1.08954	1.40228	0.566161	2.47683	0.0132555	0.049191
SCTR-AS1	1.50138	1.04415	0.421751	2.47574	0.013296	0.0493
AC012078.2	0.543366	1.02732	0.415118	2.47476	0.0133324	0.0493993
OR9K1P	0.649434	1.26784	0.51286	2.47209	0.0134324	0.049713
PRAME	79.3173	-1.00964	0.408646	-2.4707	0.0134848	0.0498654
