# Supplementary material for: Integrated multi-omics profiling of immune microenvironment and drug resistance signatures for precision prognosis in prostate cancer
Source: Cancer Drug Resist. 2025 Jun 25;8:31. doi: 10.20517/cdr.2025.47 (PMC12366425; doi:10.20517/cdr.2025.47)
Supplement: Supplementary file 1 [file cdr-8-31-SupplementaryMaterials.zip › cdr8047-Supplementary Tables/cdr8047-Supplementary Table 8.xlsx]

## Sheet: table S2
	ONTOLOGY	ID	Description	GeneRatio	BgRatio	pvalue	p.adjust	qvalue	geneID	Count
GO:0030017	CC	GO:0030017	sarcomere	75/1056	214/19869	1.6745e-41	7.83665e-39	5.81667e-39	MYH7/NRAP/MYL2/LMOD2/ACTA1/MYOZ3/MYH2/TCAP/XIRP2/SYNPO/FLNA/FLNC/LDB3/KY/LMOD1/ASB2/PGM5/SYNPO2L/ADRA1A/JPH2/MYL3/TNNT3/SYNPO2/NEXN/ACTC1/MMP2/CASQ2/ANK2/MYOZ2/DES/CSRP3/KLHL41/SCN5A/ATP2B4/MYOM1/TNNC1/MYL9/KLHL40/MYH6/SLC8A1/TNNT1/CAV3/MYOM3/ACTN2/TPM2/CRYAB/CASQ1/SYNC/SMPX/UNC45B/MYOZ1/SMTNL2/CACNA1S/C10orf71/TIMP4/MYL1/MYPN/MYH3/RYR1/TRIM63/SCN1A/STYXL2/ABRA/TNNC2/TNNI1/NEB/ANKRD1/MYH8/TNNI2/M…	75
GO:0043292	CC	GO:0043292	contractile fiber	79/1056	242/19869	4.49364e-41	1.05151e-38	7.80474e-39	MYH7/NRAP/MYL2/LMOD2/ACTA1/MYOZ3/MYH2/TCAP/XIRP2/SYNPO/FLNA/FLNC/LDB3/KY/LMOD1/ASB2/PGM5/ACTA2/SYNPO2L/ADRA1A/JPH2/MYL3/TNNT3/KCNJ8/SYNPO2/NEXN/ACTC1/MMP2/CASQ2/ANK2/MYH11/MYOZ2/DES/CSRP3/KLHL41/SCN5A/ATP2B4/MYOM1/TNNC1/MYL9/KLHL40/SYNM/MYH6/SLC8A1/TNNT1/CAV3/MYOM3/ACTN2/TPM2/CRYAB/CASQ1/SYNC/SMPX/UNC45B/MYOZ1/SMTNL2/CACNA1S/C10orf71/TIMP4/MYL1/MYPN/MYH3/RYR1/TRIM63/SCN1A/STYXL2/ABRA/TNNC2/TNNI1/…	79
GO:0030016	CC	GO:0030016	myofibril	77/1056	233/19869	1.7428e-40	2.71877e-38	2.01798e-38	MYH7/NRAP/MYL2/LMOD2/ACTA1/MYOZ3/MYH2/TCAP/XIRP2/SYNPO/FLNA/FLNC/LDB3/KY/LMOD1/ASB2/PGM5/SYNPO2L/ADRA1A/JPH2/MYL3/TNNT3/KCNJ8/SYNPO2/NEXN/ACTC1/MMP2/CASQ2/ANK2/MYOZ2/DES/CSRP3/KLHL41/SCN5A/ATP2B4/MYOM1/TNNC1/MYL9/KLHL40/SYNM/MYH6/SLC8A1/TNNT1/CAV3/MYOM3/ACTN2/TPM2/CRYAB/CASQ1/SYNC/SMPX/UNC45B/MYOZ1/SMTNL2/CACNA1S/C10orf71/TIMP4/MYL1/MYPN/MYH3/RYR1/TRIM63/SCN1A/STYXL2/ABRA/TNNC2/TNNI1/NEB/ANKRD1/M…	77
GO:0006936	BP	GO:0006936	muscle contraction	86/1006	351/18903	5.43544e-34	2.63891e-30	2.22453e-30	MYH7/MYL2/LMOD2/ACTA1/MYH2/TCAP/FLNA/LMOD1/ACTA2/STAC/GNAO1/ADRA1A/ATP1A2/MYL3/CAV1/TNNT3/KCNJ8/SCN2B/SCN7A/CASQ2/ANK2/MYH11/MYOCD/DES/CSRP3/KLHL41/SCN5A/MYLK/PRKG1/ATP2B4/MYOM1/TNNC1/P2RX1/MYL9/SYNM/PLN/MYH6/PDE5A/SLC8A1/TNNT1/CAV3/MYOM3/EDNRB/NMUR1/CNN1/TPM2/TRDN/KBTBD13/CRYAB/CASQ1/P2RX2/ADRA1B/SGCA/SMPX/KCNJ3/DRD1/P2RX6/SLC8A3/CACNA1S/CKMT2/MYL1/CHRM2/EDN3/SCN4A/MYBPH/MYH3/RYR1/KCNE5/CTNNA3/T…	86
GO:0003012	BP	GO:0003012	muscle system process	97/1006	455/18903	6.57051e-33	1.59499e-29	1.34453e-29	MYH7/PI16/MYL2/LMOD2/ACTA1/SLN/MYH2/TCAP/FLNA/LMOD1/ACTA2/STAC/GNAO1/ADRA1A/ATP1A2/MYL3/CAV1/TNNT3/KCNJ8/SCN2B/SCN7A/CASQ2/ANK2/MYH11/MYOCD/MYOZ2/DES/CSRP3/KLHL41/SCN5A/MYLK/PRKG1/ATP2B4/MYOM1/TNNC1/P2RX1/MYL9/SYNM/PLN/MYH6/PDE5A/SLC8A1/TNNT1/CAV3/MYOM3/EDNRB/NMUR1/CNN1/TPM2/TRDN/KBTBD13/CRYAB/CASQ1/P2RX2/ADRA1B/SGCA/SMPX/KCNJ3/DRD1/P2RX6/SLC8A3/MYOZ1/CACNA1S/GATA5/CKMT2/MYL1/CHRM2/EDN3/SCN4A/MYB…	97
GO:0031674	CC	GO:0031674	I band	49/1056	143/19869	5.77014e-27	6.75106e-25	5.01091e-25	MYH7/NRAP/MYOZ3/TCAP/XIRP2/SYNPO/FLNA/FLNC/LDB3/KY/ASB2/PGM5/SYNPO2L/ADRA1A/JPH2/MYL3/SYNPO2/NEXN/ACTC1/CASQ2/ANK2/MYOZ2/DES/CSRP3/SCN5A/ATP2B4/MYL9/KLHL40/MYH6/SLC8A1/CAV3/ACTN2/CRYAB/CASQ1/SYNC/UNC45B/MYOZ1/SMTNL2/CACNA1S/C10orf71/MYPN/RYR1/TRIM63/SCN1A/NEB/ANKRD1/MYOT/MYO18B/IGFN1	49
GO:0030018	CC	GO:0030018	Z disc	43/1056	130/19869	4.05405e-23	3.79459e-21	2.8165e-21	MYH7/NRAP/MYOZ3/TCAP/XIRP2/SYNPO/FLNA/FLNC/LDB3/KY/ASB2/PGM5/SYNPO2L/ADRA1A/JPH2/SYNPO2/NEXN/CASQ2/ANK2/MYOZ2/DES/CSRP3/SCN5A/ATP2B4/MYL9/MYH6/SLC8A1/CAV3/ACTN2/CRYAB/CASQ1/SYNC/UNC45B/MYOZ1/C10orf71/MYPN/RYR1/TRIM63/SCN1A/NEB/MYOT/MYO18B/IGFN1	43
GO:0055001	BP	GO:0055001	muscle cell development	49/1006	191/18903	9.71319e-21	1.57192e-17	1.32508e-17	MYH7/PI16/NRAP/MYL2/LMOD2/ACTA1/TCAP/FLNC/LDB3/LMOD1/ASB2/PGM5/SYNPO2L/ADRA1A/TNNT3/TBX5/ACTC1/ANK2/MYH11/BMP4/MYOZ2/CSRP3/KLHL41/WFIKKN2/MYL9/KLHL40/MYH6/SLC8A1/TNNT1/CAV3/ACTN2/CASQ1/P2RX2/PDGFRA/MYOZ1/CACNA1S/MYPN/MYH3/RYR1/DNER/NEB/ANKRD1/TBX18/IGF1/AGT/MYOG/SGCZ/MYO18B/MYF6	49
GO:0007517	BP	GO:0007517	muscle organ development	67/1006	348/18903	2.04028e-20	2.47639e-17	2.08753e-17	MYH7/MYL2/ACTA1/TCAP/XIRP2/TCF21/ETV1/KY/ZFPM2/ASB2/ITGA7/JPH2/FHL1/MYL3/CAV1/SPEG/ACTC1/MYOCD/BMP4/MYOZ2/DES/COL19A1/SGCG/CSRP3/KLHL41/MYLK/TAGLN/TNNC1/KLHL40/MYH6/CAV3/LAMA2/MEOX2/RBFOX1/TCF23/CRYAB/CASQ1/P2RX2/SGCA/EPHB1/NOG/UNC45B/MYOZ1/CACNA1S/MYH3/SMYD1/RYR1/RXRG/TRIM72/CHODL/DNER/MIR145/WNT2/CNTFR/TNNI1/NEB/ANKRD1/IGF1/MYOG/MYMX/NPHS1/PAX3/METTL21C/CHRNA1/MYF6/PAX7/VGLL2	67
GO:0042692	BP	GO:0042692	muscle cell differentiation	73/1006	409/18903	3.70975e-20	3.60216e-17	3.03652e-17	MYH7/PI16/NRAP/MYL2/LMOD2/ACTA1/TCAP/FOXF1/FLNC/LDB3/LMOD1/PLPP7/EHD2/ASB2/PGM5/SYNPO2L/ADRA1A/FGF10/TNNT3/TBX5/SPEG/ACTC1/ANK2/MYH11/PRDM6/MYOCD/BMP4/MYOZ2/ITGA8/CSRP3/KLHL41/WFIKKN2/MYL9/KLHL40/MYH6/SLC8A1/TNNT1/CAV3/EDNRB/ACTN2/LAMA2/CDH2/TCF23/CASQ1/P2RX2/PDGFRA/ADAMTS5/BDNF/MYOZ1/CACNA1S/SCGB3A1/MYPN/ADGRB3/MYH3/SMYD1/RYR1/TRIM72/DNER/MIR145/FBXO40/NOS1/NEB/ANKRD1/TBX18/IGF1/AGT/MYOG/SGCZ/MY…	73
GO:0030239	BP	GO:0030239	myofibril assembly	29/1006	68/18903	1.43669e-19	1.16252e-16	9.79973e-17	MYH7/NRAP/MYL2/LMOD2/ACTA1/TCAP/FLNC/LDB3/LMOD1/PGM5/SYNPO2L/TNNT3/ACTC1/MYH11/MYOZ2/CSRP3/KLHL41/MYL9/MYH6/TNNT1/CAV3/ACTN2/CASQ1/PDGFRA/MYOZ1/MYPN/MYH3/NEB/ANKRD1	29
GO:0055002	BP	GO:0055002	striated muscle cell development	29/1006	69/18903	2.35433e-19	1.6329e-16	1.37649e-16	MYH7/NRAP/MYL2/LMOD2/ACTA1/TCAP/FLNC/LDB3/LMOD1/PGM5/SYNPO2L/TNNT3/ACTC1/MYH11/MYOZ2/CSRP3/KLHL41/MYL9/MYH6/TNNT1/CAV3/ACTN2/CASQ1/PDGFRA/MYOZ1/MYPN/MYH3/NEB/ANKRD1	29
GO:0051146	BP	GO:0051146	striated muscle cell differentiation	59/1006	293/18903	4.27358e-19	2.59353e-16	2.18627e-16	MYH7/PI16/NRAP/MYL2/LMOD2/ACTA1/TCAP/FLNC/LDB3/LMOD1/PLPP7/EHD2/ASB2/PGM5/SYNPO2L/ADRA1A/TNNT3/TBX5/ACTC1/MYH11/MYOCD/BMP4/MYOZ2/CSRP3/KLHL41/MYL9/KLHL40/MYH6/SLC8A1/TNNT1/CAV3/ACTN2/CDH2/CASQ1/P2RX2/PDGFRA/ADAMTS5/BDNF/MYOZ1/CACNA1S/SCGB3A1/MYPN/ADGRB3/MYH3/SMYD1/RYR1/TRIM72/DNER/NOS1/NEB/ANKRD1/TBX18/IGF1/AGT/MYOG/MYO18B/MYMX/NPHS1/MYF6	59
GO:0060537	BP	GO:0060537	muscle tissue development	72/1006	422/18903	9.28041e-19	5.00627e-16	4.22015e-16	MYH7/PI16/NRAP/MYL2/ACTA1/TCAP/XIRP2/TCF21/ZFPM2/ASB2/PGM5/ADRA1A/ITGA7/JPH2/MYL3/CAV1/TBX5/BMP5/ACTC1/MYH11/MYOCD/BMP4/MYOZ2/COL19A1/ITGA8/SGCG/CSRP3/KLHL41/SCN5A/MYLK/TNNC1/KLHL40/PLN/MYH6/SLC8A1/CAV3/FGF2/ACTN2/MEOX2/RBFOX1/CASQ1/EYA1/P2RX2/PDGFRA/EPHB1/NOG/MYOZ1/CACNA1S/GATA5/SMYD1/RYR1/RXRG/DNER/MIR145/WNT2/KCNK2/TNNI1/NEB/ANKRD1/TBX18/IGF1/AGT/MYOG/SGCZ/MYO18B/NPHS1/FGF20/METTL21C/CHRNA1/MY…	72
GO:0006941	BP	GO:0006941	striated muscle contraction	45/1006	181/18903	1.43209e-18	6.9528e-16	5.86102e-16	MYH7/MYL2/TCAP/FLNA/STAC/ADRA1A/ATP1A2/MYL3/CAV1/TNNT3/KCNJ8/SCN2B/CASQ2/ANK2/CSRP3/KLHL41/SCN5A/TNNC1/SYNM/PLN/MYH6/PDE5A/SLC8A1/TNNT1/CAV3/KBTBD13/CASQ1/ADRA1B/SMPX/KCNJ3/SLC8A3/CACNA1S/SCN4A/MYBPH/MYH3/KCNE5/CTNNA3/SCN1A/NOS1/TNNC2/TNNI1/MYH8/TNNI2/CHRNA1/STRIT1	45
GO:0062023	CC	GO:0062023	collagen-containing extracellular matrix	70/1056	433/19869	5.51435e-17	4.30119e-15	3.19252e-15	NCAM1/FBLN1/COL13A1/NDP/LTBP4/TGM4/VIT/SPARCL1/SPON1/CCDC80/SCARA3/EMILIN1/ACTA2/DPT/CLU/DCN/ITIH5/FGF10/ORM1/TNXB/SRPX/GDF10/OGN/COL4A6/ANGPT1/MMP2/SERPINF1/TGFB1I1/WNT2B/FBLN2/COL19A1/PODN/RARRES2/SBSPON/COL14A1/CLEC3B/LAMA2/ANGPTL1/CDH2/COL9A1/PTPRZ1/ADAMTS5/SMOC1/ELANE/LUM/SERPINA5/COL23A1/ATRNL1/KRT1/MMRN1/CTSG/WNT2/MFAP5/CMA1/MYOC/VWC2/BCAN/LRRC15/COL17A1/AGT/TNR/LEFTY2/P3H2/CBLN4/SOST/FREM…	70
GO:0042383	CC	GO:0042383	sarcolemma	36/1056	136/19869	4.59124e-16	3.06957e-14	2.27836e-14	FLNC/PGM5/STAC/ADRA1A/ATP1A2/CAV1/KCNJ8/SCN2B/ANK2/DES/SGCG/SCN5A/ATP2B4/SYNM/KCNB1/SLC8A1/CAV3/LAMA2/AHNAK2/CDH2/CASQ1/SGCA/SYNC/KCNJ3/SLC2A4/SLC8A3/CACNA1S/SLC2A5/RYR1/TRIM72/SCN1A/NOS1/SGCZ/MYOT/CACNG6/FGF6	36
GO:0090257	BP	GO:0090257	regulation of muscle system process	51/1006	256/18903	1.804e-16	7.96218e-14	6.7119e-14	MYH7/PI16/MYL2/SLN/ADRA1A/ATP1A2/MYL3/CAV1/TNNT3/CASQ2/ANK2/MYOCD/SCN5A/PRKG1/ATP2B4/TNNC1/P2RX1/MYL9/PLN/PDE5A/SLC8A1/TNNT1/CAV3/CNN1/KBTBD13/CASQ1/ADRA1B/SGCA/SLC8A3/CACNA1S/GATA5/CHRM2/SCN4A/MYBPH/CTNNA3/TRIM63/MIR145/NOS1/TNNC2/TNNI1/IGF1/TNNI2/AGT/MYOG/PRKAG3/HAND2/OXT/CHRNB4/STRIT1/PROK2/KCNA1	51
GO:0099240	CC	GO:0099240	intrinsic component of synaptic membrane	39/1056	166/19869	2.16796e-15	1.26826e-13	9.41351e-14	FXYD6/NLGN3/ADRA1A/KCNA2/LRFN5/ATP2B4/P2RX1/NRP2/SLC8A1/CNTN1/CDH2/KCNJ3/GRIA1/GPM6A/CNTN2/DRD1/P2RX6/NTRK3/CADM3/CHRM2/DCC/RGS7BP/ADCY8/SLITRK3/LRRTM1/LRRTM3/HTR1B/SORCS3/GRIN2A/GABRA3/NETO1/CHRNA6/SLITRK1/SHISA9/CHRNA1/GABRG2/CACNG5/KCNA1/GABRA4	39
GO:0010927	BP	GO:0010927	cellular component assembly involved in morphogenesis	33/1006	119/18903	1.76771e-15	7.15185e-13	6.02881e-13	MYH7/NRAP/MYL2/LMOD2/ACTA1/TCAP/FLNC/LDB3/LMOD1/PGM5/SYNPO2L/TNNT3/ACTC1/ANK2/MYH11/MYOZ2/CSRP3/KLHL41/MYL9/MYH6/TNNT1/CAV3/CNTN1/ACTN2/CASQ1/PDGFRA/MYOZ1/MYPN/MYH3/MAG/NEB/ANKRD1/PLA2G3	33
GO:0006937	BP	GO:0006937	regulation of muscle contraction	40/1006	174/18903	2.13841e-15	7.98614e-13	6.73209e-13	MYH7/MYL2/ADRA1A/ATP1A2/MYL3/CAV1/TNNT3/CASQ2/ANK2/MYOCD/SCN5A/PRKG1/TNNC1/P2RX1/MYL9/PLN/PDE5A/SLC8A1/TNNT1/CAV3/CNN1/KBTBD13/CASQ1/ADRA1B/SLC8A3/CACNA1S/CHRM2/SCN4A/MYBPH/CTNNA3/MIR145/NOS1/TNNC2/TNNI1/TNNI2/OXT/CHRNB4/STRIT1/PROK2/KCNA1	40
GO:0098936	CC	GO:0098936	intrinsic component of postsynaptic membrane	32/1056	123/19869	3.34683e-14	1.74035e-12	1.29176e-12	FXYD6/NLGN3/ADRA1A/LRFN5/P2RX1/NRP2/SLC8A1/CNTN1/CDH2/GRIA1/CNTN2/DRD1/P2RX6/NTRK3/CHRM2/DCC/RGS7BP/SLITRK3/LRRTM1/LRRTM3/SORCS3/GRIN2A/GABRA3/NETO1/CHRNA6/SLITRK1/SHISA9/CHRNA1/GABRG2/CACNG5/KCNA1/GABRA4	32
GO:0099699	CC	GO:0099699	integral component of synaptic membrane	36/1056	155/19869	3.79176e-14	1.77454e-12	1.31714e-12	FXYD6/NLGN3/ADRA1A/KCNA2/LRFN5/ATP2B4/P2RX1/NRP2/SLC8A1/CDH2/KCNJ3/GRIA1/GPM6A/DRD1/P2RX6/NTRK3/CADM3/CHRM2/DCC/ADCY8/SLITRK3/LRRTM1/LRRTM3/HTR1B/SORCS3/GRIN2A/GABRA3/NETO1/CHRNA6/SLITRK1/SHISA9/CHRNA1/GABRG2/CACNG5/KCNA1/GABRA4	36
GO:0097060	CC	GO:0097060	synaptic membrane	59/1056	378/19869	8.12755e-14	3.4579e-12	2.56659e-12	SORCS2/COL13A1/FXYD6/SYNDIG1/IQSEC3/NLGN3/SYT11/FAIM2/ADRA1A/KCNA2/LRFN5/ANK2/ITGA8/ATP2B4/P2RX1/SNAP25/KCNB1/NRP2/SLC8A1/CNTN1/CDH2/CRYAB/KCTD16/KCNJ3/GRIA1/GPM6A/CNTN2/DRD1/P2RX6/NTRK3/CADM3/CHRM2/DCC/RGS7BP/ADCY8/GRIA2/CHRNA4/SLITRK3/MUSK/LRRTM1/LRRTM3/GABRA1/HTR1B/KCTD8/SORCS3/GRIN2A/GABRA3/DDN/GABRQ/NETO1/CHRNA6/SLITRK1/SHISA9/CHRNB4/CHRNA1/GABRG2/CACNG5/KCNA1/GABRA4	59
GO:0045211	CC	GO:0045211	postsynaptic membrane	48/1056	269/19869	1.1343e-13	4.42378e-12	3.28351e-12	SORCS2/COL13A1/FXYD6/SYNDIG1/IQSEC3/NLGN3/FAIM2/ADRA1A/LRFN5/ANK2/P2RX1/KCNB1/NRP2/SLC8A1/CNTN1/CDH2/KCTD16/GRIA1/CNTN2/DRD1/P2RX6/NTRK3/CHRM2/DCC/RGS7BP/GRIA2/CHRNA4/SLITRK3/MUSK/LRRTM1/LRRTM3/GABRA1/KCTD8/SORCS3/GRIN2A/GABRA3/DDN/GABRQ/NETO1/CHRNA6/SLITRK1/SHISA9/CHRNB4/CHRNA1/GABRG2/CACNG5/KCNA1/GABRA4	48
GO:0019814	CC	GO:0019814	immunoglobulin complex	36/1056	166/19869	3.49303e-13	1.25749e-11	9.3336e-12	CD79B/IGHV3-48/IGLV3-10/IGKV2-28/IGHG4/IGHD/IGHV3-20/IGKV2-24/IGHV3-73/IGHV3-13/IGKV1-9/IGKV3D-11/IGHV2-5/IGHV3-15/IGHV5-51/IGHV7-4-1/IGKV2D-28/IGKV1-16/IGLV1-36/IGKV1D-39/IGHV3-43/IGLV8-61/IGKV2D-29/IGHV3-49/IGHV1-24/IGLV4-60/IGKV1D-13/IGHV1-45/IGHV3-64/IGHV2-70D/IGKV2D-24/IGHJ1/IGHV1-69-2/IGLV3-12/IGHV3-35/IGLV5-48	36
GO:0060047	BP	GO:0060047	heart contraction	46/1006	250/18903	1.19174e-13	4.13278e-11	3.48382e-11	MYH7/MYL2/TCAP/FLNA/ADRA1D/ADRA1A/ATP1A2/MYL3/CAV1/KCNJ8/TBX5/SCN2B/ACTC1/HSPB7/CASQ2/ANK2/DES/SGCG/CSRP3/SCN5A/ATP2B4/TNNC1/PLN/MYH6/PDE5A/SLC8A1/CAV3/EDNRB/TRDN/ADRA1B/KCNJ3/SLC8A3/CHRM2/EDN3/KCNE5/CTNNA3/SCN1A/NOS1/TNNI1/TBX18/TNNI2/AGT/SGCZ/OXT/TH/MYL7	46
GO:0003009	BP	GO:0003009	skeletal muscle contraction	19/1006	44/18903	2.09616e-13	6.36054e-11	5.36176e-11	MYH7/TCAP/STAC/TNNT3/TNNC1/SYNM/TNNT1/CAV3/KBTBD13/CASQ1/SLC8A3/SCN4A/MYH3/TNNC2/TNNI1/MYH8/TNNI2/CHRNA1/STRIT1	19
GO:0045214	BP	GO:0045214	sarcomere organization	19/1006	44/18903	2.09616e-13	6.36054e-11	5.36176e-11	MYH7/LMOD2/TCAP/FLNC/LDB3/SYNPO2L/TNNT3/MYOZ2/CSRP3/KLHL41/MYH6/TNNT1/CAV3/ACTN2/CASQ1/MYOZ1/MYPN/MYH3/ANKRD1	19
GO:0099055	CC	GO:0099055	integral component of postsynaptic membrane	29/1056	118/19869	2.53078e-12	8.46003e-11	6.27937e-11	FXYD6/NLGN3/ADRA1A/LRFN5/P2RX1/NRP2/SLC8A1/CDH2/GRIA1/DRD1/P2RX6/NTRK3/CHRM2/DCC/SLITRK3/LRRTM1/LRRTM3/SORCS3/GRIN2A/GABRA3/NETO1/CHRNA6/SLITRK1/SHISA9/CHRNA1/GABRG2/CACNG5/KCNA1/GABRA4	29
GO:0003015	BP	GO:0003015	heart process	46/1006	261/18903	5.98845e-13	1.71023e-10	1.44168e-10	MYH7/MYL2/TCAP/FLNA/ADRA1D/ADRA1A/ATP1A2/MYL3/CAV1/KCNJ8/TBX5/SCN2B/ACTC1/HSPB7/CASQ2/ANK2/DES/SGCG/CSRP3/SCN5A/ATP2B4/TNNC1/PLN/MYH6/PDE5A/SLC8A1/CAV3/EDNRB/TRDN/ADRA1B/KCNJ3/SLC8A3/CHRM2/EDN3/KCNE5/CTNNA3/SCN1A/NOS1/TNNI1/TBX18/TNNI2/AGT/SGCZ/OXT/TH/MYL7	46
GO:0050879	BP	GO:0050879	multicellular organismal movement	20/1006	57/18903	5.09937e-12	1.29144e-09	1.08865e-09	MYH7/TCAP/MAP1A/STAC/TNNT3/TNNC1/SYNM/TNNT1/CAV3/KBTBD13/CASQ1/SLC8A3/SCN4A/MYH3/TNNC2/TNNI1/MYH8/TNNI2/CHRNA1/STRIT1	20
GO:0050881	BP	GO:0050881	musculoskeletal movement	20/1006	57/18903	5.09937e-12	1.29144e-09	1.08865e-09	MYH7/TCAP/MAP1A/STAC/TNNT3/TNNC1/SYNM/TNNT1/CAV3/KBTBD13/CASQ1/SLC8A3/SCN4A/MYH3/TNNC2/TNNI1/MYH8/TNNI2/CHRNA1/STRIT1	20
GO:0014706	BP	GO:0014706	striated muscle tissue development	44/1006	257/18903	5.32003e-12	1.29144e-09	1.08865e-09	MYH7/PI16/NRAP/MYL2/TCAP/XIRP2/ZFPM2/ASB2/PGM5/ADRA1A/JPH2/MYL3/TBX5/BMP5/ACTC1/MYH11/MYOCD/BMP4/SGCG/CSRP3/SCN5A/TNNC1/PLN/MYH6/SLC8A1/CAV3/FGF2/ACTN2/EYA1/PDGFRA/NOG/GATA5/WNT2/KCNK2/TNNI1/NEB/ANKRD1/TBX18/IGF1/AGT/SGCZ/MYO18B/FGF20/MYL7	44
GO:0048738	BP	GO:0048738	cardiac muscle tissue development	42/1006	241/18903	8.94552e-12	2.06812e-09	1.74337e-09	MYH7/PI16/NRAP/MYL2/TCAP/XIRP2/ZFPM2/ASB2/ADRA1A/JPH2/MYL3/TBX5/BMP5/ACTC1/MYH11/MYOCD/BMP4/SGCG/CSRP3/SCN5A/TNNC1/PLN/MYH6/SLC8A1/CAV3/FGF2/ACTN2/PDGFRA/NOG/GATA5/WNT2/KCNK2/TNNI1/NEB/ANKRD1/TBX18/IGF1/AGT/SGCZ/MYO18B/FGF20/MYL7	42
GO:0035637	BP	GO:0035637	multicellular organismal signaling	34/1006	170/18903	1.77409e-11	3.91509e-09	3.30031e-09	FLNA/KCNA2/ATP1A2/CAV1/TBX5/SCN2B/SCN7A/CASQ2/ANK2/SCN5A/ATP2B4/P2RX1/PLN/SLC8A1/JAM3/TRDN/KCNJ3/NTRK2/DRD5/DRD1/SLC8A3/KCNMB2/SCN4A/KCNE5/CTNNA3/SCN1A/MAG/TBX18/AGT/TNR/CHRNB4/CHRNA1/CACNG5/KCNA1	34
GO:0031672	CC	GO:0031672	A band	15/1056	36/19869	1.34273e-10	4.18933e-09	3.10949e-09	MYL2/LMOD2/MYL3/ANK2/KLHL41/MYOM1/KLHL40/MYOM3/CRYAB/SMPX/UNC45B/SMTNL2/TRIM63/MYL7/MYH1	15
GO:0050905	BP	GO:0050905	neuromuscular process	32/1006	154/18903	2.42419e-11	5.11715e-09	4.31362e-09	MYH7/ADCY5/TCAP/MAP1A/STAC/TNNT3/TNNC1/SYNM/CDH23/TNNT1/CAV3/JPH4/RBFOX1/KBTBD13/CASQ1/DRD1/SLC8A3/SCN4A/MYH3/SCN1A/TNNC2/TNNI1/MYH8/GRIN2A/TNNI2/PENK/TNR/HMX3/CHRNA1/STRIT1/NKX6-2/KCNA1	32
GO:0022836	MF	GO:0022836	gated channel activity	52/991	341/18432	9.09094e-12	6.71564e-09	5.8423e-09	ANO4/CLIC6/KCNA2/KCNJ8/SCN2B/SCN7A/TRPM3/KCNMB1/KCNS2/SCN5A/P2RX1/SNAP25/KCNB1/P2RX2/KCNAB1/KCNJ3/GRIA1/P2RX6/KCNT2/CLCNKB/CACNA1S/KCNMB2/SCN4A/ANO5/GRIA2/CHRNA4/RYR1/KCNE5/SCN1A/KCNK2/GABRA1/HTR1B/KCNK3/KCNF1/GRIN2A/GABRA3/KCNH5/GABRQ/CLCA4/CHRNA6/SLC17A3/HTR3C/CHRNB4/LRRC38/CHRNA1/CACNG6/CALHM3/GABRG2/CACNG5/KCNJ18/KCNA1/GABRA4	52
GO:0008307	MF	GO:0008307	structural constituent of muscle	17/991	42/18432	1.63001e-11	6.71564e-09	5.8423e-09	MYL2/TCAP/MYL3/NEXN/MYH11/CSRP3/MYOM1/MYL9/SYNM/ACTN2/TPM2/MYBPC2/MYL1/MYBPH/NEB/MYH8/MYOT	17
GO:0005859	CC	GO:0005859	muscle myosin complex	10/1056	15/19869	4.05872e-10	1.18718e-08	8.8117e-09	MYH7/MYH2/MYL3/MYH11/MYL9/MYH6/MYL1/MYH3/MYH8/MYH1	10
GO:0042391	BP	GO:0042391	regulation of membrane potential	58/1006	431/18903	6.89031e-11	1.39385e-08	1.17498e-08	FLNA/NLGN3/ADRA1A/DCN/KCNA2/ATP1A2/FHL1/CAV1/KCNJ8/TBX5/SCN2B/SCN7A/CASQ2/ANK2/SCN5A/P2RX1/PLN/KCNB1/SLC8A1/CAV3/ACTN2/MPP2/TMEM108/TRDN/P2RX2/KCNJ3/GRIA1/NTRK2/DRD1/P2RX6/SLC8A3/KCNMB2/SCN4A/RGS7BP/CHRNA4/NPAS4/TCL1A/KCNE5/CTNNA3/SCN1A/KCNK2/MYOC/GABRA1/TBX18/KCNK3/GRIN2A/GABRA3/CNR2/KCNH5/GABRQ/NETO1/CHRNA6/HTR3C/CHRNB4/CHRNA1/GABRG2/KCNA1/GABRA4	58
GO:0032982	CC	GO:0032982	myosin filament	12/1056	24/19869	7.13189e-10	1.96337e-08	1.45729e-08	MYH7/MYH2/MYH11/MYOM1/MYH6/ACTG2/MYBPC2/MYBPH/MYH3/MYH8/MYO18B/MYH1	12
GO:0006942	BP	GO:0006942	regulation of striated muscle contraction	24/1006	97/18903	1.70024e-10	3.30187e-08	2.78339e-08	MYH7/MYL2/ADRA1A/ATP1A2/MYL3/CAV1/TNNT3/CASQ2/ANK2/SCN5A/PLN/PDE5A/SLC8A1/CAV3/KBTBD13/CASQ1/ADRA1B/SLC8A3/SCN4A/MYBPH/CTNNA3/NOS1/TNNI1/STRIT1	24
GO:0036379	CC	GO:0036379	myofilament	12/1056	25/19869	1.30517e-09	3.39344e-08	2.51875e-08	LMOD2/ACTA1/LMOD1/TNNT3/MYOM1/TNNC1/TNNT1/TPM2/TNNC2/TNNI1/TNNI2/MYBPHL	12
GO:0043500	BP	GO:0043500	muscle adaptation	27/1006	122/18903	1.94169e-10	3.62574e-08	3.0564e-08	MYH7/PI16/ACTA1/TCAP/ADRA1A/MYOZ2/SCN5A/ATP2B4/TNNC1/MYH6/PDE5A/TNNT1/CAV3/CASQ1/SGCA/MYOZ1/CACNA1S/GATA5/TRIM63/MIR145/MYOC/TNNI1/IGF1/AGT/MYOG/PRKAG3/HAND2	27
GO:0006956	BP	GO:0006956	complement activation	28/1006	132/18903	2.56961e-10	4.62055e-08	3.89499e-08	C7/MASP1/CLU/CFD/KRT1/CSMD3/IGHV3-48/IGHG4/CR2/IGHD/IGHV3-20/CFHR3/IGHV3-73/IGHV3-13/COLEC10/IGHV2-5/IGHV3-15/IGHV5-51/IGHV7-4-1/IGHV3-43/IGHV3-49/IGHV1-24/IGHV1-45/CFHR1/IGHV3-64/IGHV2-70D/IGHV1-69-2/IGHV3-35	28
GO:0010959	BP	GO:0010959	regulation of metal ion transport	56/1006	423/18903	2.77227e-10	4.80692e-08	4.0521e-08	SLN/FXYD6/ADCYAP1R1/FLNA/STAC/ATP1A2/JPH2/FHL1/CAV1/SCN2B/CASQ2/ANK2/KCNMB1/KCNS2/SCN5A/MYLK/ATP2B4/P2RX1/PLN/SLC8A1/CAV3/CNTN1/JPH4/ACTN2/TRDN/CAMK2A/CASQ1/P2RX2/KCNAB1/GCK/DRD1/RRAD/EDN3/MS4A1/KCNE5/DPP6/NOS1/KCNK3/AGT/PLP1/NETO1/CD19/GRP/FCRL3/VIP/CHP2/METTL21C/DHRS7C/LRRC38/EPPIN/CACNG6/STRIT1/SEMG1/KCNA1/MRLN/LHCGR	56
GO:0034702	CC	GO:0034702	ion channel complex	43/1056	296/19869	1.95475e-09	4.81485e-08	3.57377e-08	CLIC6/KCNA2/KCNJ8/SCN2B/SCN7A/CASQ2/KCNMB1/KCNS2/SCN5A/KCNB1/TRPC4/KCNAB1/KCNJ3/GRIA1/CLCNKB/CACNA1S/KCNMB2/SCN4A/GRIA2/CHRNA4/RYR1/KCNE5/DPP6/SCN1A/KCNK2/VWC2/GABRA1/KCNF1/GRIN2A/GABRA3/GABRQ/CHRNA6/SHISA9/HTR3C/CHRNB4/LRRC38/CHRNA1/OLFM3/CACNG6/GABRG2/CACNG5/KCNA1/GABRA4	43
GO:1904062	BP	GO:1904062	regulation of cation transmembrane transport	53/1006	394/18903	4.69364e-10	7.8578e-08	6.62391e-08	SLN/FXYD6/ADCYAP1R1/FLNA/NLGN3/STAC/ATP1A2/JPH2/FHL1/CAV1/SCN2B/CASQ2/ANK2/KCNMB1/KCNS2/SCN5A/ATP2B4/P2RX1/PLN/SLC8A1/CAV3/JPH4/ACTN2/TRDN/CASQ1/P2RX2/KCNAB1/DRD1/RRAD/RASGRF1/EDN3/MS4A1/KCNE5/DPP6/NOS1/KCNK3/GRIN2A/AGT/PLP1/NETO1/CD19/GRP/SHISA9/CHP2/METTL21C/DHRS7C/LRRC38/CACNG6/STRIT1/CACNG5/KCNA1/MRLN/LHCGR	53
GO:0008016	BP	GO:0008016	regulation of heart contraction	36/1006	214/18903	7.53844e-10	1.21997e-07	1.0284e-07	MYH7/MYL2/FLNA/ADRA1D/ADRA1A/ATP1A2/MYL3/CAV1/TBX5/SCN2B/HSPB7/CASQ2/ANK2/DES/CSRP3/SCN5A/ATP2B4/PLN/MYH6/PDE5A/SLC8A1/CAV3/EDNRB/TRDN/ADRA1B/KCNJ3/SLC8A3/CHRM2/EDN3/KCNE5/CTNNA3/NOS1/TBX18/AGT/OXT/TH	36
GO:0016529	CC	GO:0016529	sarcoplasmic reticulum	19/1056	73/19869	5.35132e-09	1.25221e-07	9.2944e-08	SLN/IRAG1/JPH2/SRL/CASQ2/KLHL41/PLN/JPH4/TRDN/CASQ1/SLC2A4/CACNA1S/RYR1/NOS1/P3H2/ART1/DHRS7C/STRIT1/MRLN	19
GO:0030315	CC	GO:0030315	T-tubule	16/1056	52/19869	6.13596e-09	1.36744e-07	1.01497e-07	STAC/ADRA1A/ATP1A2/SCN2B/ANK2/SCN5A/ATP2B4/SLC8A1/CAV3/AHNAK2/CASQ1/KCNJ3/SLC2A4/CACNA1S/SCN1A/CACNG6	16
GO:0060538	BP	GO:0060538	skeletal muscle organ development	32/1006	176/18903	8.94045e-10	1.40019e-07	1.18032e-07	ACTA1/TCF21/ASB2/ITGA7/CAV1/MYOCD/MYOZ2/DES/COL19A1/CSRP3/KLHL41/KLHL40/MEOX2/RBFOX1/CASQ1/P2RX2/EPHB1/MYOZ1/CACNA1S/SMYD1/RYR1/RXRG/DNER/CNTFR/ANKRD1/MYOG/MYMX/NPHS1/METTL21C/CHRNA1/MYF6/VGLL2	32
GO:0060048	BP	GO:0060048	cardiac muscle contraction	28/1006	140/18903	1.07144e-09	1.62557e-07	1.37031e-07	MYH7/MYL2/TCAP/FLNA/ADRA1A/ATP1A2/MYL3/CAV1/KCNJ8/SCN2B/CASQ2/ANK2/CSRP3/SCN5A/TNNC1/PLN/MYH6/PDE5A/SLC8A1/CAV3/ADRA1B/KCNJ3/KCNE5/CTNNA3/SCN1A/NOS1/TNNI1/TNNI2	28
GO:0055013	BP	GO:0055013	cardiac muscle cell development	21/1006	83/18903	1.50815e-09	2.2188e-07	1.87039e-07	PI16/NRAP/MYL2/TCAP/ASB2/ADRA1A/TBX5/ACTC1/MYH11/BMP4/CSRP3/MYH6/SLC8A1/CAV3/ACTN2/PDGFRA/NEB/TBX18/IGF1/AGT/MYO18B	21
GO:0033017	CC	GO:0033017	sarcoplasmic reticulum membrane	14/1056	41/19869	1.20476e-08	2.56284e-07	1.90225e-07	SLN/JPH2/SRL/CASQ2/KLHL41/PLN/JPH4/TRDN/CASQ1/RYR1/ART1/DHRS7C/STRIT1/MRLN	14
GO:1903522	BP	GO:1903522	regulation of blood circulation	40/1006	263/18903	1.89227e-09	2.70205e-07	2.27776e-07	MYH7/MYL2/FLNA/ADRA1D/ADRA1A/ATP1A2/MYL3/CAV1/TBX5/SCN2B/HSPB7/MMP2/CASQ2/ANK2/DES/CSRP3/SCN5A/ATP2B4/P2RX1/PLN/MYH6/PDE5A/SLC8A1/CAV3/EDNRB/TRDN/ADRA1B/KCNJ3/SLC8A3/SMTNL2/KCNMB2/CHRM2/EDN3/KCNE5/CTNNA3/NOS1/TBX18/AGT/OXT/TH	40
GO:0005539	MF	GO:0005539	glycosaminoglycan binding	38/991	237/18432	1.38622e-09	3.13337e-07	2.72588e-07	LGR6/COL13A1/LTBP4/VIT/CCDC80/DCN/FGF10/TNXB/SLIT3/BMP4/SPOCK3/CCN5/NRP2/FGF2/CLEC3B/RSPO1/LYVE1/ADAMTS5/SMOC1/ELANE/FGF7/PCOLCE2/HAPLN2/NDNF/PGF/SERPINA5/MPO/APOB/COL23A1/RSPO3/CTSG/CCL23/LRTM1/SAA1/BCAN/CXCL13/LTF/SOST	38
GO:0003779	MF	GO:0003779	actin binding	56/991	439/18432	1.61006e-09	3.13337e-07	2.72588e-07	MYH7/NRAP/MYL2/LMOD2/MYOZ3/MYH2/XIRP2/DAAM2/SYNPO/FLNA/MAP1A/FLNC/LDB3/LMOD1/SYNPO2L/TNS1/MYL3/TNNT3/SYNPO2/NEXN/MYH11/MYOZ2/SORBS1/CSRP3/MYLK/TAGLN/MYOM1/TNNC1/IQGAP3/MYH6/MYOM3/CNN1/ACTN2/TPM2/KBTBD13/KLHL4/SPTB/XIRP1/MYOZ1/MYBPC2/MYPN/ADCY8/MYH3/CTNNA3/ABRA/ESPNL/TNNC2/TNNI1/NEB/KLHL1/MYH8/TNNI2/MYOT/MYO18B/MYO3A/MYH1	56
GO:0008201	MF	GO:0008201	heparin binding	31/991	171/18432	2.23286e-09	3.13337e-07	2.72588e-07	LGR6/COL13A1/CCDC80/FGF10/TNXB/SLIT3/BMP4/CCN5/NRP2/FGF2/CLEC3B/RSPO1/ADAMTS5/SMOC1/ELANE/FGF7/PCOLCE2/NDNF/PGF/SERPINA5/MPO/APOB/COL23A1/RSPO3/CTSG/CCL23/LRTM1/SAA1/CXCL13/LTF/SOST	31
GO:0015267	MF	GO:0015267	channel activity	60/991	494/18432	2.81561e-09	3.13337e-07	2.72588e-07	ANO4/CLIC6/KCNA2/KCNJ8/SCN2B/SCN7A/TRPM3/KCNMB1/KCNS2/SCN5A/P2RX1/SNAP25/KCNB1/AQP5/TRPC4/P2RX2/KCNAB1/KCNJ3/GRIA1/GPM6A/P2RX6/KCNT2/CLCNKB/CACNA1S/KCNMB2/SCN4A/ANO5/GRIA2/SLC14A1/CHRNA4/RYR1/KCNE5/SCN1A/AQP2/KCNK2/GABRA1/HTR1B/KCNK3/KCNF1/GRIN2A/GABRA3/KCNH5/GABRQ/OTOP3/CLCA4/CHRNA6/SLC17A3/HTR3C/AQP10/CHRNB4/LRRC38/CHRNA1/CACNG6/CALHM3/RHCG/GABRG2/CACNG5/KCNJ18/KCNA1/GABRA4	60
GO:0005216	MF	GO:0005216	ion channel activity	56/991	446/18432	2.88429e-09	3.13337e-07	2.72588e-07	ANO4/CLIC6/KCNA2/KCNJ8/SCN2B/SCN7A/TRPM3/KCNMB1/KCNS2/SCN5A/P2RX1/SNAP25/KCNB1/TRPC4/P2RX2/KCNAB1/KCNJ3/GRIA1/GPM6A/P2RX6/KCNT2/CLCNKB/CACNA1S/KCNMB2/SCN4A/ANO5/GRIA2/CHRNA4/RYR1/KCNE5/SCN1A/KCNK2/GABRA1/HTR1B/KCNK3/KCNF1/GRIN2A/GABRA3/KCNH5/GABRQ/OTOP3/CLCA4/CHRNA6/SLC17A3/HTR3C/CHRNB4/LRRC38/CHRNA1/CACNG6/CALHM3/RHCG/GABRG2/CACNG5/KCNJ18/KCNA1/GABRA4	56
GO:0022803	MF	GO:0022803	passive transmembrane transporter activity	60/991	495/18432	3.0421e-09	3.13337e-07	2.72588e-07	ANO4/CLIC6/KCNA2/KCNJ8/SCN2B/SCN7A/TRPM3/KCNMB1/KCNS2/SCN5A/P2RX1/SNAP25/KCNB1/AQP5/TRPC4/P2RX2/KCNAB1/KCNJ3/GRIA1/GPM6A/P2RX6/KCNT2/CLCNKB/CACNA1S/KCNMB2/SCN4A/ANO5/GRIA2/SLC14A1/CHRNA4/RYR1/KCNE5/SCN1A/AQP2/KCNK2/GABRA1/HTR1B/KCNK3/KCNF1/GRIN2A/GABRA3/KCNH5/GABRQ/OTOP3/CLCA4/CHRNA6/SLC17A3/HTR3C/AQP10/CHRNB4/LRRC38/CHRNA1/CACNG6/CALHM3/RHCG/GABRG2/CACNG5/KCNJ18/KCNA1/GABRA4	60
GO:0043025	CC	GO:0043025	neuronal cell body	58/1056	497/19869	1.54387e-08	3.14144e-07	2.3317e-07	SORCS2/PDE1C/SYNPO/FLNA/SYT11/MAP1A/KCNA2/ATP1A2/NEGR1/GFRA1/SV2A/KLHL14/SERPINF1/ITGA8/ZNF804A/RNF112/CD200/KCNB1/TTBK1/SLC8A1/CD22/NTRK1/SRD5A2/ASTN1/CRYAB/CPNE5/P2RX2/GRIA1/GPM6A/CNTN2/P2RX6/SLC8A3/KNDC1/APOB/CHRM2/SLC5A7/RGS7BP/ADCY8/GRIA2/CHRNA4/SNCG/GAP43/SCN1A/PRPH/DNER/KCNK2/SEZ6L/KLHL1/PCSK2/PENK/DDN/CNR2/MYOT/FRMD7/NPY/VIP/TH/KCNA1	58
GO:0002026	BP	GO:0002026	regulation of the force of heart contraction	12/1006	26/18903	2.33561e-09	3.23983e-07	2.73109e-07	MYH7/MYL2/ADRA1A/ATP1A2/MYL3/CAV1/CSRP3/ATP2B4/PLN/MYH6/SLC8A1/NOS1	12
GO:0031032	BP	GO:0031032	actomyosin structure organization	34/1006	204/18903	2.85596e-09	3.80503e-07	3.20754e-07	MYH7/NRAP/MYL2/LMOD2/ACTA1/TCAP/FLNC/LDB3/LMOD1/PGM5/SYNPO2L/TNNT3/ACTC1/MYH11/MYOZ2/SORBS1/CSRP3/KLHL41/MYL9/MYH6/TNNT1/CAV3/CNN1/ACTN2/CASQ1/PDGFRA/MYOZ1/MYPN/MYH3/MYOC/NEB/ANKRD1/FRMD7/MYO18B	34
GO:0001508	BP	GO:0001508	action potential	28/1006	146/18903	2.89982e-09	3.80503e-07	3.20754e-07	FLNA/ADRA1A/KCNA2/ATP1A2/CAV1/KCNJ8/SCN2B/SCN7A/ANK2/SCN5A/P2RX1/KCNB1/SLC8A1/CAV3/KCNJ3/NTRK2/DRD1/KCNMB2/SCN4A/CHRNA4/KCNE5/CTNNA3/SCN1A/TBX18/CNR2/CHRNB4/CHRNA1/KCNA1	28
GO:0098948	CC	GO:0098948	intrinsic component of postsynaptic specialization membrane	19/1056	79/19869	2.19315e-08	4.27663e-07	3.17429e-07	NLGN3/LRFN5/CDH2/GRIA1/P2RX6/DCC/RGS7BP/SLITRK3/LRRTM1/LRRTM3/SORCS3/GRIN2A/GABRA3/NETO1/SLITRK1/SHISA9/CHRNA1/GABRG2/GABRA4	19
GO:0048018	MF	GO:0048018	receptor ligand activity	59/991	491/18432	5.7188e-09	5.23588e-07	4.55497e-07	NDP/FGF10/GDF10/IL33/OGN/BMP5/FLRT2/WNT2B/BMP4/CXCL5/FGF2/WNT6/CMTM5/TSLP/FGF7/BDNF/NRG2/HGF/PGF/PROK1/SCGB3A1/EDN3/CCL21/CTSG/CCL23/PMCHL2/CXCL3/TG/POMC/WNT2/GPHA2/BMP6/TAFA1/IGF1/AGT/CXCL13/PENK/AMH/LEFTY2/CCL20/GRP/CHGB/NPY/OXT/COLEC10/VIP/ALKAL1/CCK/FGF19/UTS2B/CSF3/FGF20/TRH/ADIPOQ/CGA/NRG3/OSTN/FGF6/IAPP	59
GO:0050853	BP	GO:0050853	B cell receptor signaling pathway	26/1006	130/18903	4.20247e-09	5.36921e-07	4.52609e-07	PRKCB/CD22/CD79B/MS4A1/BLK/IGHV3-48/IGHG4/IGHD/IGHV3-20/CD19/FCRL3/IGHV3-73/IGHV3-13/IGHV2-5/IGHV3-15/IGHV5-51/IGHV7-4-1/IGHV3-43/STAP1/IGHV3-49/IGHV1-24/IGHV1-45/IGHV3-64/IGHV2-70D/IGHV1-69-2/IGHV3-35	26
GO:0099634	CC	GO:0099634	postsynaptic specialization membrane	23/1056	115/19869	3.21142e-08	5.81273e-07	4.31444e-07	SORCS2/SYNDIG1/NLGN3/LRFN5/CDH2/GRIA1/P2RX6/DCC/RGS7BP/GRIA2/SLITRK3/LRRTM1/LRRTM3/SORCS3/GRIN2A/GABRA3/NETO1/SLITRK1/SHISA9/CHRNA1/GABRG2/CACNG5/GABRA4	23
GO:0016528	CC	GO:0016528	sarcoplasm	20/1056	89/19869	3.23714e-08	5.81273e-07	4.31444e-07	SLN/IRAG1/JPH2/SRL/CASQ2/KLHL41/PLN/JPH4/TRDN/CASQ1/SLC2A4/SLC8A3/CACNA1S/RYR1/NOS1/P3H2/ART1/DHRS7C/STRIT1/MRLN	20
GO:0016460	CC	GO:0016460	myosin II complex	11/1056	26/19869	3.3535e-08	5.81273e-07	4.31444e-07	MYH7/MYH2/MYL3/MYH11/MYL9/MYH6/MYL1/MYH3/MYH8/MYO18B/MYH1	11
GO:0005865	CC	GO:0005865	striated muscle thin filament	10/1056	21/19869	3.5545e-08	5.94109e-07	4.40971e-07	LMOD2/ACTA1/LMOD1/TNNT3/TNNC1/TNNT1/TPM2/TNNC2/TNNI1/TNNI2	10
GO:0030546	MF	GO:0030546	signaling receptor activator activity	59/991	498/18432	9.67141e-09	7.96924e-07	6.93288e-07	NDP/FGF10/GDF10/IL33/OGN/BMP5/FLRT2/WNT2B/BMP4/CXCL5/FGF2/WNT6/CMTM5/TSLP/FGF7/BDNF/NRG2/HGF/PGF/PROK1/SCGB3A1/EDN3/CCL21/CTSG/CCL23/PMCHL2/CXCL3/TG/POMC/WNT2/GPHA2/BMP6/TAFA1/IGF1/AGT/CXCL13/PENK/AMH/LEFTY2/CCL20/GRP/CHGB/NPY/OXT/COLEC10/VIP/ALKAL1/CCK/FGF19/UTS2B/CSF3/FGF20/TRH/ADIPOQ/CGA/NRG3/OSTN/FGF6/IAPP	59
GO:0006959	BP	GO:0006959	humoral immune response	44/1006	320/18903	7.2612e-09	8.88167e-07	7.48701e-07	C7/MASP1/CLU/RARRES2/CXCL5/CFD/ELANE/EXO1/MS4A1/KRT1/FCER2/CTSG/PGC/CXCL3/CSMD3/DEFA5/IGHV3-48/CXCL13/IGHG4/CR2/IGHD/IGHV3-20/CFHR3/LTF/IGHV3-73/DMBT1/IGHV3-13/COLEC10/IGHV2-5/IGHV3-15/IGHV5-51/SEMG2/IGHV7-4-1/DEFA6/IGHV3-43/IGHV3-49/IGHV1-24/SEMG1/IGHV1-45/CFHR1/IGHV3-64/IGHV2-70D/IGHV1-69-2/IGHV3-35	44
GO:0055006	BP	GO:0055006	cardiac cell development	21/1006	90/18903	7.31755e-09	8.88167e-07	7.48701e-07	PI16/NRAP/MYL2/TCAP/ASB2/ADRA1A/TBX5/ACTC1/MYH11/BMP4/CSRP3/MYH6/SLC8A1/CAV3/ACTN2/PDGFRA/NEB/TBX18/IGF1/AGT/MYO18B	21
GO:1902495	CC	GO:1902495	transmembrane transporter complex	47/1056	379/19869	5.822e-08	9.3955e-07	6.97372e-07	CLIC6/KCNA2/ATP1A2/KCNJ8/SCN2B/SCN7A/CASQ2/KCNMB1/KCNS2/SCN5A/PLN/KCNB1/TRPC4/KCNAB1/KCNJ3/GRIA1/CLCNKB/CACNA1S/KCNMB2/SCN4A/GRIA2/CHRNA4/RYR1/KCNE5/DPP6/SCN1A/KCNK2/VWC2/GABRA1/KCNF1/GRIN2A/GABRA3/GABRQ/CHRNA6/SHISA9/HTR3C/CHRNB4/LRRC38/CHRNA1/ATP12A/OLFM3/CACNG6/ATP1B4/GABRG2/CACNG5/KCNA1/GABRA4	47
GO:0042571	CC	GO:0042571	immunoglobulin complex, circulating	18/1056	76/19869	6.6248e-08	1.00013e-06	7.42338e-07	IGHV3-48/IGHG4/IGHD/IGHV3-20/IGHV3-73/IGHV3-13/IGHV2-5/IGHV3-15/IGHV5-51/IGHV7-4-1/IGHV3-43/IGHV3-49/IGHV1-24/IGHV1-45/IGHV3-64/IGHV2-70D/IGHV1-69-2/IGHV3-35	18
GO:0099060	CC	GO:0099060	integral component of postsynaptic specialization membrane	18/1056	76/19869	6.6248e-08	1.00013e-06	7.42338e-07	NLGN3/LRFN5/CDH2/GRIA1/P2RX6/DCC/SLITRK3/LRRTM1/LRRTM3/SORCS3/GRIN2A/GABRA3/NETO1/SLITRK1/SHISA9/CHRNA1/GABRG2/GABRA4	18
GO:0006816	BP	GO:0006816	calcium ion transport	54/1006	440/18903	8.83205e-09	1.04584e-06	8.81617e-07	SLN/ADCYAP1R1/FLNA/STAC/ADRA1A/ATP1A2/JPH2/CAV1/CASQ2/ANK2/PRKCB/TRPM3/MYLK/ATP2B4/P2RX1/CDH23/PLN/SLC8A1/CAV3/EDNRB/FGF2/NMUR1/JPH4/TRPC4/TRDN/CAMK2A/CASQ1/P2RX2/GPM6A/GCK/DRD1/SLC8A3/RRAD/CACNA1S/MS4A1/CCL21/CHRNA4/RYR1/NOS1/GRIN2A/AGT/PLP1/CD19/FCRL3/METTL21C/DHRS7C/HTR2C/EPPIN/CACNG6/STRIT1/SEMG1/CACNG5/MRLN/LHCGR	54
GO:0007519	BP	GO:0007519	skeletal muscle tissue development	29/1006	164/18903	1.05383e-08	1.21818e-06	1.02689e-06	ACTA1/TCF21/ASB2/ITGA7/CAV1/MYOCD/MYOZ2/COL19A1/CSRP3/KLHL41/KLHL40/MEOX2/RBFOX1/CASQ1/P2RX2/EPHB1/MYOZ1/CACNA1S/SMYD1/RYR1/RXRG/DNER/ANKRD1/MYOG/NPHS1/METTL21C/CHRNA1/MYF6/VGLL2	29
GO:0007204	BP	GO:0007204	positive regulation of cytosolic calcium ion concentration	33/1006	205/18903	1.18658e-08	1.33973e-06	1.12936e-06	ADCY5/ADCYAP1R1/ADRA1D/ADRA1A/JPH2/CAV1/C1QTNF1/SLC8A1/CAV3/EDNRB/JPH4/P2RX2/ADRA1B/PDGFRA/DRD1/ADCY8/GPR20/GPR55/SAA1/LPAR4/NOS1/CXCR2/CCKBR/GPR174/CXCR1/AGT/CXCL13/OXT/CXCR5/HTR2C/PROK2/IAPP/LHCGR	33
GO:0050808	BP	GO:0050808	synapse organization	53/1006	432/18903	1.22859e-08	1.35563e-06	1.14276e-06	SYNDIG1/SYNPO/FLNA/NLGN3/KY/SPARCL1/NEGR1/LRFN5/ADGRL3/FLRT2/CHRDL1/PAK3/CTTNBP2/ZNF804A/NRP2/NTRK1/TMEM108/CDH2/P2RX2/GPM6A/NTRK2/CNTN2/DRD1/EPHB1/FRMPD4/BDNF/SLC8A3/NTRK3/C1QL1/CACNA1S/ADGRB3/SNCG/NPAS4/SLITRK3/GAP43/CBLN2/DNER/MUSK/LRRTM1/LRRTM3/GABRA1/SEZ6L/BCAN/ST8SIA2/MYOT/TNR/IGFN1/CBLN4/OXT/SLITRK1/NEFH/CHRNA1/GABRG2	53
GO:0005581	CC	GO:0005581	collagen trimer	19/1056	86/19869	9.51167e-08	1.39108e-06	1.03252e-06	COL13A1/SCARA3/EMILIN1/C1QTNF1/COL4A6/COL19A1/COL14A1/C1QTNF7/GLDN/COL9A1/LUM/C1QL1/COL23A1/CCBE1/COL17A1/COLEC10/C1QL2/ADIPOQ/COL2A1	19
GO:0002455	BP	GO:0002455	humoral immune response mediated by circulating immunoglobulin	24/1006	119/18903	1.38821e-08	1.49772e-06	1.26254e-06	C7/CLU/EXO1/FCER2/CSMD3/IGHV3-48/IGHG4/CR2/IGHD/IGHV3-20/IGHV3-73/IGHV3-13/IGHV2-5/IGHV3-15/IGHV5-51/IGHV7-4-1/IGHV3-43/IGHV3-49/IGHV1-24/IGHV1-45/IGHV3-64/IGHV2-70D/IGHV1-69-2/IGHV3-35	24
GO:0009897	CC	GO:0009897	external side of plasma membrane	53/1056	462/19869	1.13272e-07	1.6064e-06	1.19233e-06	NCAM1/NT5E/ITGA9/ITGA7/CD248/GFRA1/SCARA5/ITGA8/P2RX1/F10/CD22/CD79B/ASTN1/KCNJ3/PDGFRA/SLC2A4/SERPINA5/MS4A1/CLEC17A/GRIA2/CHRNA4/FCER2/IL13RA2/WNT2/CNTFR/CXCR2/CXCR1/IGHV3-48/VTCN1/FOLR1/IGHG4/IGHD/IGHV3-20/CD19/IGHV3-73/IGHV3-13/COLEC10/CXCR5/IGHV2-5/IGHV3-15/IGHV5-51/IGHV7-4-1/BTN1A1/IGHV3-43/IGHV3-49/IGHV1-24/CLEC4M/IGHV1-45/IGHV3-64/IGHV2-70D/IGHV1-69-2/IGHV3-35/LHCGR	53
GO:0007611	BP	GO:0007611	learning or memory	39/1006	273/18903	1.79851e-08	1.89821e-06	1.60014e-06	NLGN3/SYT11/MAP1A/ATP1A2/SERPINF1/ITGA8/SNAP25/TTBK1/NTRK1/JPH4/MEIS2/GRIA1/NTRK2/CNTN2/DRD5/PTPRZ1/DRD1/SLC2A4/NOG/BDNF/AFF2/SLC8A3/C1QL1/RASGRF1/ADCY8/ADGRB3/NPAS4/PTCHD1/MUSK/KCNK2/BCHE/SORCS3/GRIN2A/AGT/TNR/NETO1/OXT/VIP/TH	39
GO:0034987	MF	GO:0034987	immunoglobulin receptor binding	19/991	79/18432	2.6161e-08	1.9597e-06	1.70485e-06	FLNA/IGHV3-48/IGHG4/IGHD/IGHV3-20/IGHV3-73/IGHV3-13/IGHV2-5/IGHV3-15/IGHV5-51/IGHV7-4-1/IGHV3-43/IGHV3-49/IGHV1-24/IGHV1-45/IGHV3-64/IGHV2-70D/IGHV1-69-2/IGHV3-35	19
GO:0070252	BP	GO:0070252	actin-mediated cell contraction	22/1006	104/18903	2.22307e-08	2.29639e-06	1.93579e-06	MYH7/MYH2/FLNA/ACTA2/ATP1A2/CAV1/KCNJ8/SCN2B/ACTC1/ANK2/SCN5A/TNNC1/PLN/MYH6/CAV3/KCNJ3/MYL1/MYH3/KCNE5/CTNNA3/SCN1A/MYH8	22
GO:0006939	BP	GO:0006939	smooth muscle contraction	23/1006	113/18903	2.31027e-08	2.33675e-06	1.96981e-06	ACTA2/ADRA1A/ATP1A2/CAV1/MYH11/MYOCD/MYLK/PRKG1/ATP2B4/P2RX1/SLC8A1/EDNRB/NMUR1/CNN1/P2RX2/DRD1/CHRM2/EDN3/MIR145/AGT/OXT/CHRNB4/PROK2	23
GO:0005261	MF	GO:0005261	cation channel activity	45/991	346/18432	3.66746e-08	2.51832e-06	2.19082e-06	KCNA2/KCNJ8/SCN2B/SCN7A/TRPM3/KCNMB1/KCNS2/SCN5A/P2RX1/SNAP25/KCNB1/TRPC4/P2RX2/KCNAB1/KCNJ3/GRIA1/GPM6A/P2RX6/KCNT2/CACNA1S/KCNMB2/SCN4A/GRIA2/CHRNA4/RYR1/KCNE5/SCN1A/KCNK2/HTR1B/KCNK3/KCNF1/GRIN2A/KCNH5/OTOP3/CHRNA6/HTR3C/CHRNB4/LRRC38/CHRNA1/CACNG6/CALHM3/RHCG/CACNG5/KCNJ18/KCNA1	45
GO:0007200	BP	GO:0007200	phospholipase C-activating G protein-coupled receptor signaling pathway	22/1006	105/18903	2.67292e-08	2.64837e-06	2.2325e-06	ADRA1D/ADRA1A/PTH1R/EDNRB/NMUR1/ACTN2/ADRA1B/DRD5/DRD1/CHRM2/GPR20/GPR55/NPR3/LPAR4/CXCR2/CCKBR/GPR174/AGT/GRP/VIP/HTR2C/LHCGR	22
GO:0097553	BP	GO:0097553	calcium ion transmembrane import into cytosol	30/1006	182/18903	3.13562e-08	3.04469e-06	2.56659e-06	ADCYAP1R1/FLNA/ADRA1A/ATP1A2/JPH2/CAV1/CASQ2/ANK2/ATP2B4/P2RX1/PLN/SLC8A1/FGF2/JPH4/TRDN/CASQ1/P2RX2/DRD1/SLC8A3/CACNA1S/MS4A1/CCL21/RYR1/NOS1/GRIN2A/CD19/METTL21C/DHRS7C/HTR2C/LHCGR	30
GO:0006958	BP	GO:0006958	complement activation, classical pathway	22/1006	106/18903	3.20579e-08	3.05179e-06	2.57257e-06	C7/CLU/CSMD3/IGHV3-48/IGHG4/CR2/IGHD/IGHV3-20/IGHV3-73/IGHV3-13/IGHV2-5/IGHV3-15/IGHV5-51/IGHV7-4-1/IGHV3-43/IGHV3-49/IGHV1-24/IGHV1-45/IGHV3-64/IGHV2-70D/IGHV1-69-2/IGHV3-35	22
GO:0050890	BP	GO:0050890	cognition	42/1006	314/18903	3.56221e-08	3.32588e-06	2.80362e-06	NLGN3/SYT11/MAP1A/ATP1A2/SERPINF1/ITGA8/SNAP25/TTBK1/NTRK1/JPH4/MEIS2/GRIA1/NTRK2/CNTN2/DRD5/PTPRZ1/DRD1/SLC2A4/MGAT3/NOG/BDNF/AFF2/SLC8A3/C1QL1/RASGRF1/ADCY8/ADGRB3/CHRNA4/NPAS4/PTCHD1/MUSK/KCNK2/BCHE/SORCS3/GRIN2A/AGT/TNR/NETO1/OXT/VIP/TH/LHCGR	42
GO:0006813	BP	GO:0006813	potassium ion transport	36/1006	247/18903	3.75776e-08	3.44225e-06	2.90172e-06	FLNA/KCNA2/ATP1A2/FHL1/CAV1/KCNJ8/CASQ2/ANK2/KCNMB1/KCNS2/SNAP25/KCNB1/CAV3/ACTN2/KCNAB1/KCNJ3/GCK/DRD1/KCNT2/KCNMB2/EDN3/KCNE5/DPP6/KCNK2/NOS1/KCNK3/KCNF1/KCNH5/NETO1/GRP/VIP/LRRC38/ATP12A/ATP1B4/KCNJ18/KCNA1	36
GO:0007416	BP	GO:0007416	synapse assembly	30/1006	184/18903	4.04515e-08	3.63689e-06	3.0658e-06	SYNDIG1/NLGN3/NEGR1/LRFN5/ADGRL3/FLRT2/NTRK1/CDH2/GPM6A/NTRK2/DRD1/EPHB1/BDNF/NTRK3/ADGRB3/NPAS4/SLITRK3/GAP43/CBLN2/DNER/MUSK/LRRTM1/LRRTM3/GABRA1/ST8SIA2/IGFN1/CBLN4/OXT/SLITRK1/GABRG2	30
GO:0034703	CC	GO:0034703	cation channel complex	32/1056	222/19869	2.69801e-07	3.71373e-06	2.75648e-06	KCNA2/KCNJ8/SCN2B/SCN7A/CASQ2/KCNMB1/KCNS2/SCN5A/KCNB1/TRPC4/KCNAB1/KCNJ3/GRIA1/CACNA1S/KCNMB2/SCN4A/GRIA2/RYR1/KCNE5/DPP6/SCN1A/KCNK2/VWC2/KCNF1/GRIN2A/SHISA9/HTR3C/LRRC38/OLFM3/CACNG6/CACNG5/KCNA1	32
GO:0099572	CC	GO:0099572	postsynaptic specialization	42/1056	342/19869	3.82992e-07	5.12115e-06	3.80113e-06	SORCS2/SYNDIG1/IQSEC3/SYNPO/NLGN3/SYT11/LRFN5/PAK3/ITGA8/RNF112/SLC8A1/MPP2/TMEM108/CDH2/CAMK2A/CRYAB/CPEB1/GRIA1/NTRK2/P2RX6/SLC8A3/DCC/RGS7BP/ADCY8/GRIA2/SLITRK3/GAP43/LRRTM1/LRRTM3/NOS1/SORCS3/GRIN2A/GABRA3/FABP5/NETO1/SLITRK1/SHISA9/NEFH/CHRNA1/GABRG2/CACNG5/GABRA4	42
GO:1990351	CC	GO:1990351	transporter complex	47/1056	405/19869	4.22492e-07	5.49239e-06	4.07667e-06	CLIC6/KCNA2/ATP1A2/KCNJ8/SCN2B/SCN7A/CASQ2/KCNMB1/KCNS2/SCN5A/PLN/KCNB1/TRPC4/KCNAB1/KCNJ3/GRIA1/CLCNKB/CACNA1S/KCNMB2/SCN4A/GRIA2/CHRNA4/RYR1/KCNE5/DPP6/SCN1A/KCNK2/VWC2/GABRA1/KCNF1/GRIN2A/GABRA3/GABRQ/CHRNA6/SHISA9/HTR3C/CHRNB4/LRRC38/CHRNA1/ATP12A/OLFM3/CACNG6/ATP1B4/GABRG2/CACNG5/KCNA1/GABRA4	47
GO:0019226	BP	GO:0019226	transmission of nerve impulse	18/1006	76/18903	6.72735e-08	5.93842e-06	5.00592e-06	KCNA2/SCN7A/SCN5A/P2RX1/JAM3/NTRK2/DRD5/DRD1/KCNMB2/SCN4A/SCN1A/MAG/AGT/TNR/CHRNB4/CHRNA1/CACNG5/KCNA1	18
GO:0005244	MF	GO:0005244	voltage-gated ion channel activity	31/991	201/18432	1.12078e-07	6.59662e-06	5.73875e-06	CLIC6/KCNA2/KCNJ8/SCN2B/SCN7A/KCNS2/SCN5A/SNAP25/KCNB1/KCNAB1/KCNJ3/KCNT2/CLCNKB/CACNA1S/SCN4A/RYR1/KCNE5/SCN1A/KCNK2/HTR1B/KCNK3/KCNF1/GRIN2A/KCNH5/SLC17A3/LRRC38/CACNG6/CALHM3/CACNG5/KCNJ18/KCNA1	31
GO:0022832	MF	GO:0022832	voltage-gated channel activity	31/991	201/18432	1.12078e-07	6.59662e-06	5.73875e-06	CLIC6/KCNA2/KCNJ8/SCN2B/SCN7A/KCNS2/SCN5A/SNAP25/KCNB1/KCNAB1/KCNJ3/KCNT2/CLCNKB/CACNA1S/SCN4A/RYR1/KCNE5/SCN1A/KCNK2/HTR1B/KCNK3/KCNF1/GRIN2A/KCNH5/SLC17A3/LRRC38/CACNG6/CALHM3/CACNG5/KCNJ18/KCNA1	31
GO:0043204	CC	GO:0043204	perikaryon	25/1056	154/19869	5.74413e-07	7.20863e-06	5.35054e-06	SORCS2/SYNPO/FLNA/SYT11/KCNA2/ITGA8/RNF112/KCNB1/ASTN1/CRYAB/CPNE5/SLC8A3/KNDC1/SLC5A7/RGS7BP/GAP43/PRPH/PCSK2/PENK/DDN/CNR2/NPY/VIP/TH/KCNA1	25
GO:0043197	CC	GO:0043197	dendritic spine	27/1056	175/19869	5.85316e-07	7.20863e-06	5.35054e-06	SORCS2/SYNDIG1/SYNPO/SYT11/ATP1A2/CTTNBP2/ITGA8/ZNF804A/SLC8A1/ACTN2/MPP2/CAMK2A/CRYAB/GRIA1/GPM6A/NTRK2/DRD1/FRMPD4/P2RX6/SLC8A3/RGS7BP/GRIA2/NOS1/GRIN2A/DDN/SHISA9/MYL7	27
GO:0044309	CC	GO:0044309	neuron spine	27/1056	176/19869	6.5702e-07	7.88424e-06	5.852e-06	SORCS2/SYNDIG1/SYNPO/SYT11/ATP1A2/CTTNBP2/ITGA8/ZNF804A/SLC8A1/ACTN2/MPP2/CAMK2A/CRYAB/GRIA1/GPM6A/NTRK2/DRD1/FRMPD4/P2RX6/SLC8A3/RGS7BP/GRIA2/NOS1/GRIN2A/DDN/SHISA9/MYL7	27
GO:1901681	MF	GO:1901681	sulfur compound binding	37/991	270/18432	1.58606e-07	8.43672e-06	7.33956e-06	LGR6/COL13A1/CCDC80/FGF10/TNXB/SLIT3/BMP4/CCN5/P2RX1/NRP2/FGF2/CLEC3B/FST/RSPO1/ADAMTS5/SMOC1/ELANE/FGF7/PCOLCE2/HPSE2/NDNF/PGF/SERPINA5/GAL3ST3/MPO/APOB/COL23A1/RSPO3/CTSG/CCL23/LRTM1/SAA1/SOAT2/CXCL13/LTF/SOST/FGF20	37
GO:0005201	MF	GO:0005201	extracellular matrix structural constituent	28/991	173/18432	1.6382e-07	8.43672e-06	7.33956e-06	FBLN1/COL13A1/LTBP4/SPON1/EMILIN1/DPT/DCN/TNXB/SRPX/OGN/COL4A6/FBLN2/COL19A1/PODN/SBSPON/COL14A1/LAMA2/COL9A1/LUM/COL23A1/MMRN1/MFAP5/COL17A1/MUC5AC/MUC4/ADIPOQ/OPTC/COL2A1	28
GO:0098889	CC	GO:0098889	intrinsic component of presynaptic membrane	17/1056	80/19869	8.04074e-07	9.40766e-06	6.98275e-06	FXYD6/ADRA1A/KCNA2/ATP2B4/P2RX1/CNTN1/CDH2/KCNJ3/GPM6A/DRD1/CADM3/CHRM2/RGS7BP/ADCY8/HTR1B/CHRNA6/KCNA1	17
GO:0099177	BP	GO:0099177	regulation of trans-synaptic signaling	52/1006	449/18903	1.12404e-07	9.74506e-06	8.21482e-06	SORCS2/NLGN3/SYT11/MAP1A/ADRA1A/ATP1A2/PRKCB/CHRDL1/P2RX1/SNAP25/KCNB1/NTRK1/JPH4/MPP2/LAMA2/TMEM108/CDH2/CAMK2A/GRIA1/NTRK2/CNTN2/DRD5/DRD1/EPHB1/NOG/BDNF/SLC8A3/GFAP/RASGRF1/CHRM2/DCC/ADCY8/SNCG/NPAS4/CA7/LRRTM1/HTR1B/BCHE/SORCS3/GRIN2A/AGT/CNR2/TNR/FABP5/NETO1/CHRNA6/OXT/SHISA9/CHRNB4/ADIPOQ/NRG3/CACNG5	52
GO:0016459	CC	GO:0016459	myosin complex	14/1056	56/19869	9.39382e-07	1.07227e-05	7.95882e-06	MYH7/MYL2/MYH2/MYL3/MYH11/MYL9/MYH6/MYL1/MYH3/MYH8/MYO18B/MYO3A/MYL7/MYH1	14
GO:0043266	BP	GO:0043266	regulation of potassium ion transport	22/1006	114/18903	1.26231e-07	1.07518e-05	9.06345e-06	FLNA/FHL1/CAV1/CASQ2/ANK2/KCNMB1/KCNS2/CAV3/ACTN2/KCNAB1/GCK/DRD1/EDN3/KCNE5/DPP6/NOS1/KCNK3/NETO1/GRP/VIP/LRRC38/KCNA1	22
GO:0043502	BP	GO:0043502	regulation of muscle adaptation	20/1006	97/18903	1.50679e-07	1.24034e-05	1.04557e-05	MYH7/PI16/ADRA1A/SCN5A/ATP2B4/TNNC1/PDE5A/TNNT1/CAV3/CASQ1/SGCA/GATA5/TRIM63/MIR145/TNNI1/IGF1/AGT/MYOG/PRKAG3/HAND2	20
GO:0015837	BP	GO:0015837	amine transport	21/1006	106/18903	1.52232e-07	1.24034e-05	1.04557e-05	SYT11/KCNA2/ATP1A2/SV2A/KCNB1/DRD1/CHRNA4/SNCG/SLC38A3/SYT6/HTR1B/AGT/SLC18A2/CHRNA6/OXT/VIP/FGF20/TRH/TH/FFAR3/RHCG	21
GO:0070296	BP	GO:0070296	sarcoplasmic reticulum calcium ion transport	13/1006	42/18903	1.53286e-07	1.24034e-05	1.04557e-05	SLN/ATP1A2/CASQ2/ANK2/PLN/SLC8A1/TRDN/CASQ1/RYR1/METTL21C/DHRS7C/STRIT1/MRLN	13
GO:0006874	BP	GO:0006874	cellular calcium ion homeostasis	38/1006	284/18903	1.57284e-07	1.25182e-05	1.05525e-05	FLNA/ATP1A2/JPH2/PTH1R/CAV1/SV2A/CASQ2/ANK2/PRKCB/CSRP3/ATP2B4/P2RX1/CDH23/PLN/SLC8A1/CAV3/FGF2/JPH4/TRPC4/TRDN/CASQ1/GRIA1/DRD5/DRD1/ELANE/SLC8A3/EDN3/ADCY8/CCL21/RYR1/CCL23/NOS1/HTR1B/CD19/METTL21C/DHRS7C/HTR2C/LHCGR	38
GO:0072507	BP	GO:0072507	divalent inorganic cation homeostasis	44/1006	356/18903	1.72745e-07	1.3527e-05	1.14029e-05	NT5E/FLNA/ATP1A2/JPH2/PTH1R/CAV1/SV2A/CASQ2/ANK2/PRKCB/CSRP3/ATP2B4/P2RX1/CDH23/PLN/SLC8A1/CAV3/FGF2/JPH4/TRPC4/TRDN/CASQ1/GRIA1/DRD5/DRD1/ELANE/SLC8A3/EDN3/ADCY8/CCL21/RYR1/CCL23/NOS1/HTR1B/CD19/CIB3/METTL21C/DHRS7C/HTR2C/MT1B/MT4/SLC30A8/KCNA1/LHCGR	44
GO:0055074	BP	GO:0055074	calcium ion homeostasis	40/1006	309/18903	1.83267e-07	1.41232e-05	1.19054e-05	NT5E/FLNA/ATP1A2/JPH2/PTH1R/CAV1/SV2A/CASQ2/ANK2/PRKCB/CSRP3/ATP2B4/P2RX1/CDH23/PLN/SLC8A1/CAV3/FGF2/JPH4/TRPC4/TRDN/CASQ1/GRIA1/DRD5/DRD1/ELANE/SLC8A3/EDN3/ADCY8/CCL21/RYR1/CCL23/NOS1/HTR1B/CD19/CIB3/METTL21C/DHRS7C/HTR2C/LHCGR	40
GO:0070588	BP	GO:0070588	calcium ion transmembrane transport	43/1006	345/18903	1.88183e-07	1.42754e-05	1.20338e-05	SLN/ADCYAP1R1/FLNA/STAC/ADRA1A/ATP1A2/JPH2/CAV1/CASQ2/ANK2/TRPM3/ATP2B4/P2RX1/PLN/SLC8A1/CAV3/EDNRB/FGF2/JPH4/TRPC4/TRDN/CASQ1/P2RX2/GPM6A/DRD1/SLC8A3/RRAD/CACNA1S/MS4A1/CCL21/RYR1/NOS1/GRIN2A/PLP1/CD19/METTL21C/DHRS7C/HTR2C/CACNG6/STRIT1/CACNG5/MRLN/LHCGR	43
GO:0031430	CC	GO:0031430	M band	9/1056	23/19869	1.35842e-06	1.51367e-05	1.12351e-05	LMOD2/ANK2/KLHL41/MYOM1/MYOM3/CRYAB/SMPX/SMTNL2/TRIM63	9
GO:0072503	BP	GO:0072503	cellular divalent inorganic cation homeostasis	41/1006	323/18903	2.20716e-07	1.64858e-05	1.3897e-05	FLNA/ATP1A2/JPH2/PTH1R/CAV1/SV2A/CASQ2/ANK2/PRKCB/CSRP3/ATP2B4/P2RX1/CDH23/PLN/SLC8A1/CAV3/FGF2/JPH4/TRPC4/TRDN/CASQ1/GRIA1/DRD5/DRD1/ELANE/SLC8A3/EDN3/ADCY8/CCL21/RYR1/CCL23/NOS1/HTR1B/CD19/METTL21C/DHRS7C/HTR2C/MT1B/MT4/SLC30A8/LHCGR	41
GO:0035296	BP	GO:0035296	regulation of tube diameter	25/1006	147/18903	2.35099e-07	1.70359e-05	1.43608e-05	VSTM4/ADRA1D/ACTA2/ADRA1A/ATP1A2/CAV1/MMP2/KCNMB1/PRKG1/P2RX1/SLC8A1/EDNRB/ADRA1B/DRD5/DRD1/SMTNL2/KCNMB2/EDN3/NPR3/NOS1/HTR1B/ADRB3/AGT/CPS1/UTS2B	25
GO:0097746	BP	GO:0097746	blood vessel diameter maintenance	25/1006	147/18903	2.35099e-07	1.70359e-05	1.43608e-05	VSTM4/ADRA1D/ACTA2/ADRA1A/ATP1A2/CAV1/MMP2/KCNMB1/PRKG1/P2RX1/SLC8A1/EDNRB/ADRA1B/DRD5/DRD1/SMTNL2/KCNMB2/EDN3/NPR3/NOS1/HTR1B/ADRB3/AGT/CPS1/UTS2B	25
GO:0050804	BP	GO:0050804	modulation of chemical synaptic transmission	51/1006	448/18903	2.54933e-07	1.82015e-05	1.53433e-05	SORCS2/NLGN3/SYT11/MAP1A/ADRA1A/ATP1A2/PRKCB/CHRDL1/P2RX1/SNAP25/KCNB1/NTRK1/JPH4/MPP2/LAMA2/TMEM108/CDH2/CAMK2A/GRIA1/NTRK2/CNTN2/DRD5/DRD1/EPHB1/NOG/BDNF/SLC8A3/GFAP/RASGRF1/CHRM2/DCC/ADCY8/SNCG/NPAS4/CA7/LRRTM1/HTR1B/BCHE/SORCS3/GRIN2A/AGT/CNR2/TNR/NETO1/CHRNA6/OXT/SHISA9/CHRNB4/ADIPOQ/NRG3/CACNG5	51
GO:0035150	BP	GO:0035150	regulation of tube size	25/1006	148/18903	2.68834e-07	1.89158e-05	1.59455e-05	VSTM4/ADRA1D/ACTA2/ADRA1A/ATP1A2/CAV1/MMP2/KCNMB1/PRKG1/P2RX1/SLC8A1/EDNRB/ADRA1B/DRD5/DRD1/SMTNL2/KCNMB2/EDN3/NPR3/NOS1/HTR1B/ADRB3/AGT/CPS1/UTS2B	25
GO:0043501	BP	GO:0043501	skeletal muscle adaptation	10/1006	25/18903	2.73873e-07	1.8995e-05	1.60123e-05	MYH7/ACTA1/MYOZ2/TNNC1/TNNT1/MYOZ1/CACNA1S/TRIM63/MYOC/TNNI1	10
GO:0014902	BP	GO:0014902	myotube differentiation	23/1006	129/18903	2.95856e-07	2.02307e-05	1.70539e-05	ACTA1/PLPP7/EHD2/MYOCD/KLHL41/KLHL40/CAV3/P2RX2/ADAMTS5/BDNF/CACNA1S/SCGB3A1/ADGRB3/SMYD1/RYR1/TRIM72/DNER/NOS1/IGF1/MYOG/MYMX/NPHS1/MYF6	23
GO:0035051	BP	GO:0035051	cardiocyte differentiation	26/1006	159/18903	3.01883e-07	2.03562e-05	1.71597e-05	PI16/NRAP/MYL2/TCAP/ASB2/ADRA1A/TBX5/ACTC1/MYH11/MYOCD/BMP4/CSRP3/MYH6/SLC8A1/CAV3/ACTN2/PDGFRA/PITX2/MIR145/NEB/TBX18/IGF1/AGT/FOLR1/MYO18B/HAND2	26
GO:0044853	CC	GO:0044853	plasma membrane raft	20/1056	113/19869	1.9225e-06	2.0924e-05	1.55306e-05	ADCYAP1R1/PTGIS/CAVIN1/EHD2/ADRA1A/ATP1A2/CAV1/SORBS1/MAL/SCN5A/ATP2B4/CAV3/TRPC4/CDH2/MLC1/ADRA1B/MS4A1/ADCY8/CD177/SLC22A6	20
GO:0033275	BP	GO:0033275	actin-myosin filament sliding	8/1006	16/18903	5.49434e-07	3.65411e-05	3.08032e-05	MYH7/MYH2/ACTC1/TNNC1/MYH6/MYL1/MYH3/MYH8	8
GO:0055007	BP	GO:0055007	cardiac muscle cell differentiation	22/1006	124/18903	5.8205e-07	3.81872e-05	3.21907e-05	PI16/NRAP/MYL2/TCAP/ASB2/ADRA1A/TBX5/ACTC1/MYH11/MYOCD/BMP4/CSRP3/MYH6/SLC8A1/CAV3/ACTN2/PDGFRA/NEB/TBX18/IGF1/AGT/MYO18B	22
GO:0043270	BP	GO:0043270	positive regulation of ion transport	37/1006	289/18903	6.91089e-07	4.47365e-05	3.77116e-05	ADCYAP1R1/FLNA/NLGN3/STAC/JPH2/FHL1/CAV1/ANK2/KCNMB1/SCN5A/MYLK/P2RX1/KCNB1/CNTN1/ACTN2/TRDN/CAMK2A/CASQ1/P2RX2/DRD1/EDN3/MS4A1/KCNE5/SLC38A3/NOS1/KCNK3/AGT/PLP1/CD19/OXT/CHP2/TRH/LRRC38/PLA2G3/STRIT1/KCNA1/LHCGR	37
GO:0014888	BP	GO:0014888	striated muscle adaptation	14/1006	55/18903	7.50195e-07	4.79237e-05	4.03983e-05	MYH7/ACTA1/TCAP/MYOZ2/ATP2B4/TNNC1/MYH6/TNNT1/MYOZ1/CACNA1S/TRIM63/MYOC/TNNI1/MYOG	14
GO:0051965	BP	GO:0051965	positive regulation of synapse assembly	15/1006	63/18903	7.71985e-07	4.8116e-05	4.05605e-05	SYNDIG1/NLGN3/FLRT2/NTRK1/NTRK2/EPHB1/BDNF/ADGRB3/SLITRK3/CBLN2/LRRTM1/LRRTM3/ST8SIA2/OXT/SLITRK1	15
GO:1903169	BP	GO:1903169	regulation of calcium ion transmembrane transport	28/1006	188/18903	7.73028e-07	4.8116e-05	4.05605e-05	SLN/ADCYAP1R1/STAC/ATP1A2/JPH2/CAV1/CASQ2/ANK2/P2RX1/PLN/SLC8A1/CAV3/JPH4/TRDN/CASQ1/P2RX2/DRD1/RRAD/MS4A1/NOS1/PLP1/CD19/METTL21C/DHRS7C/CACNG6/STRIT1/MRLN/LHCGR	28
GO:0098982	CC	GO:0098982	GABA-ergic synapse	15/1056	72/19869	4.59849e-06	4.89112e-05	3.63039e-05	IQSEC3/NLGN3/ADRA1A/SV2A/LRFN5/DRD1/SLITRK3/GAP43/LRRTM1/GABRA1/GABRA3/CBLN4/SLITRK1/GABRG2/GABRA4	15
GO:0002027	BP	GO:0002027	regulation of heart rate	20/1006	107/18903	7.97815e-07	4.90303e-05	4.13312e-05	MYH7/ADRA1D/ADRA1A/CAV1/SCN2B/CASQ2/ANK2/SCN5A/PLN/MYH6/SLC8A1/CAV3/EDNRB/ADRA1B/KCNJ3/EDN3/KCNE5/CTNNA3/AGT/OXT	20
GO:0032279	CC	GO:0032279	asymmetric synapse	38/1056	327/19869	5.14815e-06	5.35408e-05	3.97401e-05	SORCS2/SYNDIG1/IQSEC3/SYNPO/NLGN3/SYT11/LRFN5/PAK3/ITGA8/RNF112/SLC8A1/MPP2/TMEM108/CDH2/CAMK2A/CRYAB/CPEB1/GRIA1/NTRK2/P2RX6/SLC8A3/CHRM2/DCC/RGS7BP/ADCY8/GRIA2/SLITRK3/GAP43/LRRTM3/NOS1/SORCS3/GRIN2A/FABP5/NETO1/SLITRK1/SHISA9/NEFH/CACNG5	38
GO:0005901	CC	GO:0005901	caveola	16/1056	82/19869	5.491e-06	5.48293e-05	4.06965e-05	ADCYAP1R1/PTGIS/CAVIN1/EHD2/ADRA1A/ATP1A2/CAV1/SORBS1/SCN5A/ATP2B4/CAV3/TRPC4/MLC1/ADRA1B/ADCY8/SLC22A6	16
GO:0099056	CC	GO:0099056	integral component of presynaptic membrane	15/1056	73/19869	5.50636e-06	5.48293e-05	4.06965e-05	FXYD6/ADRA1A/KCNA2/ATP2B4/P2RX1/CDH2/KCNJ3/GPM6A/DRD1/CADM3/CHRM2/ADCY8/HTR1B/CHRNA6/KCNA1	15
GO:0071805	BP	GO:0071805	potassium ion transmembrane transport	31/1006	223/18903	9.39036e-07	5.69877e-05	4.80391e-05	FLNA/KCNA2/ATP1A2/FHL1/CAV1/KCNJ8/CASQ2/ANK2/KCNMB1/KCNS2/SNAP25/KCNB1/CAV3/ACTN2/KCNAB1/KCNJ3/KCNT2/KCNMB2/EDN3/KCNE5/DPP6/KCNK2/KCNK3/KCNF1/KCNH5/NETO1/GRP/LRRC38/ATP12A/KCNJ18/KCNA1	31
GO:0030198	BP	GO:0030198	extracellular matrix organization	39/1006	318/18903	1.04578e-06	6.26825e-05	5.28396e-05	FBLN1/COL13A1/FOXF1/VIT/CCDC80/EMILIN1/DPT/TNXB/CAV1/COL4A6/MMP2/FLRT2/MYH11/FBLN2/COL19A1/ITGA8/COL14A1/LAMA2/COL9A1/PDGFRA/ADAMTS5/SMOC1/ELANE/HPSE2/HAPLN2/LUM/NDNF/GFAP/COL23A1/FOXF2/CTSG/CMA1/COL17A1/AGT/TNR/WDR72/NPHS1/OPTC/COL2A1	39
GO:0008217	BP	GO:0008217	regulation of blood pressure	28/1006	191/18903	1.07012e-06	6.33591e-05	5.341e-05	ADRA1D/EMILIN1/ACTA2/ADRA1A/ATP1A2/PTGS1/P2RX1/MYH6/TRHDE/EDNRB/P2RX2/ADRA1B/DRD5/EDN3/SLC2A5/CTSG/NPR3/POMC/CMA1/NOS1/ADRB3/AGT/NPY/OXT/UTS2B/SUCNR1/ADIPOQ/FFAR3	28
GO:0060415	BP	GO:0060415	muscle tissue morphogenesis	16/1006	73/18903	1.10334e-06	6.45388e-05	5.44044e-05	MYH7/MYL2/TCAP/XIRP2/ZFPM2/MYL3/ACTC1/MYLK/TNNC1/MYH6/NOG/MIR145/WNT2/TNNI1/ANKRD1/MYF6	16
GO:0043062	BP	GO:0043062	extracellular structure organization	39/1006	319/18903	1.13189e-06	6.54203e-05	5.51475e-05	FBLN1/COL13A1/FOXF1/VIT/CCDC80/EMILIN1/DPT/TNXB/CAV1/COL4A6/MMP2/FLRT2/MYH11/FBLN2/COL19A1/ITGA8/COL14A1/LAMA2/COL9A1/PDGFRA/ADAMTS5/SMOC1/ELANE/HPSE2/HAPLN2/LUM/NDNF/GFAP/COL23A1/FOXF2/CTSG/CMA1/COL17A1/AGT/TNR/WDR72/NPHS1/OPTC/COL2A1	39
GO:0034764	BP	GO:0034764	positive regulation of transmembrane transport	32/1006	237/18903	1.20895e-06	6.90287e-05	5.81893e-05	ADCYAP1R1/FLNA/NLGN3/CLIP3/STAC/JPH2/CAV1/ANK2/KCNMB1/SORBS1/P2RX1/ACTN2/TRDN/CASQ1/P2RX2/DRD1/EDN3/MS4A1/KCNE5/NOS1/KCNK3/IGF1/AGT/PLP1/CD19/ITLN1/CHP2/FGF19/ADIPOQ/LRRC38/KCNA1/LHCGR	32
GO:0006875	BP	GO:0006875	cellular metal ion homeostasis	47/1006	420/18903	1.22275e-06	6.90287e-05	5.81893e-05	FLNA/HEPH/ATP1A2/JPH2/PTH1R/CAV1/SCARA5/SV2A/CASQ2/ANK2/PRKCB/CSRP3/ATP2B4/P2RX1/CDH23/PLN/SLC8A1/CAV3/FGF2/JPH4/TRPC4/TRDN/CASQ1/GRIA1/DRD5/DRD1/ELANE/SLC8A3/EDN3/ADCY8/CCL21/RYR1/CCL23/BMP6/NOS1/HTR1B/AGT/HJV/CD19/METTL21C/DHRS7C/HTR2C/ATP12A/MT1B/MT4/SLC30A8/LHCGR	47
GO:1904064	BP	GO:1904064	positive regulation of cation transmembrane transport	26/1006	171/18903	1.27476e-06	7.11373e-05	5.99668e-05	ADCYAP1R1/FLNA/NLGN3/STAC/JPH2/CAV1/ANK2/KCNMB1/P2RX1/ACTN2/TRDN/CASQ1/P2RX2/DRD1/EDN3/MS4A1/KCNE5/NOS1/KCNK3/AGT/PLP1/CD19/CHP2/LRRC38/KCNA1/LHCGR	26
GO:0045229	BP	GO:0045229	external encapsulating structure organization	39/1006	321/18903	1.32422e-06	7.30576e-05	6.15856e-05	FBLN1/COL13A1/FOXF1/VIT/CCDC80/EMILIN1/DPT/TNXB/CAV1/COL4A6/MMP2/FLRT2/MYH11/FBLN2/COL19A1/ITGA8/COL14A1/LAMA2/COL9A1/PDGFRA/ADAMTS5/SMOC1/ELANE/HPSE2/HAPLN2/LUM/NDNF/GFAP/COL23A1/FOXF2/CTSG/CMA1/COL17A1/AGT/TNR/WDR72/NPHS1/OPTC/COL2A1	39
GO:0005230	MF	GO:0005230	extracellular ligand-gated ion channel activity	16/991	74/18432	1.52738e-06	7.4033e-05	6.44053e-05	P2RX1/P2RX2/GRIA1/P2RX6/GRIA2/CHRNA4/GABRA1/GRIN2A/GABRA3/GABRQ/CHRNA6/HTR3C/CHRNB4/CHRNA1/GABRG2/GABRA4	16
GO:0010001	BP	GO:0010001	glial cell differentiation	31/1006	227/18903	1.38291e-06	7.54386e-05	6.35926e-05	DAAM2/ASPA/CLU/FGF10/IL33/MAL/RNF112/TTBK1/CNTN1/FGF2/TRPC4/CDH2/ID4/NTRK2/CNTN2/PTPRZ1/DRD1/NOG/SLC8A3/NTRK3/GFAP/PRDM8/ZNF488/GAP43/DNER/MAG/MYOC/CRB1/PLP1/NKX2-2/NKX6-2	31
GO:0014003	BP	GO:0014003	oligodendrocyte development	12/1006	43/18903	1.59965e-06	8.62923e-05	7.2742e-05	ASPA/CLU/MAL/CNTN1/ID4/CNTN2/PRDM8/ZNF488/MAG/PLP1/NKX2-2/NKX6-2	12
GO:0014704	CC	GO:0014704	intercalated disc	12/1056	50/19869	8.8645e-06	8.64288e-05	6.4151e-05	NRAP/PGM5/ATP1A2/ANK2/DES/SCN5A/SLC8A1/CAV3/CDH2/CTNNA3/SCN1A/MYH1	12
GO:0015844	BP	GO:0015844	monoamine transport	17/1006	84/18903	1.67974e-06	8.96169e-05	7.55446e-05	SYT11/KCNA2/P2RX1/KCNB1/DRD1/CHRNA4/SNCG/SYT6/NOS1/HTR1B/AGT/SLC18A2/CHRNA6/OXT/VIP/FGF20/FFAR3	17
GO:0048565	BP	GO:0048565	digestive tract development	22/1006	132/18903	1.74357e-06	9.20111e-05	7.75628e-05	FOXF1/TCF21/CLMP/FGF10/GLI2/MYOCD/BMP4/RARRES2/SIX2/HOXD13/EDNRB/DCHS1/PDGFRA/SFRP5/GATA5/FOXF2/CCKBR/MIXL1/CPS1/NPY/NKX2-2/OTC	22
GO:0005179	MF	GO:0005179	hormone activity	21/991	122/18432	2.04274e-06	9.35119e-05	8.13511e-05	EDN3/PMCHL2/TG/POMC/GPHA2/IGF1/AGT/PENK/AMH/GRP/CHGB/NPY/OXT/VIP/CCK/UTS2B/TRH/ADIPOQ/CGA/OSTN/IAPP	21
GO:0008037	BP	GO:0008037	cell recognition	31/1006	230/18903	1.83535e-06	9.51236e-05	8.01866e-05	NEXN/EPHA3/CNTN2/EPHB1/DSCAML1/MYPN/CRTAC1/CCL21/GAP43/OPCML/IGHV3-48/FOLR1/IGHG4/IGHD/IGHV3-20/IGHV3-73/IGHV3-13/COLEC10/IGHV2-5/IGHV3-15/IGHV5-51/IGHV7-4-1/IGHV3-43/IGHV3-49/IGHV1-24/CLEC4M/IGHV1-45/IGHV3-64/IGHV2-70D/IGHV1-69-2/IGHV3-35	31
GO:0006910	BP	GO:0006910	phagocytosis, recognition	19/1006	103/18903	1.84173e-06	9.51236e-05	8.01866e-05	IGHV3-48/IGHG4/IGHD/IGHV3-20/IGHV3-73/IGHV3-13/COLEC10/IGHV2-5/IGHV3-15/IGHV5-51/IGHV7-4-1/IGHV3-43/IGHV3-49/IGHV1-24/IGHV1-45/IGHV3-64/IGHV2-70D/IGHV1-69-2/IGHV3-35	19
GO:0022010	BP	GO:0022010	central nervous system myelination	9/1006	24/18903	2.09122e-06	0.000105759	8.9152e-05	ASPA/CLU/MAL/CNTN1/ID4/CNTN2/MAG/PLP1/NKX6-2	9
GO:0032291	BP	GO:0032291	axon ensheathment in central nervous system	9/1006	24/18903	2.09122e-06	0.000105759	8.9152e-05	ASPA/CLU/MAL/CNTN1/ID4/CNTN2/MAG/PLP1/NKX6-2	9
GO:0051963	BP	GO:0051963	regulation of synapse assembly	19/1006	104/18903	2.14257e-06	0.000107239	9.03997e-05	SYNDIG1/NLGN3/NEGR1/LRFN5/FLRT2/NTRK1/NTRK2/EPHB1/BDNF/NTRK3/ADGRB3/SLITRK3/CBLN2/MUSK/LRRTM1/LRRTM3/ST8SIA2/OXT/SLITRK1	19
GO:0098984	CC	GO:0098984	neuron to neuron synapse	39/1056	351/19869	1.12671e-05	0.000107612	7.9874e-05	SORCS2/SYNDIG1/IQSEC3/SYNPO/NLGN3/SYT11/LRFN5/PAK3/ITGA8/RNF112/SLC8A1/MPP2/TMEM108/CDH2/CAMK2A/CRYAB/CPEB1/GRIA1/NTRK2/P2RX6/SLC8A3/CHRM2/DCC/RGS7BP/ADCY8/GRIA2/SLITRK3/GAP43/LRRTM3/NOS1/SORCS3/GRIN2A/PENK/FABP5/NETO1/SLITRK1/SHISA9/NEFH/CACNG5	39
GO:0042734	CC	GO:0042734	presynaptic membrane	22/1056	148/19869	1.16828e-05	0.000109351	8.11646e-05	FXYD6/SYT11/ADRA1A/KCNA2/ATP2B4/P2RX1/SNAP25/CNTN1/CDH2/KCTD16/KCNJ3/GPM6A/DRD1/CADM3/CHRM2/RGS7BP/ADCY8/HTR1B/KCTD8/GRIN2A/CHRNA6/KCNA1	22
GO:0030048	BP	GO:0030048	actin filament-based movement	22/1006	134/18903	2.25855e-06	0.00011189	9.43204e-05	MYH7/MYH2/FLNA/ACTA2/ATP1A2/CAV1/KCNJ8/SCN2B/ACTC1/ANK2/SCN5A/TNNC1/PLN/MYH6/CAV3/KCNJ3/MYL1/MYH3/KCNE5/CTNNA3/SCN1A/MYH8	22
GO:0051924	BP	GO:0051924	regulation of calcium ion transport	34/1006	268/18903	2.38161e-06	0.000116795	9.84549e-05	SLN/ADCYAP1R1/STAC/ATP1A2/JPH2/CAV1/CASQ2/ANK2/MYLK/P2RX1/PLN/SLC8A1/CAV3/JPH4/TRDN/CAMK2A/CASQ1/P2RX2/DRD1/RRAD/MS4A1/NOS1/AGT/PLP1/CD19/FCRL3/METTL21C/DHRS7C/EPPIN/CACNG6/STRIT1/SEMG1/MRLN/LHCGR	34
GO:0060078	BP	GO:0060078	regulation of postsynaptic membrane potential	23/1006	145/18903	2.46534e-06	0.000119692	0.000100897	NLGN3/P2RX1/MPP2/TMEM108/P2RX2/GRIA1/P2RX6/SLC8A3/RGS7BP/CHRNA4/NPAS4/GABRA1/GRIN2A/GABRA3/GABRQ/NETO1/CHRNA6/HTR3C/CHRNB4/CHRNA1/GABRG2/KCNA1/GABRA4	23
GO:0003007	BP	GO:0003007	heart morphogenesis	33/1006	258/18903	2.78905e-06	0.000134068	0.000113016	MYH7/MYL2/TCAP/XIRP2/FOXF1/FLNA/ZFPM2/ASB2/SYNPO2L/MYL3/TBX5/BMP5/ACTC1/FLRT2/SLIT3/BMP4/TNNC1/MYH6/NRP2/CAV3/DCHS1/EYA1/NOG/GATA5/RYR1/PITX2/WNT2/TNNI1/ANKRD1/FOLR1/HAND2/TH/COL2A1	33
GO:1901890	BP	GO:1901890	positive regulation of cell junction assembly	19/1006	106/18903	2.88146e-06	0.000134195	0.000113122	SYNDIG1/NLGN3/CAV1/TBX5/FLRT2/NTRK1/NTRK2/EPHB1/BDNF/ADGRB3/SLITRK3/CBLN2/LRRTM1/LRRTM3/MYOC/ST8SIA2/AGT/OXT/SLITRK1	19
GO:0014874	BP	GO:0014874	response to stimulus involved in regulation of muscle adaptation	7/1006	14/18903	2.92247e-06	0.000134195	0.000113122	SCN5A/CASQ1/SGCA/TRIM63/AGT/MYOG/PRKAG3	7
GO:0030049	BP	GO:0030049	muscle filament sliding	7/1006	14/18903	2.92247e-06	0.000134195	0.000113122	MYH7/MYH2/TNNC1/MYH6/MYL1/MYH3/MYH8	7
GO:0007617	BP	GO:0007617	mating behavior	11/1006	38/18903	2.9299e-06	0.000134195	0.000113122	P2RX1/EDNRB/KLK14/DRD5/DRD1/OXT/VIP/NHLH2/MTNR1A/TH/SEMG1	11
GO:0019228	BP	GO:0019228	neuronal action potential	11/1006	38/18903	2.9299e-06	0.000134195	0.000113122	KCNA2/SCN7A/SCN5A/P2RX1/DRD1/KCNMB2/SCN4A/SCN1A/CHRNB4/CHRNA1/KCNA1	11
GO:0032432	CC	GO:0032432	actin filament bundle	15/1056	79/19869	1.51419e-05	0.000138949	0.000103134	MYH7/ACTA1/XIRP2/SYNPO/FLNA/LDB3/PGM5/ACTA2/SYNPO2/SORBS1/MYLK/MYL9/MYH6/CRYAB/XIRP1	15
GO:0005516	MF	GO:0005516	calmodulin binding	28/991	200/18432	3.27918e-06	0.000142213	0.000123719	MYH7/PDE1C/MYH2/CAMK1G/MYH11/SCN5A/MYLK/ATP2B4/IQGAP3/MYH6/SLC8A1/CNN1/CAMK2A/SLC8A3/RRAD/CACNA1S/ADCY8/PCP4/MYH3/RYR1/GAP43/NOS1/ARPP21/MYH8/KCNH5/MYO3A/SRY/MYH1	28
GO:0090596	BP	GO:0090596	sensory organ morphogenesis	34/1006	272/18903	3.32143e-06	0.000150706	0.000127041	TCAP/FGF10/TMIE/WNT2B/BMP4/ITGA8/SIX2/FOXI1/CDH23/FAT3/FGF2/AQP5/EYA1/NTRK2/EPHB1/PROM1/NOG/NKD1/FOXF2/PITX2/WNT2/MFAP5/TBX18/CRB1/IGFN1/HMX2/MYO3A/HMX3/RPE65/TH/GBX2/OLFM3/PITX3/COL2A1	34
GO:0006911	BP	GO:0006911	phagocytosis, engulfment	21/1006	127/18903	3.39405e-06	0.000152575	0.000128617	XKR5/IGHV3-48/IGHG4/IGHD/XKR4/IGHV3-20/IGHV3-73/IGHV3-13/IGHV2-5/IGHV3-15/IGHV5-51/IGHV7-4-1/IGHV3-43/STAP1/IGHV3-49/IGHV1-24/IGHV1-45/IGHV3-64/IGHV2-70D/IGHV1-69-2/IGHV3-35	21
GO:0051952	BP	GO:0051952	regulation of amine transport	18/1006	98/18903	3.64538e-06	0.00016237	0.000136873	SYT11/KCNA2/ATP1A2/SV2A/KCNB1/DRD1/CHRNA4/SNCG/SLC38A3/SYT6/HTR1B/AGT/CHRNA6/OXT/VIP/FGF20/TRH/FFAR3	18
GO:0048644	BP	GO:0048644	muscle organ morphogenesis	16/1006	80/18903	3.97362e-06	0.000175381	0.000147841	MYH7/MYL2/TCAP/XIRP2/ZFPM2/MYL3/ACTC1/MYLK/TNNC1/MYH6/NOG/MIR145/WNT2/TNNI1/ANKRD1/MYF6	16
GO:0014069	CC	GO:0014069	postsynaptic density	36/1056	321/19869	1.98029e-05	0.000178226	0.000132286	SORCS2/SYNDIG1/IQSEC3/SYNPO/SYT11/LRFN5/PAK3/ITGA8/RNF112/SLC8A1/MPP2/TMEM108/CDH2/CAMK2A/CRYAB/CPEB1/GRIA1/NTRK2/P2RX6/SLC8A3/DCC/RGS7BP/ADCY8/GRIA2/SLITRK3/GAP43/LRRTM3/NOS1/SORCS3/GRIN2A/FABP5/NETO1/SLITRK1/SHISA9/NEFH/CACNG5	36
GO:1901379	BP	GO:1901379	regulation of potassium ion transmembrane transport	18/1006	99/18903	4.23691e-06	0.000185317	0.000156217	FLNA/FHL1/CAV1/CASQ2/ANK2/KCNMB1/KCNS2/CAV3/ACTN2/KCNAB1/EDN3/KCNE5/DPP6/KCNK3/NETO1/GRP/LRRC38/KCNA1	18
GO:0007612	BP	GO:0007612	learning	23/1006	150/18903	4.45165e-06	0.000192971	0.000162669	NLGN3/SYT11/MAP1A/ATP1A2/SNAP25/JPH4/MEIS2/NTRK2/CNTN2/DRD5/DRD1/NOG/SLC8A3/C1QL1/ADGRB3/NPAS4/BCHE/SORCS3/GRIN2A/AGT/TNR/NETO1/TH	23
GO:0048709	BP	GO:0048709	oligodendrocyte differentiation	18/1006	100/18903	4.91355e-06	0.000211109	0.000177959	DAAM2/ASPA/CLU/IL33/MAL/CNTN1/TRPC4/ID4/NTRK2/CNTN2/PTPRZ1/SLC8A3/PRDM8/ZNF488/MAG/PLP1/NKX2-2/NKX6-2	18
GO:0098978	CC	GO:0098978	glutamatergic synapse	36/1056	324/19869	2.42145e-05	0.000213819	0.000158705	FXYD6/NLGN3/SPARCL1/ADRA1A/SV2A/LRFN5/ADGRL3/ACTC1/PAK3/CTTNBP2/ATP2B4/P2RX1/SNAP25/NRP2/GRIA1/GPM6A/DRD1/EPHB1/P2RX6/NTRK3/CHRM2/RGS7BP/ADCY8/CBLN2/LRRTM3/BCAN/SORCS3/GRIN2A/TNR/NETO1/SLITRK1/SHISA9/NRG3/GABRG2/CACNG5/KCNA1	36
GO:0007613	BP	GO:0007613	memory	20/1006	120/18903	5.09531e-06	0.000216998	0.000182923	SYT11/MAP1A/SERPINF1/ITGA8/GRIA1/DRD1/SLC2A4/BDNF/SLC8A3/RASGRF1/ADCY8/NPAS4/PTCHD1/MUSK/KCNK2/SORCS3/GRIN2A/NETO1/OXT/TH	20
GO:0051937	BP	GO:0051937	catecholamine transport	15/1006	73/18903	5.57923e-06	0.00023554	0.000198554	SYT11/KCNA2/KCNB1/DRD1/CHRNA4/SNCG/SYT6/HTR1B/AGT/SLC18A2/CHRNA6/OXT/VIP/FGF20/FFAR3	15
GO:0061337	BP	GO:0061337	cardiac conduction	18/1006	101/18903	5.68594e-06	0.000237976	0.000200607	FLNA/ATP1A2/CAV1/TBX5/SCN2B/CASQ2/ANK2/SCN5A/ATP2B4/PLN/SLC8A1/TRDN/KCNJ3/SLC8A3/KCNE5/CTNNA3/TBX18/AGT	18
GO:0022843	MF	GO:0022843	voltage-gated cation channel activity	23/991	151/18432	5.88626e-06	0.000242514	0.000210976	KCNA2/KCNJ8/SCN2B/KCNS2/SNAP25/KCNB1/KCNAB1/KCNJ3/KCNT2/CACNA1S/RYR1/KCNE5/KCNK2/HTR1B/KCNK3/KCNF1/GRIN2A/KCNH5/LRRC38/CACNG6/CACNG5/KCNJ18/KCNA1	23
GO:0005231	MF	GO:0005231	excitatory extracellular ligand-gated ion channel activity	13/991	56/18432	6.32597e-06	0.000248219	0.000215939	P2RX1/P2RX2/P2RX6/CHRNA4/GABRA1/GABRA3/GABRQ/CHRNA6/HTR3C/CHRNB4/CHRNA1/GABRG2/GABRA4	13
GO:0030594	MF	GO:0030594	neurotransmitter receptor activity	19/991	111/18432	6.74039e-06	0.000252458	0.000219627	GRIA1/DRD5/DRD1/CHRM2/GRIA2/CHRNA4/GABRA1/HTR1B/GRIN2A/GABRA3/GABRQ/CHRNA6/HTR3C/CHRNB4/HTR2C/CHRNA1/HTR1E/GABRG2/GABRA4	19
GO:0034767	BP	GO:0034767	positive regulation of ion transmembrane transport	26/1006	186/18903	6.26574e-06	0.000260001	0.000219174	ADCYAP1R1/FLNA/NLGN3/STAC/JPH2/CAV1/ANK2/KCNMB1/P2RX1/ACTN2/TRDN/CASQ1/P2RX2/DRD1/EDN3/MS4A1/KCNE5/NOS1/KCNK3/AGT/PLP1/CD19/CHP2/LRRC38/KCNA1/LHCGR	26
GO:0042310	BP	GO:0042310	vasoconstriction	16/1006	83/18903	6.55914e-06	0.00026987	0.000227493	ADRA1D/ACTA2/ADRA1A/ATP1A2/CAV1/MMP2/P2RX1/SLC8A1/EDNRB/ADRA1B/DRD5/SMTNL2/KCNMB2/EDN3/HTR1B/AGT	16
GO:0055123	BP	GO:0055123	digestive system development	22/1006	143/18903	6.75439e-06	0.000275568	0.000232296	FOXF1/TCF21/CLMP/FGF10/GLI2/MYOCD/BMP4/RARRES2/SIX2/HOXD13/EDNRB/DCHS1/PDGFRA/SFRP5/GATA5/FOXF2/CCKBR/MIXL1/CPS1/NPY/NKX2-2/OTC	22
GO:0050433	BP	GO:0050433	regulation of catecholamine secretion	13/1006	57/18903	6.9896e-06	0.000282788	0.000238382	SYT11/KCNA2/KCNB1/CHRNA4/SNCG/SYT6/HTR1B/AGT/CHRNA6/OXT/VIP/FGF20/FFAR3	13
GO:0003044	BP	GO:0003044	regulation of systemic arterial blood pressure mediated by a chemical signal	12/1006	49/18903	7.15847e-06	0.000287226	0.000242124	ADRA1D/ADRA1A/EDNRB/ADRA1B/DRD5/EDN3/SLC2A5/CTSG/CMA1/ADRB3/AGT/SUCNR1	12
GO:0003018	BP	GO:0003018	vascular process in circulatory system	33/1006	270/18903	7.47508e-06	0.000297472	0.00025076	VSTM4/ADRA1D/ACTA2/ADRA1A/ATP1A2/CAV1/KCNJ8/ANGPT1/MMP2/KCNMB1/PRKG1/ATP2B4/P2RX1/SLC8A1/EDNRB/ADRA1B/DRD5/DRD1/SLC2A4/SMTNL2/KCNMB2/EDN3/NPR3/SLC38A3/BMP6/NOS1/CXCR2/HTR1B/ADRB3/AGT/FABP5/CPS1/UTS2B	33
GO:0051899	BP	GO:0051899	membrane depolarization	16/1006	84/18903	7.70723e-06	0.000304216	0.000256446	DCN/ATP1A2/FHL1/CAV1/TBX5/SCN2B/SCN7A/ANK2/SCN5A/SLC8A1/CAV3/SCN4A/CHRNA4/SCN1A/MYOC/CHRNA6	16
GO:0051209	BP	GO:0051209	release of sequestered calcium ion into cytosol	20/1006	124/18903	8.4954e-06	0.000329961	0.000278148	FLNA/ATP1A2/JPH2/CASQ2/ANK2/PLN/SLC8A1/FGF2/JPH4/TRDN/CASQ1/DRD1/CCL21/RYR1/NOS1/CD19/METTL21C/DHRS7C/HTR2C/LHCGR	20
GO:0060079	BP	GO:0060079	excitatory postsynaptic potential	20/1006	124/18903	8.4954e-06	0.000329961	0.000278148	NLGN3/P2RX1/MPP2/TMEM108/P2RX2/P2RX6/SLC8A3/CHRNA4/NPAS4/GABRA1/GRIN2A/GABRA3/GABRQ/NETO1/CHRNA6/HTR3C/CHRNB4/CHRNA1/GABRG2/GABRA4	20
GO:0050432	BP	GO:0050432	catecholamine secretion	13/1006	58/18903	8.57397e-06	0.00033037	0.000278493	SYT11/KCNA2/KCNB1/CHRNA4/SNCG/SYT6/HTR1B/AGT/CHRNA6/OXT/VIP/FGF20/FFAR3	13
GO:0014819	BP	GO:0014819	regulation of skeletal muscle contraction	7/1006	16/18903	8.86594e-06	0.000336964	0.000284051	MYH7/CAV3/KBTBD13/CASQ1/SLC8A3/SCN4A/STRIT1	7
GO:0007188	BP	GO:0007188	adenylate cyclase-modulating G protein-coupled receptor signaling pathway	31/1006	248/18903	8.88391e-06	0.000336964	0.000284051	ADCY5/ADCYAP1R1/FLNA/ADRA1D/GNAO1/ADRA1A/ADGRD1/PTH1R/ADGRL3/ATP2B4/PLN/OXER1/ADRA1B/DRD5/DRD1/CHRM2/ADCY8/ADGRB3/NPR3/GPHA2/HTR1B/ADRB3/CNR2/VIP/ADGRG4/MTNR1A/HTR1E/FFAR3/MC2R/IAPP/LHCGR	31
GO:0007187	BP	GO:0007187	G protein-coupled receptor signaling pathway, coupled to cyclic nucleotide second messenger	14/1006	67/18903	9.28355e-06	0.000349392	0.000294528	PTH1R/DRD1/CHRM2/HTR1B/ADRB3/AGT/CNR2/SSTR3/NPY/MTNR1A/HTR2C/HTR1E/MC2R/LHCGR	14
GO:0014808	BP	GO:0014808	release of sequestered calcium ion into cytosol by sarcoplasmic reticulum	10/1006	35/18903	9.44952e-06	0.000352903	0.000297488	ATP1A2/CASQ2/ANK2/PLN/SLC8A1/TRDN/CASQ1/RYR1/METTL21C/DHRS7C	10
GO:0051283	BP	GO:0051283	negative regulation of sequestering of calcium ion	20/1006	125/18903	9.61604e-06	0.000356381	0.000300419	FLNA/ATP1A2/JPH2/CASQ2/ANK2/PLN/SLC8A1/FGF2/JPH4/TRDN/CASQ1/DRD1/CCL21/RYR1/NOS1/CD19/METTL21C/DHRS7C/HTR2C/LHCGR	20
GO:0032590	CC	GO:0032590	dendrite membrane	10/1056	41/19869	4.27018e-05	0.000370082	0.00027469	ITGA8/KCNB1/MPP2/GRIA1/GABRA1/GABRA3/DDN/SHISA9/GABRG2/GABRA4	10
GO:0099024	BP	GO:0099024	plasma membrane invagination	21/1006	136/18903	1.02491e-05	0.000376965	0.000317771	XKR5/IGHV3-48/IGHG4/IGHD/XKR4/IGHV3-20/IGHV3-73/IGHV3-13/IGHV2-5/IGHV3-15/IGHV5-51/IGHV7-4-1/IGHV3-43/STAP1/IGHV3-49/IGHV1-24/IGHV1-45/IGHV3-64/IGHV2-70D/IGHV1-69-2/IGHV3-35	21
GO:0051282	BP	GO:0051282	regulation of sequestering of calcium ion	20/1006	127/18903	1.22652e-05	0.000447725	0.00037742	FLNA/ATP1A2/JPH2/CASQ2/ANK2/PLN/SLC8A1/FGF2/JPH4/TRDN/CASQ1/DRD1/CCL21/RYR1/NOS1/CD19/METTL21C/DHRS7C/HTR2C/LHCGR	20
GO:1903514	BP	GO:1903514	release of sequestered calcium ion into cytosol by endoplasmic reticulum	10/1006	36/18903	1.24633e-05	0.000451563	0.000380655	ATP1A2/CASQ2/ANK2/PLN/SLC8A1/TRDN/CASQ1/RYR1/METTL21C/DHRS7C	10
GO:0060402	BP	GO:0060402	calcium ion transport into cytosol	9/1006	29/18903	1.25849e-05	0.000452591	0.000381522	ADCYAP1R1/ADRA1A/JPH2/CAV1/SLC8A1/JPH4/P2RX2/NOS1/LHCGR	9
GO:0055008	BP	GO:0055008	cardiac muscle tissue morphogenesis	13/1006	60/18903	1.27168e-05	0.000453971	0.000382685	MYH7/MYL2/TCAP/XIRP2/ZFPM2/MYL3/ACTC1/TNNC1/MYH6/NOG/WNT2/TNNI1/ANKRD1	13
GO:0030003	BP	GO:0030003	cellular cation homeostasis	50/1006	499/18903	1.31078e-05	0.000464512	0.000391571	FLNA/HEPH/ATP1A2/JPH2/PTH1R/CAV1/SCARA5/SV2A/CASQ2/ANK2/PRKCB/CSRP3/ATP2B4/P2RX1/CDH23/PLN/SLC8A1/CAV3/FGF2/JPH4/TRPC4/TRDN/CASQ1/GRIA1/DRD5/DRD1/ELANE/SLC8A3/EDN3/ATP6V0A4/ADCY8/CCL21/ATP6V0D2/RYR1/CA7/CCL23/BMP6/NOS1/HTR1B/AGT/HJV/CD19/METTL21C/DHRS7C/HTR2C/ATP12A/MT1B/MT4/SLC30A8/LHCGR	50
GO:0051480	BP	GO:0051480	regulation of cytosolic calcium ion concentration	12/1006	52/18903	1.38144e-05	0.000486006	0.00040969	CAV1/ATP2B4/P2RX1/CDH23/PLN/SLC8A1/CAV3/TRPC4/GRIA1/ADCY8/RYR1/HTR1B	12
GO:0045121	CC	GO:0045121	membrane raft	35/1056	326/19869	6.34547e-05	0.00053537	0.000397373	ADCYAP1R1/PTGIS/CLIP3/CAVIN1/EHD2/FAIM2/ADRA1A/ATP1A2/CAV1/ANGPT1/ANK2/SORBS1/MAL/SCN5A/ATP2B4/P2RX1/CAV3/CNTN1/EDNRB/TRPC4/CDH2/MLC1/ADRA1B/SGCA/EPHB1/SLC2A4/MS4A1/ADCY8/MAG/NOS1/TNR/CD19/ITLN1/CD177/SLC22A6	35
GO:0008076	CC	GO:0008076	voltage-gated potassium channel complex	14/1056	79/19869	6.43276e-05	0.00053537	0.000397373	KCNA2/KCNJ8/KCNMB1/KCNS2/KCNB1/KCNAB1/KCNJ3/KCNMB2/KCNE5/DPP6/KCNK2/KCNF1/LRRC38/KCNA1	14
GO:0098839	CC	GO:0098839	postsynaptic density membrane	15/1056	89/19869	6.52053e-05	0.00053537	0.000397373	SORCS2/SYNDIG1/LRFN5/GRIA1/DCC/RGS7BP/GRIA2/SLITRK3/LRRTM3/SORCS3/GRIN2A/NETO1/SLITRK1/SHISA9/CACNG5	15
GO:0086065	BP	GO:0086065	cell communication involved in cardiac conduction	13/1006	61/18903	1.53816e-05	0.000537248	0.000452885	FLNA/ATP1A2/CAV1/TBX5/CASQ2/ANK2/SCN5A/SLC8A1/TRDN/KCNJ3/KCNE5/CTNNA3/TBX18	13
GO:0098857	CC	GO:0098857	membrane microdomain	35/1056	327/19869	6.75238e-05	0.000544847	0.000404407	ADCYAP1R1/PTGIS/CLIP3/CAVIN1/EHD2/FAIM2/ADRA1A/ATP1A2/CAV1/ANGPT1/ANK2/SORBS1/MAL/SCN5A/ATP2B4/P2RX1/CAV3/CNTN1/EDNRB/TRPC4/CDH2/MLC1/ADRA1B/SGCA/EPHB1/SLC2A4/MS4A1/ADCY8/MAG/NOS1/TNR/CD19/ITLN1/CD177/SLC22A6	35
GO:1901016	BP	GO:1901016	regulation of potassium ion transmembrane transporter activity	14/1006	70/18903	1.5796e-05	0.000547784	0.000461767	FHL1/CAV1/CASQ2/ANK2/KCNS2/CAV3/ACTN2/KCNAB1/KCNE5/KCNK3/NETO1/GRP/LRRC38/KCNA1	14
GO:0001725	CC	GO:0001725	stress fiber	13/1056	70/19869	7.05001e-05	0.000549901	0.000408158	MYH7/ACTA1/XIRP2/SYNPO/LDB3/PGM5/ACTA2/SYNPO2/SORBS1/MYLK/MYL9/MYH6/XIRP1	13
GO:0097517	CC	GO:0097517	contractile actin filament bundle	13/1056	70/19869	7.05001e-05	0.000549901	0.000408158	MYH7/ACTA1/XIRP2/SYNPO/LDB3/PGM5/ACTA2/SYNPO2/SORBS1/MYLK/MYL9/MYH6/XIRP1	13
GO:0032412	BP	GO:0032412	regulation of ion transmembrane transporter activity	33/1006	281/18903	1.72952e-05	0.000595519	0.000502006	SLN/FXYD6/NLGN3/STAC/ATP1A2/JPH2/FHL1/CAV1/SCN2B/CASQ2/ANK2/KCNS2/PLN/CAV3/JPH4/ACTN2/TRDN/CASQ1/KCNAB1/RRAD/RASGRF1/KCNE5/NOS1/KCNK3/NETO1/GRP/SHISA9/CHP2/LRRC38/STRIT1/CACNG5/KCNA1/MRLN	33
GO:0099565	BP	GO:0099565	chemical synaptic transmission, postsynaptic	20/1006	130/18903	1.74779e-05	0.000595628	0.000502098	NLGN3/P2RX1/MPP2/TMEM108/P2RX2/P2RX6/SLC8A3/CHRNA4/NPAS4/GABRA1/GRIN2A/GABRA3/GABRQ/NETO1/CHRNA6/HTR3C/CHRNB4/CHRNA1/GABRG2/GABRA4	20
GO:0019098	BP	GO:0019098	reproductive behavior	11/1006	45/18903	1.75437e-05	0.000595628	0.000502098	P2RX1/EDNRB/KLK14/DRD5/DRD1/OXT/VIP/NHLH2/MTNR1A/TH/SEMG1	11
GO:0045103	BP	GO:0045103	intermediate filament-based process	16/1006	90/18903	1.91932e-05	0.000647103	0.00054549	NES/DES/SYNM/SYNC/GFAP/KRT1/KRT9/NEFM/PRPH/KRT4/KRT31/KRT13/KRT74/KRT32/KRT27/NEFH	16
GO:0051208	BP	GO:0051208	sequestering of calcium ion	20/1006	131/18903	1.96133e-05	0.000656706	0.000553585	FLNA/ATP1A2/JPH2/CASQ2/ANK2/PLN/SLC8A1/FGF2/JPH4/TRDN/CASQ1/DRD1/CCL21/RYR1/NOS1/CD19/METTL21C/DHRS7C/HTR2C/LHCGR	20
GO:0009925	CC	GO:0009925	basal plasma membrane	29/1056	254/19869	8.96275e-05	0.000678822	0.000503849	ITGA9/HEPH/PTH1R/SLC51B/ANK2/CD300LG/ATP2B4/SLC47A1/AQP5/TRPC4/CDH2/MLC1/CA9/MPZ/ATP6V0A4/ADCY8/SLC14A1/AQP2/SLC38A3/SLCO4C1/CDH17/FOLR1/SLC22A7/AQP10/ATP12A/SLC22A6/SLC22A9/CALHM3/RHCG	29
GO:0016323	CC	GO:0016323	basolateral plasma membrane	27/1056	229/19869	8.99294e-05	0.000678822	0.000503849	HEPH/PTH1R/SLC51B/ANK2/CD300LG/ATP2B4/SLC47A1/TRPC4/CDH2/MLC1/CA9/MPZ/ATP6V0A4/ADCY8/SLC14A1/AQP2/SLC38A3/SLCO4C1/CDH17/FOLR1/SLC22A7/AQP10/ATP12A/SLC22A6/SLC22A9/CALHM3/RHCG	27
GO:0031225	CC	GO:0031225	anchored component of membrane	22/1056	169/19869	9.28173e-05	0.0006895	0.000511774	NCAM1/NT5E/NEGR1/GFRA1/XPNPEP2/CNTN1/CNTN2/RGS7BP/TNFRSF10C/MSLN/DPEP1/CNTFR/BCAN/FCGR3B/OPCML/HJV/FOLR1/ITLN1/ART1/CD177/LY6D/CEACAM7	22
GO:0005249	MF	GO:0005249	voltage-gated potassium channel activity	17/991	99/18432	1.94631e-05	0.000697288	0.000606609	KCNA2/KCNJ8/SCN2B/KCNS2/SNAP25/KCNB1/KCNAB1/KCNJ3/KCNT2/KCNE5/KCNK2/KCNK3/KCNF1/KCNH5/LRRC38/KCNJ18/KCNA1	17
GO:0044291	CC	GO:0044291	cell-cell contact zone	13/1056	72/19869	9.54453e-05	0.000697944	0.000518042	NRAP/PGM5/ATP1A2/ANK2/DES/SCN5A/SLC8A1/CAV3/JAM3/CDH2/CTNNA3/SCN1A/MYH1	13
GO:0010324	BP	GO:0010324	membrane invagination	21/1006	143/18903	2.24572e-05	0.00074678	0.000629515	XKR5/IGHV3-48/IGHG4/IGHD/XKR4/IGHV3-20/IGHV3-73/IGHV3-13/IGHV2-5/IGHV3-15/IGHV5-51/IGHV7-4-1/IGHV3-43/STAP1/IGHV3-49/IGHV1-24/IGHV1-45/IGHV3-64/IGHV2-70D/IGHV1-69-2/IGHV3-35	21
GO:0042063	BP	GO:0042063	gliogenesis	35/1006	310/18903	2.27215e-05	0.000749673	0.000631954	DAAM2/ASPA/CLU/FGF10/IL33/MAL/RNF112/TTBK1/CNTN1/FGF2/TRPC4/CDH2/ID4/NTRK2/CNTN2/PTPRZ1/DRD1/NOG/SLC8A3/NTRK3/GFAP/PRDM8/ZNF488/GAP43/DNER/ASCL2/MAG/MYOC/CRB1/PENK/PLP1/STAP1/NKX2-2/NKX6-2/PITX3	35
GO:0001654	BP	GO:0001654	eye development	41/1006	388/18903	2.2957e-05	0.000749673	0.000631954	VSTM4/NDP/NES/PRPH2/FGF10/SERPINF1/WNT2B/CHRDL1/BMP4/ATP2B4/FAT3/FGF2/AQP5/MEIS2/WNT6/CRYAB/PDGFRA/GPM6A/NTRK2/EPHB1/SMOC1/PROM1/UNC45B/CACNA1S/NKD1/MAB21L1/FOXF2/PITX2/WNT2/MFAP5/BMP6/CRB1/CRYGD/IGFN1/KERA/RPE65/TH/OLFM3/CRYBA4/PLAAT1/PITX3	41
GO:0010880	BP	GO:0010880	regulation of release of sequestered calcium ion into cytosol by sarcoplasmic reticulum	9/1006	31/18903	2.30075e-05	0.000749673	0.000631954	ATP1A2/CASQ2/ANK2/PLN/SLC8A1/TRDN/CASQ1/METTL21C/DHRS7C	9
GO:0099146	CC	GO:0099146	intrinsic component of postsynaptic density membrane	11/1056	54/19869	0.000105545	0.000759926	0.000564047	LRFN5/GRIA1/DCC/RGS7BP/SLITRK3/LRRTM3/SORCS3/GRIN2A/NETO1/SLITRK1/SHISA9	11
GO:0051279	BP	GO:0051279	regulation of release of sequestered calcium ion into cytosol	15/1006	82/18903	2.44221e-05	0.000790462	0.000666338	ATP1A2/JPH2/CASQ2/ANK2/PLN/SLC8A1/JPH4/TRDN/CASQ1/DRD1/NOS1/CD19/METTL21C/DHRS7C/LHCGR	15
GO:0034329	BP	GO:0034329	cell junction assembly	44/1006	430/18903	2.5794e-05	0.000829336	0.000699107	SYNDIG1/NLGN3/NEGR1/CAV1/TBX5/LRFN5/ADGRL3/FLRT2/ANK2/SORBS1/EPHA3/NTRK1/JAM3/ACTN2/CDH2/DCHS1/GPM6A/NTRK2/DRD1/EPHB1/CDH20/BDNF/NTRK3/ADGRB3/NPAS4/SLITRK3/GAP43/CBLN2/CLDN10/DNER/MUSK/LRRTM1/LRRTM3/MYOC/GABRA1/ST8SIA2/COL17A1/AGT/IGFN1/CBLN4/OXT/SLITRK1/NPHS1/GABRG2	44
GO:0005267	MF	GO:0005267	potassium channel activity	19/991	122/18432	2.71079e-05	0.000930703	0.000809669	KCNA2/KCNJ8/SCN2B/KCNMB1/KCNS2/SNAP25/KCNB1/KCNAB1/KCNJ3/KCNT2/KCNMB2/KCNE5/KCNK2/KCNK3/KCNF1/KCNH5/LRRC38/KCNJ18/KCNA1	19
GO:0150063	BP	GO:0150063	visual system development	41/1006	392/18903	2.91474e-05	0.000930991	0.0007848	VSTM4/NDP/NES/PRPH2/FGF10/SERPINF1/WNT2B/CHRDL1/BMP4/ATP2B4/FAT3/FGF2/AQP5/MEIS2/WNT6/CRYAB/PDGFRA/GPM6A/NTRK2/EPHB1/SMOC1/PROM1/UNC45B/CACNA1S/NKD1/MAB21L1/FOXF2/PITX2/WNT2/MFAP5/BMP6/CRB1/CRYGD/IGFN1/KERA/RPE65/TH/OLFM3/CRYBA4/PLAAT1/PITX3	41
GO:0016064	BP	GO:0016064	immunoglobulin mediated immune response	27/1006	215/18903	3.04122e-05	0.000965041	0.000813503	C7/CLU/EXO1/FCER2/IL13RA2/CSMD3/IGHV3-48/IGHG4/CR2/IGHD/IGHV3-20/CD19/IGHV3-73/IGHV3-13/IGHV2-5/IGHV3-15/IGHV5-51/IGHV7-4-1/IGHV3-43/IGHV3-49/IGHV1-24/AICDA/IGHV1-45/IGHV3-64/IGHV2-70D/IGHV1-69-2/IGHV3-35	27
GO:1905330	BP	GO:1905330	regulation of morphogenesis of an epithelium	13/1006	65/18903	3.15712e-05	0.000995313	0.000839021	FGF10/WNT2B/BMP4/SIX2/HOXD13/CAV3/FGF2/FGF7/NOG/HGF/NKD1/WNT2/AGT	13
GO:0055003	BP	GO:0055003	cardiac myofibril assembly	7/1006	19/18903	3.3915e-05	0.00106231	0.000895495	NRAP/MYL2/TCAP/ACTC1/CSRP3/PDGFRA/NEB	7
GO:0022898	BP	GO:0022898	regulation of transmembrane transporter activity	33/1006	291/18903	3.52917e-05	0.00109834	0.00092587	SLN/FXYD6/NLGN3/STAC/ATP1A2/JPH2/FHL1/CAV1/SCN2B/CASQ2/ANK2/KCNS2/PLN/CAV3/JPH4/ACTN2/TRDN/CASQ1/KCNAB1/RRAD/RASGRF1/KCNE5/NOS1/KCNK3/NETO1/GRP/SHISA9/CHP2/LRRC38/STRIT1/CACNG5/KCNA1/MRLN	33
GO:0022824	MF	GO:0022824	transmitter-gated ion channel activity	13/991	65/18432	3.50689e-05	0.00111142	0.00096688	GRIA1/GRIA2/CHRNA4/GABRA1/GRIN2A/GABRA3/GABRQ/CHRNA6/HTR3C/CHRNB4/CHRNA1/GABRG2/GABRA4	13
GO:0022835	MF	GO:0022835	transmitter-gated channel activity	13/991	65/18432	3.50689e-05	0.00111142	0.00096688	GRIA1/GRIA2/CHRNA4/GABRA1/GRIN2A/GABRA3/GABRQ/CHRNA6/HTR3C/CHRNB4/CHRNA1/GABRG2/GABRA4	13
GO:0001664	MF	GO:0001664	G protein-coupled receptor binding	33/991	289/18432	3.73925e-05	0.00114116	0.000992759	NDP/FLNA/NES/GNAO1/CLIC6/WNT2B/EDNRB/CXCL5/WNT6/RSPO1/RTP1/EDN3/CCL21/RSPO3/CCL23/PMCHL2/CXCL3/POMC/WNT2/GPHA2/SAA1/MYOC/CCKBR/ADRB3/AGT/CXCL13/PENK/CCL20/NPY/OXT/NPFFR2/UTS2B/PROK2	33
GO:0051962	BP	GO:0051962	positive regulation of nervous system development	32/1006	279/18903	3.69127e-05	0.00114147	0.000962229	SYNDIG1/NLGN3/ASPA/IL33/SERPINF1/FLRT2/PAK3/RNF112/TTBK1/RND2/FGF2/NTRK1/ID4/NTRK2/PTPRZ1/EPHB1/BDNF/GFAP/ZNF488/ADGRB3/SLITRK3/CBLN2/CHODL/WNT2/LRRTM1/MAG/LRRTM3/ST8SIA2/OXT/SLITRK1/NKX2-2/NKX6-2	32
GO:0098960	MF	GO:0098960	postsynaptic neurotransmitter receptor activity	14/991	75/18432	3.99388e-05	0.00117534	0.00102249	GRIA1/DRD5/DRD1/CHRM2/CHRNA4/GABRA1/GABRA3/GABRQ/CHRNA6/HTR3C/CHRNB4/CHRNA1/GABRG2/GABRA4	14
GO:0019724	BP	GO:0019724	B cell mediated immunity	27/1006	218/18903	3.89002e-05	0.00119532	0.00100762	C7/CLU/EXO1/FCER2/IL13RA2/CSMD3/IGHV3-48/IGHG4/CR2/IGHD/IGHV3-20/CD19/IGHV3-73/IGHV3-13/IGHV2-5/IGHV3-15/IGHV5-51/IGHV7-4-1/IGHV3-43/IGHV3-49/IGHV1-24/AICDA/IGHV1-45/IGHV3-64/IGHV2-70D/IGHV1-69-2/IGHV3-35	27
GO:0048880	BP	GO:0048880	sensory system development	41/1006	398/18903	4.13325e-05	0.00126207	0.00106389	VSTM4/NDP/NES/PRPH2/FGF10/SERPINF1/WNT2B/CHRDL1/BMP4/ATP2B4/FAT3/FGF2/AQP5/MEIS2/WNT6/CRYAB/PDGFRA/GPM6A/NTRK2/EPHB1/SMOC1/PROM1/UNC45B/CACNA1S/NKD1/MAB21L1/FOXF2/PITX2/WNT2/MFAP5/BMP6/CRB1/CRYGD/IGFN1/KERA/RPE65/TH/OLFM3/CRYBA4/PLAAT1/PITX3	41
GO:0045685	BP	GO:0045685	regulation of glial cell differentiation	14/1006	76/18903	4.17207e-05	0.00126596	0.00106717	DAAM2/ASPA/IL33/RNF112/TTBK1/ID4/CNTN2/PTPRZ1/NOG/NTRK3/ZNF488/MAG/NKX2-2/NKX6-2	14
GO:0048167	BP	GO:0048167	regulation of synaptic plasticity	26/1006	207/18903	4.22496e-05	0.00127405	0.00107399	SORCS2/MAP1A/CHRDL1/SNAP25/KCNB1/JPH4/MPP2/CAMK2A/GRIA1/NTRK2/CNTN2/DRD5/DRD1/NOG/SLC8A3/GFAP/RASGRF1/ADCY8/NPAS4/LRRTM1/SORCS3/GRIN2A/AGT/TNR/NETO1/SHISA9	26
GO:0003823	MF	GO:0003823	antigen binding	23/991	171/18432	4.59117e-05	0.00130453	0.00113488	IGHV3-48/IGHG4/IGHD/IGHV3-20/TRAV23DV6/IGHV3-73/IGHV3-13/IGHV2-5/IGHV3-15/IGHV5-51/IGHV7-4-1/IGKV2D-28/IGKV1-16/IGKV1D-39/IGHV3-43/IGHV3-49/IGHV1-24/CLEC4M/IGHV1-45/IGHV3-64/IGHV2-70D/IGHV1-69-2/IGHV3-35	23
GO:0051015	MF	GO:0051015	actin filament binding	27/991	219/18432	5.00446e-05	0.00137456	0.0011958	MYH7/NRAP/MYH2/XIRP2/FLNA/FLNC/NEXN/MYH11/TAGLN/MYOM1/TNNC1/IQGAP3/MYH6/MYOM3/ACTN2/TPM2/KBTBD13/SPTB/XIRP1/MYH3/CTNNA3/ESPNL/TNNC2/NEB/MYH8/MYO18B/MYH1	27
GO:0001655	BP	GO:0001655	urogenital system development	38/1006	360/18903	4.62822e-05	0.00138704	0.00116923	FOXF1/TCF21/ACTA2/FGF10/BMPER/GFRA1/GCNT4/KCNJ8/GLI2/ANGPT1/MMP2/SERPINF1/WNT2B/MYOCD/BMP4/ITGA8/SIX2/HOXD13/HS3ST3A1/EDNRB/FGF2/WNT6/ID4/DCHS1/EYA1/PDGFRA/PROM1/NOG/HOXD11/AQP2/BMP6/CXCR2/TBX18/AGT/AMH/NPHS1/SERPINB7/ADIPOQ	38
GO:0050807	BP	GO:0050807	regulation of synapse organization	26/1006	209/18903	4.98224e-05	0.00148397	0.00125095	SYNDIG1/NLGN3/NEGR1/LRFN5/FLRT2/PAK3/CTTNBP2/ZNF804A/NRP2/NTRK1/CDH2/GPM6A/NTRK2/EPHB1/FRMPD4/BDNF/NTRK3/ADGRB3/SLITRK3/CBLN2/MUSK/LRRTM1/LRRTM3/ST8SIA2/OXT/SLITRK1	26
GO:0008083	MF	GO:0008083	growth factor activity	22/991	162/18432	5.75366e-05	0.00152936	0.00133047	FGF10/GDF10/OGN/BMP5/BMP4/FGF2/FGF7/BDNF/NRG2/HGF/PGF/PROK1/BMP6/IGF1/AGT/AMH/LEFTY2/FGF19/CSF3/FGF20/NRG3/FGF6	22
GO:0042641	CC	GO:0042641	actomyosin	13/1056	78/19869	0.000221007	0.00156714	0.00116319	MYH7/ACTA1/XIRP2/SYNPO/LDB3/PGM5/ACTA2/SYNPO2/SORBS1/MYLK/MYL9/MYH6/XIRP1	13
GO:0014904	BP	GO:0014904	myotube cell development	10/1006	42/18903	5.39269e-05	0.00159643	0.00134575	ACTA1/KLHL41/KLHL40/P2RX2/CACNA1S/RYR1/DNER/IGF1/MYOG/MYF6	10
GO:0071880	BP	GO:0071880	adenylate cyclase-activating adrenergic receptor signaling pathway	8/1006	27/18903	5.60814e-05	0.00165015	0.00139103	ADRA1D/ADRA1A/ATP2B4/PLN/ADRA1B/DRD5/DRD1/ADRB3	8
GO:0034705	CC	GO:0034705	potassium channel complex	14/1056	89/19869	0.000240856	0.0016824	0.00124874	KCNA2/KCNJ8/KCNMB1/KCNS2/KCNB1/KCNAB1/KCNJ3/KCNMB2/KCNE5/DPP6/KCNK2/KCNF1/LRRC38/KCNA1	14
GO:0045109	BP	GO:0045109	intermediate filament organization	13/1006	69/18903	6.10049e-05	0.00178421	0.00150404	DES/GFAP/KRT1/KRT9/NEFM/PRPH/KRT4/KRT31/KRT13/KRT74/KRT32/KRT27/NEFH	13
GO:0060688	BP	GO:0060688	regulation of morphogenesis of a branching structure	11/1006	51/18903	6.14099e-05	0.0017853	0.00150496	FGF10/WNT2B/BMP4/SIX2/HOXD13/CAV3/FGF7/NOG/HGF/WNT2/AGT	11
GO:0001658	BP	GO:0001658	branching involved in ureteric bud morphogenesis	12/1006	60/18903	6.3232e-05	0.0018199	0.00153412	TCF21/WNT2B/BMP4/SIX2/HS3ST3A1/FGF2/WNT6/DCHS1/EYA1/NOG/HOXD11/AGT	12
GO:0061138	BP	GO:0061138	morphogenesis of a branching epithelium	24/1006	188/18903	6.33497e-05	0.0018199	0.00153412	FOXF1/TCF21/FGF10/PGR/GLI2/WNT2B/BMP4/SIX2/HOXD13/HS3ST3A1/CAV3/FGF2/WNT6/DCHS1/EYA1/FGF7/NOG/HGF/HHIP/RSPO3/HOXD11/WNT2/AGT/GBX2	24
GO:0042552	BP	GO:0042552	myelination	20/1006	142/18903	6.40286e-05	0.00182858	0.00154144	ASPA/CLU/ANK2/MAL/CNTN1/JAM3/ID4/NTRK2/CNTN2/PTPRZ1/SLC8A3/HGF/MPZ/ZNF488/RXRG/TG/MAG/MYOC/PLP1/NKX6-2	20
GO:0032409	BP	GO:0032409	regulation of transporter activity	35/1006	326/18903	6.46308e-05	0.00183499	0.00154684	SLN/FXYD6/NLGN3/STAC/ATP1A2/JPH2/FHL1/CAV1/SCN2B/CASQ2/ANK2/KCNS2/PLN/CAV3/JPH4/ACTN2/TRDN/CASQ1/KCNAB1/RRAD/RASGRF1/KCNE5/APOA2/NOS1/KCNK3/NETO1/GRP/SHISA9/CHP2/ADIPOQ/LRRC38/STRIT1/CACNG5/KCNA1/MRLN	35
GO:0086001	BP	GO:0086001	cardiac muscle cell action potential	14/1006	79/18903	6.5106e-05	0.00183773	0.00154916	FLNA/ATP1A2/CAV1/KCNJ8/SCN2B/ANK2/SCN5A/SLC8A1/CAV3/KCNJ3/KCNE5/CTNNA3/SCN1A/TBX18	14
GO:0045104	BP	GO:0045104	intermediate filament cytoskeleton organization	15/1006	89/18903	6.60253e-05	0.00185291	0.00156195	NES/DES/SYNM/GFAP/KRT1/KRT9/NEFM/PRPH/KRT4/KRT31/KRT13/KRT74/KRT32/KRT27/NEFH	15
GO:0045178	CC	GO:0045178	basal part of cell	29/1056	272/19869	0.000293339	0.00201886	0.00149848	ITGA9/HEPH/PTH1R/SLC51B/ANK2/CD300LG/ATP2B4/SLC47A1/AQP5/TRPC4/CDH2/MLC1/CA9/MPZ/ATP6V0A4/ADCY8/SLC14A1/AQP2/SLC38A3/SLCO4C1/CDH17/FOLR1/SLC22A7/AQP10/ATP12A/SLC22A6/SLC22A9/CALHM3/RHCG	29
GO:0099061	CC	GO:0099061	integral component of postsynaptic density membrane	10/1056	51/19869	0.000300259	0.00203654	0.0015116	LRFN5/GRIA1/DCC/SLITRK3/LRRTM3/SORCS3/GRIN2A/NETO1/SLITRK1/SHISA9	10
GO:0043268	BP	GO:0043268	positive regulation of potassium ion transport	11/1006	52/18903	7.41794e-05	0.00205795	0.00173479	FLNA/FHL1/ANK2/KCNMB1/ACTN2/DRD1/EDN3/KCNE5/KCNK3/LRRC38/KCNA1	11
GO:0086009	BP	GO:0086009	membrane repolarization	11/1006	52/18903	7.41794e-05	0.00205795	0.00173479	FLNA/ATP1A2/CAV1/KCNJ8/SCN2B/CASQ2/ANK2/SCN5A/CAV3/KCNJ3/KCNE5	11
GO:0042742	BP	GO:0042742	defense response to bacterium	39/1006	382/18903	7.66581e-05	0.00211463	0.00178258	SYT11/EMILIN1/RARRES2/ADAMTS5/ELANE/MPO/CTSG/BPI/PGC/HP/DEFA5/IGHV3-48/CXCL13/IGHG4/IGHD/IGHV3-20/CCL20/LTF/IGHV3-73/DMBT1/IGHV3-13/IGHV2-5/IGHV3-15/IGHV5-51/SEMG2/IGHV7-4-1/DEFA6/IGHV3-43/IGHV3-49/IGHV1-24/EPPIN/AICDA/SEMG1/IGHV1-45/IGHV3-64/IGHV2-70D/IGHV1-69-2/IGHV3-35/BPIFA2	39
GO:0007272	BP	GO:0007272	ensheathment of neurons	20/1006	144/18903	7.81737e-05	0.00213221	0.0017974	ASPA/CLU/ANK2/MAL/CNTN1/JAM3/ID4/NTRK2/CNTN2/PTPRZ1/SLC8A3/HGF/MPZ/ZNF488/RXRG/TG/MAG/MYOC/PLP1/NKX6-2	20
GO:0008366	BP	GO:0008366	axon ensheathment	20/1006	144/18903	7.81737e-05	0.00213221	0.0017974	ASPA/CLU/ANK2/MAL/CNTN1/JAM3/ID4/NTRK2/CNTN2/PTPRZ1/SLC8A3/HGF/MPZ/ZNF488/RXRG/TG/MAG/MYOC/PLP1/NKX6-2	20
GO:0003205	BP	GO:0003205	cardiac chamber development	22/1006	167/18903	7.87878e-05	0.00213696	0.00180139	MYH7/MYL2/XIRP2/FOXF1/ZFPM2/MYL3/TBX5/BMP5/ANK2/MYOCD/SLIT3/BMP4/SCN5A/TNNC1/MYH6/NRP2/CAV3/NOG/WNT2/KCNK2/TNNI1/HAND2	22
GO:0050803	BP	GO:0050803	regulation of synapse structure or activity	26/1006	215/18903	8.04143e-05	0.00216895	0.00182837	SYNDIG1/NLGN3/NEGR1/LRFN5/FLRT2/PAK3/CTTNBP2/ZNF804A/NRP2/NTRK1/CDH2/GPM6A/NTRK2/EPHB1/FRMPD4/BDNF/NTRK3/ADGRB3/SLITRK3/CBLN2/MUSK/LRRTM1/LRRTM3/ST8SIA2/OXT/SLITRK1	26
GO:0001763	BP	GO:0001763	morphogenesis of a branching structure	25/1006	203/18903	8.14374e-05	0.00218441	0.0018414	COL13A1/FOXF1/TCF21/FGF10/PGR/GLI2/WNT2B/BMP4/SIX2/HOXD13/HS3ST3A1/CAV3/FGF2/WNT6/DCHS1/EYA1/FGF7/NOG/HGF/HHIP/RSPO3/HOXD11/WNT2/AGT/GBX2	25
GO:0051057	BP	GO:0051057	positive regulation of small GTPase mediated signal transduction	13/1006	71/18903	8.31036e-05	0.00221686	0.00186875	ADCYAP1R1/SYNPO2L/FGF10/NTRK1/RASGRF1/GPR20/GPR55/LPAR4/ABRA/GPR174/IGF1/FRMD7/MMD2	13
GO:0086005	BP	GO:0086005	ventricular cardiac muscle cell action potential	9/1006	36/18903	8.44923e-05	0.0022294	0.00187933	CAV1/KCNJ8/SCN2B/ANK2/SCN5A/CAV3/KCNJ3/KCNE5/CTNNA3	9
GO:0086010	BP	GO:0086010	membrane depolarization during action potential	9/1006	36/18903	8.44923e-05	0.0022294	0.00187933	ATP1A2/SCN2B/SCN7A/ANK2/SCN5A/SLC8A1/CAV3/SCN4A/SCN1A	9
GO:0072001	BP	GO:0072001	renal system development	34/1006	318/18903	8.87062e-05	0.00232274	0.001958	FOXF1/TCF21/ACTA2/FGF10/BMPER/GFRA1/GCNT4/KCNJ8/GLI2/ANGPT1/SERPINF1/WNT2B/MYOCD/BMP4/ITGA8/SIX2/HS3ST3A1/EDNRB/FGF2/WNT6/DCHS1/EYA1/PDGFRA/PROM1/NOG/HOXD11/AQP2/BMP6/CXCR2/TBX18/AGT/NPHS1/SERPINB7/ADIPOQ	34
GO:0015850	BP	GO:0015850	organic hydroxy compound transport	32/1006	292/18903	8.89865e-05	0.00232274	0.001958	SYT11/CLU/KCNA2/CAV1/CES1/C1QTNF1/SLC51B/P2RX1/KCNB1/DRD1/APOB/CHRNA4/SNCG/APOA2/AQP2/POMC/SOAT2/BMP6/SYT6/NOS1/HTR1B/AGT/SLC18A2/CHRNA6/OXT/VIP/FGF19/AQP10/ABCC11/FGF20/ADIPOQ/FFAR3	32
GO:0007189	BP	GO:0007189	adenylate cyclase-activating G protein-coupled receptor signaling pathway	21/1006	157/18903	9.10563e-05	0.00236405	0.00199283	ADCY5/ADRA1D/ADRA1A/ADGRD1/PTH1R/ADGRL3/ATP2B4/PLN/ADRA1B/DRD5/DRD1/ADCY8/ADGRB3/GPHA2/ADRB3/CNR2/VIP/ADGRG4/MC2R/IAPP/LHCGR	21
GO:0014897	BP	GO:0014897	striated muscle hypertrophy	16/1006	102/18903	9.32208e-05	0.00240738	0.00202935	MYH7/PI16/TCAP/ADRA1A/CSRP3/ATP2B4/MYH6/PDE5A/CAV3/GATA5/TRIM63/MIR145/MYOC/IGF1/AGT/HAND2	16
GO:0046873	MF	GO:0046873	metal ion transmembrane transporter activity	43/991	436/18432	9.38276e-05	0.00241606	0.00210186	KCNA2/ATP1A2/KCNJ8/SCN2B/SCN7A/TRPM3/KCNMB1/KCNS2/SCN5A/ATP2B4/SNAP25/KCNB1/SLC8A1/TRPC4/SLC39A2/KCNAB1/KCNJ3/GPM6A/SLC8A3/KCNT2/CACNA1S/KCNMB2/SCN4A/SLC5A7/RYR1/KCNE5/SCN1A/SLC38A3/KCNK2/HTR1B/KCNK3/KCNF1/GRIN2A/SLC18A2/KCNH5/SLC17A3/LRRC38/ATP12A/CACNG6/CACNG5/KCNJ18/SLC30A8/KCNA1	43
GO:0016247	MF	GO:0016247	channel regulator activity	20/991	145/18432	9.88884e-05	0.00246921	0.0021481	FXYD6/FLNA/CAV1/SCN2B/PRKCB/KCNMB1/PRKG1/ATP2B4/CAV3/HPCAL4/KCNAB1/RRAD/KCNMB2/KCNE5/DPP6/NOS1/NPY/LRRC38/CACNG6/CACNG5	20
GO:0015276	MF	GO:0015276	ligand-gated ion channel activity	20/991	146/18432	0.000108912	0.00256082	0.0022278	KCNJ8/P2RX1/P2RX2/KCNJ3/GRIA1/P2RX6/GRIA2/CHRNA4/RYR1/GABRA1/GRIN2A/GABRA3/GABRQ/CHRNA6/HTR3C/CHRNB4/CHRNA1/GABRG2/KCNJ18/GABRA4	20
GO:0022834	MF	GO:0022834	ligand-gated channel activity	20/991	146/18432	0.000108912	0.00256082	0.0022278	KCNJ8/P2RX1/P2RX2/KCNJ3/GRIA1/P2RX6/GRIA2/CHRNA4/RYR1/GABRA1/GRIN2A/GABRA3/GABRQ/CHRNA6/HTR3C/CHRNB4/CHRNA1/GABRG2/KCNJ18/GABRA4	20
GO:0015079	MF	GO:0015079	potassium ion transmembrane transporter activity	21/991	158/18432	0.000114931	0.00256082	0.0022278	KCNA2/ATP1A2/KCNJ8/SCN2B/KCNMB1/KCNS2/SNAP25/KCNB1/KCNAB1/KCNJ3/KCNT2/KCNMB2/KCNE5/KCNK2/KCNK3/KCNF1/KCNH5/LRRC38/ATP12A/KCNJ18/KCNA1	21
GO:0000146	MF	GO:0000146	microfilament motor activity	9/991	37/18432	0.000114988	0.00256082	0.0022278	MYH7/MYH2/ACTC1/MYH11/MYH6/MYH3/MYH8/MYO3A/MYH1	9
GO:0008528	MF	GO:0008528	G protein-coupled peptide receptor activity	20/991	147/18432	0.000119823	0.00259826	0.00226037	SORCS2/ADCYAP1R1/NPY6R/PTH1R/EDNRB/NMUR1/SORCS1/NPR3/CXCR2/CCKBR/MAS1/CXCR1/SORCS3/SSTR3/KISS1R/CXCR5/NPFFR2/PROKR2/MC2R/LHCGR	20
GO:0051960	BP	GO:0051960	regulation of nervous system development	44/1006	456/18903	0.000103004	0.00264596	0.00223047	SYNDIG1/DAAM2/NLGN3/ASPA/IL33/SERPINF1/FLRT2/PAK3/RNF112/TTBK1/RND2/FGF2/NTRK1/ID4/NTRK2/PTPRZ1/EPHB1/NOG/BDNF/HGF/NTRK3/GFAP/ZNF488/MCF2/DCC/ADGRB3/SLITRK3/RXRG/CBLN2/CHODL/ASCL2/TG/WNT2/LRRTM1/MAG/LRRTM3/ST8SIA2/TNR/OXT/SLITRK1/GBX2/NKX2-2/NKX6-2/PITX3	44
GO:0019233	BP	GO:0019233	sensory perception of pain	16/1006	103/18903	0.000105005	0.00268315	0.00226182	KCNA2/IL33/EDNRB/NTRK1/EPHB1/CHRNA4/SCN1A/GRIN2A/PENK/CNR2/FABP5/OXT/VIP/PROK2/KCNA1/IAPP	16
GO:0086002	BP	GO:0086002	cardiac muscle cell action potential involved in contraction	11/1006	54/18903	0.000106639	0.00271063	0.00228499	FLNA/CAV1/KCNJ8/SCN2B/ANK2/SCN5A/CAV3/KCNJ3/KCNE5/CTNNA3/SCN1A	11
GO:0098742	BP	GO:0098742	cell-cell adhesion via plasma-membrane adhesion molecules	31/1006	282/18903	0.000107622	0.00272138	0.00229405	SPARCL1/LRFN5/NEXN/ADGRL3/PCDH10/CDH23/FAT3/PCDH18/FAT4/CDH2/DCHS1/CNTN2/CDH20/DSCAML1/GATA5/MPZ/CADM3/MYPN/SLITRK3/CLDN10/PCDHA5/MAG/CDH17/CRB1/MYOT/IGFN1/SLITRK1/CD177/ADIPOQ/DSG4/PCDHA9	31
GO:0050805	BP	GO:0050805	negative regulation of synaptic transmission	13/1006	73/18903	0.000111816	0.00281277	0.00237109	SORCS2/SYT11/KCNB1/GRIA1/DRD5/DRD1/ADCY8/HTR1B/BCHE/SORCS3/CNR2/TNR/ADIPOQ	13
GO:0008188	MF	GO:0008188	neuropeptide receptor activity	10/991	46/18432	0.000133807	0.00282711	0.00245945	SORCS2/NPY6R/NMUR1/SORCS1/SORCS3/SSTR3/KISS1R/NPFFR2/PROKR2/MC2R	10
GO:0014896	BP	GO:0014896	muscle hypertrophy	16/1006	104/18903	0.000118071	0.00295482	0.00249083	MYH7/PI16/TCAP/ADRA1A/CSRP3/ATP2B4/MYH6/PDE5A/CAV3/GATA5/TRIM63/MIR145/MYOC/IGF1/AGT/HAND2	16
GO:0043583	BP	GO:0043583	ear development	26/1006	221/18903	0.000126874	0.00315884	0.00266281	TCAP/CYTL1/FGF10/BMPER/BMP5/TMIE/BMP4/ITGA8/SIX2/FOXI1/CDH23/FGF2/DCHS1/EYA1/EYA4/NOG/NTRK3/KCNK2/TBX18/KCNK3/HMX2/MYO3A/HMX3/FGF20/GBX2/COL2A1	26
GO:0007626	BP	GO:0007626	locomotory behavior	24/1006	197/18903	0.00013279	0.00325924	0.00274745	ADCY5/ATP1A2/NEGR1/SNAP25/CEND1/CDH23/CNTN1/ASTN1/CNTN2/DRD1/C1QL1/ADCY8/SNCG/SCN1A/LRRTM1/KLHL1/PENK/SLC18A2/TNR/CHRNB4/TRH/TH/HTR2C/PITX3	24
GO:2001257	BP	GO:2001257	regulation of cation channel activity	24/1006	197/18903	0.00013279	0.00325924	0.00274745	NLGN3/STAC/JPH2/CAV1/CASQ2/ANK2/KCNS2/PLN/JPH4/ACTN2/TRDN/CASQ1/KCNAB1/RRAD/RASGRF1/KCNE5/NOS1/KCNK3/NETO1/GRP/SHISA9/LRRC38/CACNG5/KCNA1	24
GO:0048741	BP	GO:0048741	skeletal muscle fiber development	9/1006	38/18903	0.000132921	0.00325924	0.00274745	ACTA1/KLHL41/KLHL40/P2RX2/CACNA1S/RYR1/DNER/MYOG/MYF6	9
GO:0061564	BP	GO:0061564	axon development	46/1006	490/18903	0.000137829	0.00336261	0.00283459	LGR6/NCAM1/FLNA/NLGN3/ETV1/MAP1A/BOC/NEXN/GLI2/MMP2/FLRT2/SLIT3/PAK3/EPHA3/NRP2/RND2/CNTN1/NTRK1/LAMA2/CDH2/NTRK2/CNTN2/PTPRZ1/EPHB1/ISL2/NOG/BDNF/DSCAML1/MYPN/EDN3/MCF2/DCC/CRTAC1/SLITRK3/GAP43/LRTM1/CHODL/MAG/FOLR1/PLP1/MYOT/TNR/SLITRK1/CCK/NEFH/GBX2	46
GO:0006940	BP	GO:0006940	regulation of smooth muscle contraction	12/1006	65/18903	0.000142455	0.0034581	0.00291508	ADRA1A/ATP1A2/CAV1/MYOCD/PRKG1/P2RX1/CNN1/CHRM2/MIR145/OXT/CHRNB4/PROK2	12
GO:0060485	BP	GO:0060485	mesenchyme development	33/1006	313/18903	0.000146046	0.00352762	0.00297369	ACTA1/FOXF1/TCF21/FLNA/ZFPM2/ACTA2/FGF10/TBX5/BMP5/ACTC1/TGFB1I1/BMP4/SIX2/EPHA3/NRP2/DACT3/EDNRB/ACTG2/CDH2/DCHS1/NOG/HGF/GATA5/EDN3/FOXF2/PITX2/WNT2/IGF1/FOLR1/AMH/HAND2/FGF19/GBX2	33
GO:0021782	BP	GO:0021782	glial cell development	17/1006	117/18903	0.0001507	0.00362203	0.00305327	ASPA/CLU/MAL/TTBK1/CNTN1/ID4/NTRK2/CNTN2/DRD1/GFAP/PRDM8/ZNF488/MAG/MYOC/PLP1/NKX2-2/NKX6-2	17
GO:0007411	BP	GO:0007411	axon guidance	27/1006	236/18903	0.000151798	0.00363045	0.00306037	LGR6/NCAM1/ETV1/BOC/NEXN/GLI2/FLRT2/SLIT3/EPHA3/NRP2/CNTN1/NTRK1/LAMA2/CNTN2/EPHB1/ISL2/NOG/BDNF/DSCAML1/MYPN/EDN3/DCC/GAP43/LRTM1/MYOT/TNR/GBX2	27
GO:0019932	BP	GO:0019932	second-messenger-mediated signaling	33/1006	314/18903	0.000155087	0.00369093	0.00311135	ADCYAP1R1/IRAG1/RCAN2/ATP1A2/CASQ2/ANK2/MYOZ2/PRKG1/ATP2B4/PLN/PDE5A/SLC8A1/EDNRB/CD22/NMUR1/CASQ1/P2RX2/MYOZ1/NDNF/C10orf71/EDN3/POMC/NOS1/CXCR2/IGF1/CXCR1/GRIN2A/AGT/CCL20/CXCR5/CHP2/HTR2C/LHCGR	33
GO:0099106	MF	GO:0099106	ion channel regulator activity	19/991	140/18432	0.000181485	0.00373859	0.0032524	FXYD6/FLNA/CAV1/SCN2B/PRKCB/KCNMB1/PRKG1/ATP2B4/CAV3/HPCAL4/KCNAB1/RRAD/KCNMB2/KCNE5/DPP6/NOS1/NPY/LRRC38/CACNG6	19
GO:0097485	BP	GO:0097485	neuron projection guidance	27/1006	237/18903	0.000162843	0.00385661	0.00325102	LGR6/NCAM1/ETV1/BOC/NEXN/GLI2/FLRT2/SLIT3/EPHA3/NRP2/CNTN1/NTRK1/LAMA2/CNTN2/EPHB1/ISL2/NOG/BDNF/DSCAML1/MYPN/EDN3/DCC/GAP43/LRTM1/MYOT/TNR/GBX2	27
GO:0060675	BP	GO:0060675	ureteric bud morphogenesis	12/1006	66/18903	0.000165796	0.00388445	0.00327448	TCF21/WNT2B/BMP4/SIX2/HS3ST3A1/FGF2/WNT6/DCHS1/EYA1/NOG/HOXD11/AGT	12
GO:0014013	BP	GO:0014013	regulation of gliogenesis	16/1006	107/18903	0.000166163	0.00388445	0.00327448	DAAM2/ASPA/IL33/RNF112/TTBK1/ID4/PTPRZ1/NOG/NTRK3/GFAP/ZNF488/ASCL2/MAG/NKX2-2/NKX6-2/PITX3	16
GO:0072006	BP	GO:0072006	nephron development	20/1006	152/18903	0.000166419	0.00388445	0.00327448	TCF21/ACTA2/ANGPT1/WNT2B/BMP4/SIX2/HS3ST3A1/EDNRB/FGF2/WNT6/DCHS1/EYA1/PDGFRA/PROM1/NOG/HOXD11/AGT/NPHS1/SERPINB7/ADIPOQ	20
GO:0086003	BP	GO:0086003	cardiac muscle cell contraction	13/1006	76/18903	0.000170785	0.00396728	0.00334431	FLNA/ATP1A2/CAV1/KCNJ8/SCN2B/ANK2/SCN5A/PLN/CAV3/KCNJ3/KCNE5/CTNNA3/SCN1A	13
GO:0002253	BP	GO:0002253	activation of immune response	39/1006	397/18903	0.000172917	0.00399768	0.00336994	C7/MASP1/CLU/PRKCB/PAK3/CD22/CD79B/CFD/MS4A1/KRT1/CSMD3/BLK/IGHV3-48/VTCN1/IGHG4/CR2/IGHD/IGHV3-20/CFHR3/CD19/FCRL3/IGHV3-73/IGHV3-13/COLEC10/IGHV2-5/IGHV3-15/IGHV5-51/IGHV7-4-1/BTN1A1/IGHV3-43/STAP1/IGHV3-49/IGHV1-24/IGHV1-45/CFHR1/IGHV3-64/IGHV2-70D/IGHV1-69-2/IGHV3-35	39
GO:0001653	MF	GO:0001653	peptide receptor activity	20/991	153/18432	0.000207941	0.00417912	0.00363564	SORCS2/ADCYAP1R1/NPY6R/PTH1R/EDNRB/NMUR1/SORCS1/NPR3/CXCR2/CCKBR/MAS1/CXCR1/SORCS3/SSTR3/KISS1R/CXCR5/NPFFR2/PROKR2/MC2R/LHCGR	20
GO:0005788	CC	GO:0005788	endoplasmic reticulum lumen	31/1056	312/19869	0.000626942	0.00419155	0.00311114	COL13A1/SPARCL1/SPON1/CLU/CES1/COL4A6/SRL/CASQ2/CHRDL1/BMP4/COL19A1/COL14A1/F10/WNT6/CDH2/TRDN/CASQ1/COL9A1/ADAMTS5/APOB/COL23A1/APOA2/MSLN/BCHE/COL17A1/PENK/P3H2/CHGB/ARSF/AFP/COL2A1	31
GO:0030539	BP	GO:0030539	male genitalia development	7/1006	24/18903	0.000184312	0.00422092	0.00355812	FGF10/BMP5/HOXD13/SRD5A2/PDGFRA/BMP6/LHCGR	7
GO:0060571	BP	GO:0060571	morphogenesis of an epithelial fold	7/1006	24/18903	0.000184312	0.00422092	0.00355812	FGF10/BMP5/WNT2B/BMP4/HOXD13/NOG/WNT2	7
GO:0007631	BP	GO:0007631	feeding behavior	16/1006	108/18903	0.000185599	0.00423045	0.00356615	NEGR1/NTRK2/CNTN2/DRD1/CNTFR/HTR1B/ADRB3/AGT/HAND2/NPY/OXT/CCK/TRH/TH/HTR2C/IAPP	16
GO:0050851	BP	GO:0050851	antigen receptor-mediated signaling pathway	28/1006	252/18903	0.000190037	0.00431134	0.00363435	PRKCB/CD22/CD79B/MS4A1/BLK/IGHV3-48/VTCN1/IGHG4/IGHD/IGHV3-20/CD19/FCRL3/IGHV3-73/IGHV3-13/IGHV2-5/IGHV3-15/IGHV5-51/IGHV7-4-1/BTN1A1/IGHV3-43/STAP1/IGHV3-49/IGHV1-24/IGHV1-45/IGHV3-64/IGHV2-70D/IGHV1-69-2/IGHV3-35	28
GO:0072171	BP	GO:0072171	mesonephric tubule morphogenesis	12/1006	67/18903	0.000192327	0.004343	0.00366103	TCF21/WNT2B/BMP4/SIX2/HS3ST3A1/FGF2/WNT6/DCHS1/EYA1/NOG/HOXD11/AGT	12
GO:1904315	MF	GO:1904315	transmitter-gated ion channel activity involved in regulation of postsynaptic membrane potential	11/991	58/18432	0.000227963	0.00447241	0.00389079	GRIA1/CHRNA4/GABRA1/GABRA3/GABRQ/CHRNA6/HTR3C/CHRNB4/CHRNA1/GABRG2/GABRA4	11
GO:0140694	BP	GO:0140694	non-membrane-bounded organelle assembly	38/1006	386/18903	0.000199603	0.00448645	0.00378195	MYH7/NRAP/MYL2/LMOD2/ACTA1/TCAP/FLNA/FLNC/LDB3/LMOD1/CCDC69/ASB2/PGM5/SYNPO2L/TNNT3/ACTC1/MYH11/MYOZ2/CSRP3/KLHL41/MYL9/MYH6/TNNT1/CAV3/ACTN2/BIRC5/CASQ1/PDGFRA/MYOZ1/NEK2/MYPN/CENPA/KIF4A/MYBL2/MYH3/CEP295NL/NEB/ANKRD1	38
GO:0043267	BP	GO:0043267	negative regulation of potassium ion transport	9/1006	40/18903	0.000202595	0.00451193	0.00380343	CAV1/CASQ2/CAV3/ACTN2/KCNAB1/KCNE5/NOS1/GRP/VIP	9
GO:1903115	BP	GO:1903115	regulation of actin filament-based movement	9/1006	40/18903	0.000202595	0.00451193	0.00380343	ACTA2/ATP1A2/CAV1/ANK2/SCN5A/TNNC1/PLN/CAV3/CTNNA3	9
GO:0072562	CC	GO:0072562	blood microparticle	18/1056	145/19869	0.000693813	0.0045733	0.00339449	ACTA1/CLU/ORM1/ACTC1/ACTG2/KRT1/APOA2/HP/BCHE/AGT/IGHG4/IGHD/CFHR3/IGHV3-13/IGKV2D-28/ORM2/HPR/CFHR1	18
GO:0042445	BP	GO:0042445	hormone metabolic process	27/1006	241/18903	0.000214527	0.00473776	0.0039938	DKK3/GCNT4/BMP5/CRABP1/EDNRB/CYP11A1/RBP1/SRD5A2/PDGFRA/CTSG/HSD17B6/TG/CMA1/BMP6/UGT2B11/BCHE/UGT2B28/PCSK2/DIO1/AKR1B15/AKR1B10/RPE65/CGA/FFAR3/AFP/SLC30A8/LHCGR	27
GO:0042311	BP	GO:0042311	vasodilation	10/1006	49/18903	0.000214687	0.00473776	0.0039938	VSTM4/KCNMB1/PRKG1/EDNRB/DRD1/NPR3/NOS1/ADRB3/AGT/CPS1	10
GO:0005604	CC	GO:0005604	basement membrane	14/1056	99/19869	0.000733107	0.0047652	0.00353692	FBLN1/CCDC80/ACTA2/COL4A6/SERPINF1/LAMA2/COL9A1/SMOC1/ATRNL1/VWC2/COL17A1/P3H2/FREM3/COL2A1	14
GO:0055117	BP	GO:0055117	regulation of cardiac muscle contraction	13/1006	78/18903	0.000223485	0.00490959	0.00413865	ADRA1A/ATP1A2/CAV1/CASQ2/ANK2/SCN5A/PLN/PDE5A/SLC8A1/CAV3/ADRA1B/CTNNA3/NOS1	13
GO:0003300	BP	GO:0003300	cardiac muscle hypertrophy	15/1006	99/18903	0.000226871	0.00494352	0.00416725	MYH7/PI16/TCAP/ADRA1A/CSRP3/ATP2B4/MYH6/PDE5A/CAV3/GATA5/TRIM63/MIR145/IGF1/AGT/HAND2	15
GO:1901888	BP	GO:1901888	regulation of cell junction assembly	24/1006	204/18903	0.000227066	0.00494352	0.00416725	SYNDIG1/NLGN3/NEGR1/CAV1/TBX5/LRFN5/FLRT2/EPHA3/NTRK1/NTRK2/EPHB1/BDNF/NTRK3/ADGRB3/SLITRK3/CBLN2/MUSK/LRRTM1/LRRTM3/MYOC/ST8SIA2/AGT/OXT/SLITRK1	24
GO:0005104	MF	GO:0005104	fibroblast growth factor receptor binding	7/991	25/18432	0.000260039	0.00498308	0.00433505	FGF10/FLRT2/FGF2/FGF7/FGF19/FGF20/FGF6	7
GO:0090665	CC	GO:0090665	glycoprotein complex	6/1056	22/19869	0.000794561	0.0050939	0.00378089	FLNA/PGM5/SGCG/CAV3/SGCA/SGCZ	6
GO:0048839	BP	GO:0048839	inner ear development	23/1006	193/18903	0.000251814	0.00545783	0.0046008	TCAP/CYTL1/FGF10/BMPER/TMIE/BMP4/ITGA8/FOXI1/CDH23/FGF2/DCHS1/EYA1/EYA4/NTRK3/KCNK2/TBX18/KCNK3/HMX2/MYO3A/HMX3/FGF20/GBX2/COL2A1	23
GO:0031644	BP	GO:0031644	regulation of nervous system process	19/1006	145/18903	0.000253269	0.00546498	0.00460683	NLGN3/IL33/EDNRB/TMEM108/SLC8A3/HGF/ZNF488/MAG/GRIN2A/AGT/TNR/FABP5/NETO1/OXT/VIP/SHISA9/CHRNB4/HTR2C/CACNG5	19
GO:0007520	BP	GO:0007520	myoblast fusion	10/1006	50/18903	0.000255716	0.00548316	0.00462216	EHD2/CAV3/ADAMTS5/CACNA1S/SCGB3A1/ADGRB3/NOS1/MYOG/MYMX/NPHS1	10
GO:0034394	BP	GO:0034394	protein localization to cell surface	12/1006	69/18903	0.00025637	0.00548316	0.00462216	FLNA/MAP1A/FGF10/ANGPT1/ANK2/TMEM35A/CAV3/JAM3/ACTN2/FGF7/BDNF/CD177	12
GO:0048754	BP	GO:0048754	branching morphogenesis of an epithelial tube	20/1006	157/18903	0.000258368	0.00550165	0.00463774	FOXF1/TCF21/FGF10/PGR/GLI2/WNT2B/BMP4/SIX2/HS3ST3A1/CAV3/FGF2/WNT6/DCHS1/EYA1/NOG/HHIP/HOXD11/WNT2/AGT/GBX2	20
GO:0048566	BP	GO:0048566	embryonic digestive tract development	8/1006	33/18903	0.000263866	0.00556987	0.00469525	FOXF1/TCF21/FGF10/GLI2/RARRES2/SIX2/PDGFRA/FOXF2	8
GO:0071875	BP	GO:0071875	adrenergic receptor signaling pathway	8/1006	33/18903	0.000263866	0.00556987	0.00469525	ADRA1D/ADRA1A/ATP2B4/PLN/ADRA1B/DRD5/DRD1/ADRB3	8
GO:0015872	BP	GO:0015872	dopamine transport	10/1006	51/18903	0.000303108	0.00636468	0.00536525	SYT11/KCNA2/DRD1/CHRNA4/SNCG/SYT6/HTR1B/SLC18A2/CHRNA6/FGF20	10
GO:0019722	BP	GO:0019722	calcium-mediated signaling	24/1006	208/18903	0.000304141	0.00636468	0.00536525	RCAN2/ATP1A2/CASQ2/ANK2/MYOZ2/ATP2B4/PLN/SLC8A1/EDNRB/CD22/NMUR1/CASQ1/P2RX2/MYOZ1/C10orf71/POMC/CXCR2/IGF1/CXCR1/GRIN2A/CCL20/CXCR5/CHP2/LHCGR	24
GO:0071682	CC	GO:0071682	endocytic vesicle lumen	6/1056	23/19869	0.00102708	0.00649556	0.00482127	MPO/APOB/SAA1/HP/LTF/CSF3	6
GO:1901019	BP	GO:1901019	regulation of calcium ion transmembrane transporter activity	15/1006	102/18903	0.000316785	0.00658726	0.00555288	SLN/STAC/ATP1A2/JPH2/CASQ2/ANK2/PLN/CAV3/JPH4/TRDN/CASQ1/RRAD/NOS1/STRIT1/MRLN	15
GO:0043010	BP	GO:0043010	camera-type eye development	34/1006	340/18903	0.000317491	0.00658726	0.00555288	VSTM4/NDP/NES/PRPH2/FGF10/SERPINF1/WNT2B/BMP4/ATP2B4/FAT3/FGF2/AQP5/WNT6/CRYAB/PDGFRA/GPM6A/NTRK2/EPHB1/PROM1/UNC45B/CACNA1S/MAB21L1/FOXF2/PITX2/WNT2/CRB1/CRYGD/IGFN1/KERA/RPE65/TH/CRYBA4/PLAAT1/PITX3	34
GO:0099529	MF	GO:0099529	neurotransmitter receptor activity involved in regulation of postsynaptic membrane potential	11/991	61/18432	0.000361286	0.00676591	0.00588603	GRIA1/CHRNA4/GABRA1/GABRA3/GABRQ/CHRNA6/HTR3C/CHRNB4/CHRNA1/GABRG2/GABRA4	11
GO:0007409	BP	GO:0007409	axonogenesis	41/1006	438/18903	0.000331018	0.00683869	0.00576483	LGR6/NCAM1/NLGN3/ETV1/MAP1A/BOC/NEXN/GLI2/FLRT2/SLIT3/PAK3/EPHA3/NRP2/RND2/CNTN1/NTRK1/LAMA2/CDH2/NTRK2/CNTN2/PTPRZ1/EPHB1/ISL2/NOG/BDNF/DSCAML1/MYPN/EDN3/MCF2/DCC/SLITRK3/GAP43/LRTM1/CHODL/MAG/MYOT/TNR/SLITRK1/CCK/NEFH/GBX2	41
GO:0043034	CC	GO:0043034	costamere	5/1056	16/19869	0.00112163	0.00697374	0.00517619	FLNC/PGM5/ANK2/SYNM/SMPX	5
GO:0043679	CC	GO:0043679	axon terminus	15/1056	115/19869	0.00113249	0.00697374	0.00517619	KCNA2/PRKCB/SLC8A1/NTRK2/SLC8A3/CHRM2/SNCG/KCNK2/HTR1B/PENK/SLC18A2/NPY/OXT/TH/KCNA1	15
GO:0032589	CC	GO:0032589	neuron projection membrane	10/1056	60/19869	0.00114963	0.00698734	0.00518629	ITGA8/KCNB1/MPP2/GRIA1/GABRA1/GABRA3/DDN/SHISA9/GABRG2/GABRA4	10
GO:0045687	BP	GO:0045687	positive regulation of glial cell differentiation	9/1006	43/18903	0.000361973	0.00744653	0.00627722	ASPA/IL33/RNF112/TTBK1/PTPRZ1/ZNF488/MAG/NKX2-2/NKX6-2	9
GO:0003206	BP	GO:0003206	cardiac chamber morphogenesis	17/1006	126/18903	0.000371708	0.00758253	0.00639186	MYH7/MYL2/FOXF1/ZFPM2/MYL3/TBX5/BMP5/SLIT3/BMP4/TNNC1/MYH6/NRP2/CAV3/NOG/WNT2/TNNI1/HAND2	17
GO:0003231	BP	GO:0003231	cardiac ventricle development	17/1006	126/18903	0.000371708	0.00758253	0.00639186	MYH7/MYL2/XIRP2/FOXF1/ZFPM2/MYL3/TBX5/MYOCD/SLIT3/BMP4/SCN5A/TNNC1/MYH6/NOG/KCNK2/TNNI1/HAND2	17
GO:0007512	BP	GO:0007512	adult heart development	5/1006	13/18903	0.00037993	0.00771782	0.00650591	MYH7/TCAP/ADRA1A/MYH6/HAND2	5
GO:0030246	MF	GO:0030246	carbohydrate binding	29/991	275/18432	0.000421665	0.00772116	0.00671705	CD248/ADGRL3/CNTN1/CD22/CLEC3B/GALNT9/COL9A1/CNTN2/GCK/GAL3ST3/ATRNL1/KRT1/CLEC17A/SLC2A5/FCER2/CHI3L2/CHODL/MAG/BCAN/CLEC3A/ITLN2/LGALS9C/P3H2/ITLN1/COLEC10/SOST/CLEC2L/PPP1R3A/CLEC4M	29
GO:0044224	CC	GO:0044224	juxtaparanode region of axon	4/1056	10/19869	0.00128693	0.00772158	0.00573127	KCNA2/KCNAB1/CNTN2/KCNA1	4
GO:0042698	BP	GO:0042698	ovulation cycle	12/1006	72/18903	0.000385914	0.00780673	0.00658086	PGR/GDF10/MMP2/SERPINF1/SLIT3/PDGFRA/TIMP4/AMH/NHLH2/CGA/AFP/LHCGR	12
GO:1904427	BP	GO:1904427	positive regulation of calcium ion transmembrane transport	14/1006	93/18903	0.000388757	0.00783159	0.00660181	ADCYAP1R1/STAC/JPH2/CAV1/ANK2/P2RX1/TRDN/CASQ1/P2RX2/DRD1/MS4A1/PLP1/CD19/LHCGR	14
GO:0051354	BP	GO:0051354	negative regulation of oxidoreductase activity	8/1006	35/18903	0.000406927	0.00816376	0.00688182	CAV1/AOC3/ATP2B4/CAV3/DRD5/H19/HP/CNR2	8
GO:0072009	BP	GO:0072009	nephron epithelium development	16/1006	116/18903	0.00042589	0.00850903	0.00717288	TCF21/WNT2B/BMP4/SIX2/HS3ST3A1/EDNRB/FGF2/WNT6/DCHS1/EYA1/PROM1/NOG/HOXD11/AGT/NPHS1/ADIPOQ	16
GO:0001518	CC	GO:0001518	voltage-gated sodium channel complex	5/1056	17/19869	0.00151994	0.00870525	0.00646138	SCN2B/SCN7A/SCN5A/SCN4A/SCN1A	5
GO:0016010	CC	GO:0016010	dystrophin-associated glycoprotein complex	5/1056	17/19869	0.00151994	0.00870525	0.00646138	PGM5/SGCG/CAV3/SGCA/SGCZ	5
GO:0060076	CC	GO:0060076	excitatory synapse	9/1056	52/19869	0.00152528	0.00870525	0.00646138	SYNDIG1/NLGN3/SYT11/KCNJ3/GRIA1/P2RX6/ADCY8/GRIA2/NETO1	9
GO:0098636	CC	GO:0098636	protein complex involved in cell adhesion	9/1056	52/19869	0.00152528	0.00870525	0.00646138	ITGA9/EMILIN1/ITGA7/ITGA8/JAM3/LAMA2/MMRN1/PLP1/TNR	9
GO:0046579	BP	GO:0046579	positive regulation of Ras protein signal transduction	11/1006	63/18903	0.000442956	0.00881374	0.00742974	SYNPO2L/FGF10/NTRK1/RASGRF1/GPR20/GPR55/LPAR4/ABRA/GPR174/IGF1/MMD2	11
GO:0044325	MF	GO:0044325	transmembrane transporter binding	17/991	128/18432	0.000502448	0.00900037	0.00782991	TCAP/FLNA/STAC/FHL1/CAV1/ANK2/SCN5A/KCNB1/SLC8A1/CAV3/ACTN2/TRDN/KCNAB1/KCNE5/NOS1/KCNH5/LRRC38	17
GO:0042693	BP	GO:0042693	muscle cell fate commitment	6/1006	20/18903	0.000455248	0.00902134	0.00760474	MYL2/FGF10/TBX5/TBX18/MYOG/MYF6	6
GO:0042805	MF	GO:0042805	actinin binding	8/991	36/18432	0.000533915	0.00936055	0.00814325	NRAP/XIRP2/LDB3/SYNPO2/CSRP3/PROM1/MYPN/MYOT	8
GO:0051928	BP	GO:0051928	positive regulation of calcium ion transport	17/1006	129/18903	0.000490965	0.00968958	0.00816805	ADCYAP1R1/STAC/JPH2/CAV1/ANK2/MYLK/P2RX1/TRDN/CAMK2A/CASQ1/P2RX2/DRD1/MS4A1/PLP1/CD19/STRIT1/LHCGR	17
GO:0019229	BP	GO:0019229	regulation of vasoconstriction	11/1006	64/18903	0.000509573	0.0100161	0.0084433	ADRA1D/ADRA1A/ATP1A2/CAV1/MMP2/P2RX1/ADRA1B/SMTNL2/KCNMB2/EDN3/AGT	11
GO:1901381	BP	GO:1901381	positive regulation of potassium ion transmembrane transport	9/1006	45/18903	0.000517006	0.0101212	0.00853191	FLNA/ANK2/KCNMB1/ACTN2/EDN3/KCNE5/KCNK3/LRRC38/KCNA1	9
GO:0042113	BP	GO:0042113	B cell activation	34/1006	350/18903	0.000537628	0.010478	0.00883267	PRKCB/CD22/NTRK1/CD79B/EXO1/MS4A1/CHRNA4/CDH17/BLK/IGHV3-48/IGHG4/FCRL1/CR2/IGHD/IGHV3-20/CD19/FCRL3/TNFRSF13B/IGHV3-73/IGHV3-13/CXCR5/IGHV2-5/IGHV3-15/IGHV5-51/IGHV7-4-1/IGHV3-43/IGHV3-49/IGHV1-24/AICDA/IGHV1-45/IGHV3-64/IGHV2-70D/IGHV1-69-2/IGHV3-35	34
GO:0045165	BP	GO:0045165	cell fate commitment	29/1006	282/18903	0.000541514	0.010478	0.00883267	MYL2/FGF10/TNXB/TBX5/TBX4/GLI2/TGFB1I1/WNT2B/BMP4/SIX2/FGF2/WNT6/EYA1/ISL2/DSCAML1/NTRK3/GATA5/GAP43/WNT2/TBX18/TBX10/MYOG/TBX22/MYT1L/NKX2-2/POU6F2/NANOG/MYF6/NKX6-2	29
GO:0001822	BP	GO:0001822	kidney development	31/1006	309/18903	0.000541705	0.010478	0.00883267	TCF21/ACTA2/FGF10/BMPER/GFRA1/GCNT4/KCNJ8/GLI2/ANGPT1/SERPINF1/WNT2B/BMP4/ITGA8/SIX2/HS3ST3A1/EDNRB/FGF2/WNT6/DCHS1/EYA1/PDGFRA/PROM1/NOG/HOXD11/AQP2/BMP6/CXCR2/AGT/NPHS1/SERPINB7/ADIPOQ	31
GO:0050864	BP	GO:0050864	regulation of B cell activation	23/1006	204/18903	0.000558869	0.0107671	0.00907637	CD22/BLK/IGHV3-48/IGHG4/IGHD/IGHV3-20/CD19/FCRL3/TNFRSF13B/IGHV3-73/IGHV3-13/IGHV2-5/IGHV3-15/IGHV5-51/IGHV7-4-1/IGHV3-43/IGHV3-49/IGHV1-24/IGHV1-45/IGHV3-64/IGHV2-70D/IGHV1-69-2/IGHV3-35	23
GO:0005614	CC	GO:0005614	interstitial matrix	4/1056	11/19869	0.00193759	0.0107952	0.0080126	VIT/CCDC80/COL14A1/VWC2	4
GO:0032280	CC	GO:0032280	symmetric synapse	4/1056	11/19869	0.00193759	0.0107952	0.0080126	IQSEC3/NLGN3/CHRM2/PENK	4
GO:0072078	BP	GO:0072078	nephron tubule morphogenesis	12/1006	75/18903	0.000566879	0.0108783	0.00917007	TCF21/WNT2B/BMP4/SIX2/HS3ST3A1/FGF2/WNT6/DCHS1/EYA1/NOG/HOXD11/AGT	12
GO:0044305	CC	GO:0044305	calyx of Held	5/1056	18/19869	0.00201324	0.0109558	0.0081318	KCNA2/PRKCB/KCNK2/HTR1B/KCNA1	5
GO:0090533	CC	GO:0090533	cation-transporting ATPase complex	5/1056	18/19869	0.00201324	0.0109558	0.0081318	ATP1A2/KCNJ8/PLN/ATP12A/ATP1B4	5
GO:0032281	CC	GO:0032281	AMPA glutamate receptor complex	6/1056	26/19869	0.0020436	0.0109932	0.00815958	GRIA1/GRIA2/VWC2/SHISA9/OLFM3/CACNG5	6
GO:0043271	BP	GO:0043271	negative regulation of ion transport	20/1006	167/18903	0.000582343	0.011131	0.00938313	SLN/SYT11/ATP1A2/CAV1/CASQ2/PLN/CAV3/ACTN2/TRDN/KCNAB1/RRAD/KCNE5/NOS1/HTR1B/GRP/VIP/TRH/EPPIN/SEMG1/MRLN	20
GO:0090287	BP	GO:0090287	regulation of cellular response to growth factor stimulus	33/1006	338/18903	0.000590223	0.0112374	0.0094728	LTBP4/ZNF423/DKK3/EMILIN1/DCN/FGF10/CAV1/BMPER/TGFB1I1/ADGRA2/PRKCB/MYOCD/CHRDL1/BMP4/ITGA8/ATP2B4/WFIKKN2/CAV3/FGF2/TMEM108/FST/NOG/SFRP5/HHIP/CHRDL2/CCBE1/VWC2/AGT/HJV/CXCL13/FOLR1/SOST/CIDEA	33
GO:0050871	BP	GO:0050871	positive regulation of B cell activation	19/1006	155/18903	0.000592576	0.0112381	0.00947342	IGHV3-48/IGHG4/IGHD/IGHV3-20/FCRL3/IGHV3-73/IGHV3-13/IGHV2-5/IGHV3-15/IGHV5-51/IGHV7-4-1/IGHV3-43/IGHV3-49/IGHV1-24/IGHV1-45/IGHV3-64/IGHV2-70D/IGHV1-69-2/IGHV3-35	19
GO:0060993	BP	GO:0060993	kidney morphogenesis	14/1006	97/18903	0.000601969	0.0113254	0.00954703	TCF21/FGF10/GCNT4/WNT2B/BMP4/SIX2/HS3ST3A1/FGF2/WNT6/DCHS1/EYA1/NOG/HOXD11/AGT	14
GO:0014046	BP	GO:0014046	dopamine secretion	8/1006	37/18903	0.000607363	0.0113254	0.00954703	SYT11/KCNA2/CHRNA4/SNCG/SYT6/HTR1B/CHRNA6/FGF20	8
GO:0014059	BP	GO:0014059	regulation of dopamine secretion	8/1006	37/18903	0.000607363	0.0113254	0.00954703	SYT11/KCNA2/CHRNA4/SNCG/SYT6/HTR1B/CHRNA6/FGF20	8
GO:0086019	BP	GO:0086019	cell-cell signaling involved in cardiac conduction	8/1006	37/18903	0.000607363	0.0113254	0.00954703	FLNA/TBX5/CASQ2/ANK2/SCN5A/KCNJ3/KCNE5/TBX18	8
GO:0060973	BP	GO:0060973	cell migration involved in heart development	6/1006	21/18903	0.000608844	0.0113254	0.00954703	TBX5/BMP4/DCHS1/PITX2/FOLR1/HAND2	6
GO:0002429	BP	GO:0002429	immune response-activating cell surface receptor signaling pathway	31/1006	312/18903	0.000637384	0.0117662	0.00991855	PRKCB/PAK3/CD22/CD79B/MS4A1/BLK/IGHV3-48/VTCN1/IGHG4/CR2/IGHD/IGHV3-20/CD19/FCRL3/IGHV3-73/IGHV3-13/COLEC10/IGHV2-5/IGHV3-15/IGHV5-51/IGHV7-4-1/BTN1A1/IGHV3-43/STAP1/IGHV3-49/IGHV1-24/IGHV1-45/IGHV3-64/IGHV2-70D/IGHV1-69-2/IGHV3-35	31
GO:0002757	BP	GO:0002757	immune response-activating signal transduction	31/1006	312/18903	0.000637384	0.0117662	0.00991855	PRKCB/PAK3/CD22/CD79B/MS4A1/BLK/IGHV3-48/VTCN1/IGHG4/CR2/IGHD/IGHV3-20/CD19/FCRL3/IGHV3-73/IGHV3-13/COLEC10/IGHV2-5/IGHV3-15/IGHV5-51/IGHV7-4-1/BTN1A1/IGHV3-43/STAP1/IGHV3-49/IGHV1-24/IGHV1-45/IGHV3-64/IGHV2-70D/IGHV1-69-2/IGHV3-35	31
GO:0021536	BP	GO:0021536	diencephalon development	12/1006	76/18903	0.000641147	0.0117908	0.00993931	FGF10/GLI2/BMP4/NRP2/FGF2/SRD5A2/NOG/NDNF/PTCHD1/PITX2/NHLH2/GBX2	12
GO:0002377	BP	GO:0002377	immunoglobulin production	24/1006	219/18903	0.000646452	0.0118435	0.00998373	IL33/CD22/POLQ/EXO1/IL13RA2/VPREB3/IGLV3-10/IGKV2-28/IGKV2-24/FCRL3/IGKV1-9/IGKV3D-11/IGKV2D-28/IGKV1-16/IGLV1-36/IGKV1D-39/IGLV8-61/IGKV2D-29/IGLV4-60/AICDA/IGKV1D-13/IGKV2D-24/IGLV3-12/IGLV5-48	24
GO:0001708	BP	GO:0001708	cell fate specification	15/1006	109/18903	0.000652433	0.0119081	0.0100382	MYL2/TBX5/TBX4/GLI2/SIX2/FGF2/EYA1/ISL2/NTRK3/TBX18/TBX10/TBX22/MYT1L/NKX2-2/NANOG	15
GO:0099625	BP	GO:0099625	ventricular cardiac muscle cell membrane repolarization	7/1006	29/18903	0.00065828	0.0119252	0.0100526	KCNJ8/SCN2B/ANK2/SCN5A/CAV3/KCNJ3/KCNE5	7
GO:1901017	BP	GO:1901017	negative regulation of potassium ion transmembrane transporter activity	7/1006	29/18903	0.00065828	0.0119252	0.0100526	CAV1/CASQ2/CAV3/ACTN2/KCNAB1/KCNE5/GRP	7
GO:0098878	CC	GO:0098878	neurotransmitter receptor complex	8/1056	45/19869	0.00230984	0.0122841	0.00911778	GRIA1/GRIA2/VWC2/GRIN2A/SHISA9/HTR3C/OLFM3/CACNG5	8
GO:0005178	MF	GO:0005178	integrin binding	19/991	156/18432	0.000724532	0.0124378	0.0108203	FBLN1/LTBP4/ITGA9/EMILIN1/ITGA7/TNXB/GFRA1/ITGA8/CCN5/FGF2/JAM3/ACTN2/PTPRZ1/ADAMTS5/GFAP/FCER2/CDH17/IGF1/CD177	19
GO:0016324	CC	GO:0016324	apical plasma membrane	33/1056	368/19869	0.00239875	0.0126136	0.00936235	ECRG4/NAALADL1/PTH1R/SLC6A19/ANK2/CD300LG/MAL/SLC47A1/KCNB1/AQP5/CDH2/P2RX2/PROM1/ATP6V0A4/ADCY8/SLC2A5/ATP6V0D2/AQP2/SLC38A3/DPEP1/CNTFR/KCNK2/UPK1A/CRB1/FOLR1/CLCA4/SLC17A3/AQP10/ABCC11/ATP12A/CEACAM7/RHCG/KCNA1	33
GO:0007218	BP	GO:0007218	neuropeptide signaling pathway	15/1006	110/18903	0.000719058	0.0129778	0.0109399	SORCS2/NPY6R/NMUR1/SORCS1/POMC/SORCS3/PENK/SSTR3/KISS1R/GRP/NPY/NPFFR2/PROKR2/PROK2/MC2R	15
GO:0072088	BP	GO:0072088	nephron epithelium morphogenesis	12/1006	77/18903	0.000723398	0.0130078	0.0109652	TCF21/WNT2B/BMP4/SIX2/HS3ST3A1/FGF2/WNT6/DCHS1/EYA1/NOG/HOXD11/AGT	12
GO:0034364	CC	GO:0034364	high-density lipoprotein particle	6/1056	27/19869	0.0025109	0.0130567	0.00969118	CLU/APOB/SAA2/APOA2/SAA1/HPR	6
GO:0043279	BP	GO:0043279	response to alkaloid	14/1006	99/18903	0.000741338	0.0132812	0.0111957	CASQ2/SLC8A1/DRD5/DRD1/CACNA1S/ADCY8/RYR1/HTR1B/ST8SIA2/BCHE/PENK/OXT/TH/PITX3	14
GO:1902711	CC	GO:1902711	GABA-A receptor complex	5/1056	19/19869	0.0026139	0.0134429	0.00997786	GABRA1/GABRA3/GABRQ/GABRG2/GABRA4	5
GO:0072073	BP	GO:0072073	kidney epithelium development	18/1006	146/18903	0.000762628	0.0136124	0.0114748	TCF21/BMPER/WNT2B/BMP4/SIX2/HS3ST3A1/EDNRB/FGF2/WNT6/DCHS1/EYA1/PROM1/NOG/HOXD11/CXCR2/AGT/NPHS1/ADIPOQ	18
GO:0051932	BP	GO:0051932	synaptic transmission, GABAergic	10/1006	57/18903	0.000767384	0.0136471	0.0115041	ADRA1A/NPAS4/SLITRK3/CA7/GABRA1/HTR1B/GABRA3/CNR2/GABRG2/GABRA4	10
GO:0003228	BP	GO:0003228	atrial cardiac muscle tissue development	6/1006	22/18903	0.000799762	0.0139726	0.0117785	TBX5/BMP4/MYH6/NOG/WNT2/TBX18	6
GO:0007620	BP	GO:0007620	copulation	6/1006	22/18903	0.000799762	0.0139726	0.0117785	P2RX1/EDNRB/KLK14/OXT/VIP/SEMG1	6
GO:0086012	BP	GO:0086012	membrane depolarization during cardiac muscle cell action potential	6/1006	22/18903	0.000799762	0.0139726	0.0117785	ATP1A2/SCN2B/ANK2/SCN5A/SLC8A1/CAV3	6
GO:0010649	BP	GO:0010649	regulation of cell communication by electrical coupling	5/1006	15/18903	0.000810809	0.0139726	0.0117785	CAV1/TBX5/CASQ2/SLC8A1/TRDN	5
GO:0038166	BP	GO:0038166	angiotensin-activated signaling pathway	5/1006	15/18903	0.000810809	0.0139726	0.0117785	CAV1/ACTN2/CAMK2A/MIR145/MAS1	5
GO:0048934	BP	GO:0048934	peripheral nervous system neuron differentiation	5/1006	15/18903	0.000810809	0.0139726	0.0117785	ETV1/NTRK2/ISL2/HAND2/NEFH	5
GO:0048935	BP	GO:0048935	peripheral nervous system neuron development	5/1006	15/18903	0.000810809	0.0139726	0.0117785	ETV1/NTRK2/ISL2/HAND2/NEFH	5
GO:0060572	BP	GO:0060572	morphogenesis of an epithelial bud	5/1006	15/18903	0.000810809	0.0139726	0.0117785	FGF10/WNT2B/BMP4/NOG/WNT2	5
GO:0048592	BP	GO:0048592	eye morphogenesis	19/1006	159/18903	0.000811592	0.0139726	0.0117785	WNT2B/BMP4/FAT3/FGF2/AQP5/NTRK2/EPHB1/PROM1/NKD1/FOXF2/PITX2/WNT2/MFAP5/CRB1/IGFN1/RPE65/TH/OLFM3/PITX3	19
GO:0001975	BP	GO:0001975	response to amphetamine	7/1006	30/18903	0.000819602	0.0140112	0.011811	DRD5/DRD1/GRIN2A/SLC18A2/CNR2/OXT/TH	7
GO:0060292	BP	GO:0060292	long-term synaptic depression	7/1006	30/18903	0.000819602	0.0140112	0.011811	SORCS2/KCNB1/GRIA1/DRD5/DRD1/ADCY8/SORCS3	7
GO:0032413	BP	GO:0032413	negative regulation of ion transmembrane transporter activity	13/1006	89/18903	0.000830973	0.0141557	0.0119329	SLN/ATP1A2/CAV1/CASQ2/PLN/CAV3/ACTN2/TRDN/KCNAB1/RRAD/KCNE5/GRP/MRLN	13
GO:0042446	BP	GO:0042446	hormone biosynthetic process	11/1006	68/18903	0.000865559	0.0146933	0.0123861	DKK3/BMP5/CYP11A1/SRD5A2/HSD17B6/TG/BMP6/DIO1/AKR1B15/FFAR3/LHCGR	11
GO:0042755	BP	GO:0042755	eating behavior	8/1006	39/18903	0.000880762	0.0148993	0.0125597	CNTN2/ADRB3/NPY/OXT/CCK/TRH/TH/IAPP	8
GO:0061333	BP	GO:0061333	renal tubule morphogenesis	12/1006	79/18903	0.00091452	0.0154166	0.0129958	TCF21/WNT2B/BMP4/SIX2/HS3ST3A1/FGF2/WNT6/DCHS1/EYA1/NOG/HOXD11/AGT	12
GO:0010611	BP	GO:0010611	regulation of cardiac muscle hypertrophy	11/1006	69/18903	0.000981095	0.0163684	0.0137981	PI16/ADRA1A/ATP2B4/PDE5A/CAV3/GATA5/TRIM63/MIR145/IGF1/AGT/HAND2	11
GO:0032835	BP	GO:0032835	glomerulus development	11/1006	69/18903	0.000981095	0.0163684	0.0137981	TCF21/ACTA2/ANGPT1/BMP4/EDNRB/PDGFRA/PROM1/NOG/NPHS1/SERPINB7/ADIPOQ	11
GO:0048645	BP	GO:0048645	animal organ formation	11/1006	69/18903	0.000981095	0.0163684	0.0137981	FGF10/TBX5/WNT2B/BMP4/FGF2/EYA1/NOG/GATA5/WNT2/FOLR1/HAND2	11
GO:0048546	BP	GO:0048546	digestive tract morphogenesis	9/1006	49/18903	0.000990571	0.0164137	0.0138363	FOXF1/TCF21/FGF10/GLI2/BMP4/SIX2/HOXD13/PDGFRA/SFRP5	9
GO:0070509	BP	GO:0070509	calcium ion import	9/1006	49/18903	0.000990571	0.0164137	0.0138363	SLN/PLN/SLC8A1/CAV3/TRPC4/GCK/FCRL3/EPPIN/SEMG1	9
GO:0001823	BP	GO:0001823	mesonephros development	14/1006	102/18903	0.00100095	0.0165293	0.0139338	TCF21/FGF10/BMPER/WNT2B/BMP4/SIX2/HS3ST3A1/FGF2/WNT6/DCHS1/EYA1/NOG/HOXD11/AGT	14
GO:0014068	BP	GO:0014068	positive regulation of phosphatidylinositol 3-kinase signaling	12/1006	80/18903	0.00102481	0.016809	0.0141695	DCN/ANGPT1/FGF2/NTRK1/PDGFRA/NTRK2/HGF/NTRK3/MYOC/IGF1/AGT/CSF3	12
GO:0072028	BP	GO:0072028	nephron morphogenesis	12/1006	80/18903	0.00102481	0.016809	0.0141695	TCF21/WNT2B/BMP4/SIX2/HS3ST3A1/FGF2/WNT6/DCHS1/EYA1/NOG/HOXD11/AGT	12
GO:0043194	CC	GO:0043194	axon initial segment	5/1056	20/19869	0.00333445	0.0169622	0.01259	MAP1A/KCNA2/CNTN2/SCN1A/KCNA1	5
GO:0099622	BP	GO:0099622	cardiac muscle cell membrane repolarization	8/1006	40/18903	0.0010503	0.0171691	0.0144731	FLNA/KCNJ8/SCN2B/ANK2/SCN5A/CAV3/KCNJ3/KCNE5	8
GO:0043198	CC	GO:0043198	dendritic shaft	7/1056	38/19869	0.00348361	0.0175304	0.0130118	SYNDIG1/MAP1A/ZNF804A/SLC8A1/JPH4/MPP2/RGS7BP	7
GO:0005504	MF	GO:0005504	fatty acid binding	9/991	49/18432	0.00106409	0.0175577	0.0152744	CRABP1/OXER1/RBP1/FABP3/FABP4/FABP7/PMP2/FABP5/AFP	9
GO:0005518	MF	GO:0005518	collagen binding	11/991	69/18432	0.00106539	0.0175577	0.0152744	SPARCL1/DCN/TNXB/C1QTNF1/PODN/COL14A1/PCOLCE2/LUM/MUSK/CCBE1/LRRC15	11
GO:0034374	BP	GO:0034374	low-density lipoprotein particle remodeling	5/1006	16/18903	0.00112799	0.0183772	0.0154915	MPO/APOB/APOA2/AGT/PLA2G3	5
GO:0150034	CC	GO:0150034	distal axon	26/1056	278/19869	0.00379469	0.0188927	0.0140229	FLNA/KCNA2/BOC/PRKCB/ZNF804A/SNAP25/SLC8A1/GPM6A/NTRK2/ATCAY/SLC8A3/RASGRF1/CHRM2/DCC/SNCG/GAP43/LRRTM1/KCNK2/HTR1B/PENK/SLC18A2/FRMD7/NPY/OXT/TH/KCNA1	26
GO:0005523	MF	GO:0005523	tropomyosin binding	5/991	16/18432	0.00118086	0.019079	0.0165979	LMOD2/LMOD1/TNNT3/TNNT1/SMTNL2	5
GO:0061458	BP	GO:0061458	reproductive system development	30/1006	310/18903	0.00117927	0.0191483	0.0161415	TCF21/ZFPM2/FGF10/PGR/GFRA1/BMP5/MMP2/SERPINF1/WNT2B/MYOCD/SLIT3/BMP4/MAMLD1/HOXD13/NTRK1/SRD5A2/ID4/FST/PDGFRA/NOG/FOXF2/BMP6/MAS1/AMH/NHLH2/CGA/SRY/SPATA22/AFP/LHCGR	30
GO:0010644	BP	GO:0010644	cell communication by electrical coupling	7/1006	32/18903	0.00123486	0.0199841	0.0168461	ATP1A2/CAV1/TBX5/CASQ2/SLC8A1/TRDN/KCNA1	7
GO:0005796	CC	GO:0005796	Golgi lumen	13/1056	106/19869	0.00406517	0.0200263	0.0148643	DCN/OGN/F10/WNT6/LUM/BCAN/DEFA5/KERA/MUC5AC/MUC4/MUC19/DEFA6/CGA	13
GO:0044306	CC	GO:0044306	neuron projection terminus	15/1056	131/19869	0.00411226	0.0200473	0.0148799	KCNA2/PRKCB/SLC8A1/NTRK2/SLC8A3/CHRM2/SNCG/KCNK2/HTR1B/PENK/SLC18A2/NPY/OXT/TH/KCNA1	15
GO:0003208	BP	GO:0003208	cardiac ventricle morphogenesis	11/1006	71/18903	0.0012505	0.02017	0.0170027	MYH7/MYL2/FOXF1/ZFPM2/MYL3/TBX5/TNNC1/MYH6/NOG/TNNI1/HAND2	11
GO:1902710	CC	GO:1902710	GABA receptor complex	5/1056	21/19869	0.00418745	0.0202034	0.0149957	GABRA1/GABRA3/GABRQ/GABRG2/GABRA4	5
GO:0003253	BP	GO:0003253	cardiac neural crest cell migration involved in outflow tract morphogenesis	4/1006	10/18903	0.00129308	0.0207191	0.0174656	BMP4/PITX2/FOLR1/HAND2	4
GO:0090281	BP	GO:0090281	negative regulation of calcium ion import	4/1006	10/18903	0.00129308	0.0207191	0.0174656	SLN/PLN/EPPIN/SEMG1	4
GO:0001759	BP	GO:0001759	organ induction	6/1006	24/18903	0.00131689	0.0208884	0.0176084	FGF10/WNT2B/BMP4/FGF2/GATA5/WNT2	6
GO:0050855	BP	GO:0050855	regulation of B cell receptor signaling pathway	6/1006	24/18903	0.00131689	0.0208884	0.0176084	PRKCB/CD22/BLK/CD19/FCRL3/STAP1	6
GO:0090497	BP	GO:0090497	mesenchymal cell migration	10/1006	61/18903	0.00132252	0.0208884	0.0176084	BMP4/NRP2/EDNRB/CDH2/EDN3/PITX2/FOLR1/HAND2/FGF19/GBX2	10
GO:0098900	BP	GO:0098900	regulation of action potential	10/1006	61/18903	0.00132252	0.0208884	0.0176084	FLNA/ADRA1A/CAV1/ANK2/SCN5A/KCNB1/CAV3/CTNNA3/TBX18/CNR2	10
GO:0023061	BP	GO:0023061	signal release	41/1006	470/18903	0.00133167	0.0208884	0.0176084	ADCY5/LTBP4/SYT11/ADRA1A/KCNA2/SV2A/C1QTNF1/PRKCB/P2RX1/SNAP25/KCNB1/EDNRB/CAMK2A/GCK/DRD1/CHRM2/EDN3/ADCY8/CHRNA4/SNCG/POMC/VSNL1/BMP6/SYT6/HTR1B/BLK/AGT/GRP/CHRNA6/OXT/VIP/CHRNB4/FGF20/TRH/SUCNR1/ADIPOQ/CGA/HTR2C/PLA2G3/FFAR3/SLC30A8	41
GO:0051588	BP	GO:0051588	regulation of neurotransmitter transport	14/1006	105/18903	0.00133304	0.0208884	0.0176084	SYT11/ADRA1A/ATP1A2/PRKCB/P2RX1/CAMK2A/DRD1/GFAP/CHRM2/SNCG/NOS1/HTR1B/CHRNA6/CHRNB4	14
GO:0060425	BP	GO:0060425	lung morphogenesis	9/1006	51/18903	0.00133376	0.0208884	0.0176084	FOXF1/TCF21/FGF10/WNT2B/BMP4/FGF7/NOG/HHIP/WNT2	9
GO:0030020	MF	GO:0030020	extracellular matrix structural constituent conferring tensile strength	8/991	41/18432	0.00132872	0.0210551	0.018317	COL13A1/COL4A6/COL19A1/COL14A1/COL9A1/COL23A1/COL17A1/COL2A1	8
GO:0002768	BP	GO:0002768	immune response-regulating cell surface receptor signaling pathway	32/1006	341/18903	0.0013694	0.0213776	0.0180207	PRKCB/PAK3/CD22/CD79B/MS4A1/BLK/IGHV3-48/VTCN1/IGHG4/CR2/IGHD/IGHV3-20/CD19/FCRL3/IGHV3-73/IGHV3-13/COLEC10/IGHV2-5/IGHV3-15/IGHV5-51/IGHV7-4-1/BTN1A1/IGHV3-43/STAP1/IGHV3-49/IGHV1-24/PSG9/IGHV1-45/IGHV3-64/IGHV2-70D/IGHV1-69-2/IGHV3-35	32
GO:0099094	MF	GO:0099094	ligand-gated cation channel activity	15/991	116/18432	0.00138436	0.0215229	0.0187239	KCNJ8/P2RX1/P2RX2/KCNJ3/GRIA1/P2RX6/GRIA2/CHRNA4/RYR1/GRIN2A/CHRNA6/HTR3C/CHRNB4/CHRNA1/KCNJ18	15
GO:0014743	BP	GO:0014743	regulation of muscle hypertrophy	11/1006	72/18903	0.0014064	0.0218849	0.0184484	PI16/ADRA1A/ATP2B4/PDE5A/CAV3/GATA5/TRIM63/MIR145/IGF1/AGT/HAND2	11
GO:0008328	CC	GO:0008328	ionotropic glutamate receptor complex	7/1056	40/19869	0.0046935	0.0224139	0.0166365	GRIA1/GRIA2/VWC2/GRIN2A/SHISA9/OLFM3/CACNG5	7
GO:0051384	BP	GO:0051384	response to glucocorticoid	17/1006	142/18903	0.00146322	0.0226962	0.0191323	SERPINF1/SLIT3/PAPPA/NTRK3/NPAS4/TRIM63/APOA2/BMP6/PCK1/BCHE/SSTR3/CPS1/OXT/METTL21C/ADIPOQ/TH/SCGB1A1	17
GO:1901380	BP	GO:1901380	negative regulation of potassium ion transmembrane transport	7/1006	33/18903	0.00149628	0.0231351	0.0195023	CAV1/CASQ2/CAV3/ACTN2/KCNAB1/KCNE5/GRP	7
GO:0048557	BP	GO:0048557	embryonic digestive tract morphogenesis	5/1006	17/18903	0.00152849	0.0235582	0.0198589	FOXF1/TCF21/FGF10/SIX2/PDGFRA	5
GO:0043462	BP	GO:0043462	regulation of ATP-dependent activity	11/1006	73/18903	0.00157789	0.0241503	0.020358	SLN/FGF10/MYL3/TNNT3/TNNC1/PLN/MYH6/TPM2/LTF/STRIT1/MRLN	11
GO:0007548	BP	GO:0007548	sex differentiation	28/1006	288/18903	0.0015785	0.0241503	0.020358	ADCYAP1R1/TCF21/ZFPM2/FGF10/PGR/GFRA1/BMP5/MMP2/WNT2B/SLIT3/MAMLD1/HOXD13/NTRK1/SRD5A2/FST/PDGFRA/FOXF2/DACH2/CNTFR/BMP6/MAS1/AMH/NHLH2/DMRT2/CGA/SRY/AFP/LHCGR	28
GO:0033002	BP	GO:0033002	muscle cell proliferation	25/1006	247/18903	0.00158183	0.0241503	0.020358	ZFPM2/TBX5/OGN/ANGPT1/MMP2/MYOCD/BMP4/PRKG1/FGF2/CNN1/EPHB1/ELANE/NOG/HGF/NPR3/MIR145/WNT2/KCNK2/HTR1B/IGF1/AGT/MYOG/VIP/FGF20/ADIPOQ	25
GO:0098637	CC	GO:0098637	protein complex involved in cell-matrix adhesion	4/1056	14/19869	0.00517179	0.024204	0.0179652	EMILIN1/LAMA2/MMRN1/TNR	4
GO:0099059	CC	GO:0099059	integral component of presynaptic active zone membrane	4/1056	14/19869	0.00517179	0.024204	0.0179652	ATP2B4/P2RX1/CDH2/GPM6A	4
GO:0046716	BP	GO:0046716	muscle cell cellular homeostasis	6/1006	25/18903	0.0016556	0.0251186	0.0211743	CAV1/CSRP3/PLN/CAV3/SGCZ/CHRNA1	6
GO:0048714	BP	GO:0048714	positive regulation of oligodendrocyte differentiation	6/1006	25/18903	0.0016556	0.0251186	0.0211743	ASPA/IL33/PTPRZ1/ZNF488/NKX2-2/NKX6-2	6
GO:0003073	BP	GO:0003073	regulation of systemic arterial blood pressure	13/1006	96/18903	0.0016945	0.0255491	0.0215372	ADRA1D/ADRA1A/EDNRB/P2RX2/ADRA1B/DRD5/EDN3/SLC2A5/CTSG/CMA1/ADRB3/AGT/SUCNR1	13
GO:0072080	BP	GO:0072080	nephron tubule development	13/1006	96/18903	0.0016945	0.0255491	0.0215372	TCF21/WNT2B/BMP4/SIX2/HS3ST3A1/FGF2/WNT6/DCHS1/EYA1/PROM1/NOG/HOXD11/AGT	13
GO:0048713	BP	GO:0048713	regulation of oligodendrocyte differentiation	8/1006	43/18903	0.00171985	0.0257712	0.0217244	DAAM2/ASPA/IL33/ID4/PTPRZ1/ZNF488/NKX2-2/NKX6-2	8
GO:0051602	BP	GO:0051602	response to electrical stimulus	8/1006	43/18903	0.00171985	0.0257712	0.0217244	MMP2/NTRK1/KCNJ3/TRIM63/MYOG/OXT/RPE65/TH	8
GO:0090092	BP	GO:0090092	regulation of transmembrane receptor protein serine/threonine kinase signaling pathway	28/1006	290/18903	0.00174871	0.0259412	0.0218677	LTBP4/ZNF423/DKK3/EMILIN1/FGF10/CAV1/BMPER/GDF10/BMP5/TGFB1I1/MYOCD/CHRDL1/BMP4/ITGA8/WFIKKN2/CAV3/IGSF1/FST/NOG/SFRP5/CHRDL2/BMP6/VWC2/HJV/FOLR1/LEFTY2/SOST/CIDEA	28
GO:0034219	BP	GO:0034219	carbohydrate transmembrane transport	16/1006	132/18903	0.00174882	0.0259412	0.0218677	CLIP3/PRKCB/SORBS1/DRD1/SLC2A4/SLC2A5/AQP2/IGF1/TRARG1/FABP5/ITLN1/FGF19/AQP10/ADIPOQ/DHRS7C/OSTN	16
GO:0071867	BP	GO:0071867	response to monoamine	14/1006	108/18903	0.00175257	0.0259412	0.0218677	ADCY5/FLNA/GNAO1/ATP2B4/DRD5/DRD1/CHRM2/HTR1B/PENK/HTR3C/ADIPOQ/HTR2C/HTR1E/NSG2	14
GO:0071869	BP	GO:0071869	response to catecholamine	14/1006	108/18903	0.00175257	0.0259412	0.0218677	ADCY5/FLNA/GNAO1/ATP2B4/DRD5/DRD1/CHRM2/HTR1B/PENK/HTR3C/ADIPOQ/HTR2C/HTR1E/NSG2	14
GO:0051926	BP	GO:0051926	negative regulation of calcium ion transport	11/1006	74/18903	0.0017661	0.0260621	0.0219696	SLN/ATP1A2/CASQ2/PLN/CAV3/TRDN/RRAD/NOS1/EPPIN/SEMG1/MRLN	11
GO:0086004	BP	GO:0086004	regulation of cardiac muscle cell contraction	7/1006	34/18903	0.00179888	0.0264401	0.0222882	ATP1A2/CAV1/ANK2/SCN5A/PLN/CAV3/CTNNA3	7
GO:0007156	BP	GO:0007156	homophilic cell adhesion via plasma membrane adhesion molecules	19/1006	170/18903	0.00180261	0.0264401	0.0222882	NEXN/PCDH10/CDH23/FAT3/PCDH18/FAT4/CDH2/DCHS1/CNTN2/CDH20/DSCAML1/CADM3/MYPN/PCDHA5/CDH17/MYOT/IGFN1/DSG4/PCDHA9	19
GO:0044304	CC	GO:0044304	main axon	9/1056	63/19869	0.00583373	0.0270315	0.0200639	MAP1A/KCNA2/KCNAB1/CNTN2/HAPLN2/SCN1A/MAG/MYOC/KCNA1	9
GO:0001657	BP	GO:0001657	ureteric bud development	13/1006	97/18903	0.00186358	0.0272521	0.0229728	TCF21/BMPER/WNT2B/BMP4/SIX2/HS3ST3A1/FGF2/WNT6/DCHS1/EYA1/NOG/HOXD11/AGT	13
GO:1904063	BP	GO:1904063	negative regulation of cation transmembrane transport	14/1006	109/18903	0.00191469	0.0277168	0.0233645	SLN/ATP1A2/CAV1/CASQ2/PLN/CAV3/ACTN2/TRDN/KCNAB1/RRAD/KCNE5/NOS1/GRP/MRLN	14
GO:0000768	BP	GO:0000768	syncytium formation by plasma membrane fusion	10/1006	64/18903	0.00192407	0.0277168	0.0233645	EHD2/CAV3/ADAMTS5/CACNA1S/SCGB3A1/ADGRB3/NOS1/MYOG/MYMX/NPHS1	10
GO:0140253	BP	GO:0140253	cell-cell fusion	10/1006	64/18903	0.00192407	0.0277168	0.0233645	EHD2/CAV3/ADAMTS5/CACNA1S/SCGB3A1/ADGRB3/NOS1/MYOG/MYMX/NPHS1	10
GO:0032970	BP	GO:0032970	regulation of actin filament-based process	36/1006	406/18903	0.00193007	0.0277168	0.0233645	LMOD2/DAAM2/SYNPO/FLNA/LMOD1/ACTA2/SYNPO2L/ATP1A2/CAV1/SYNPO2/ANK2/PAK3/SCN5A/TNNC1/EPHA3/IQGAP3/PLN/CAV3/RND2/JAM3/ACTN2/PDGFRA/SPTB/NTRK3/CCL21/CTNNA3/KANK4/MYOC/NEB/FRMD7/MYO3A/ARHGAP40/NPHS1/CSF3/STAP1/OR2A4	36
GO:0048608	BP	GO:0048608	reproductive structure development	29/1006	306/18903	0.00193655	0.0277168	0.0233645	TCF21/ZFPM2/FGF10/PGR/GFRA1/BMP5/MMP2/SERPINF1/WNT2B/MYOCD/SLIT3/BMP4/MAMLD1/HOXD13/NTRK1/SRD5A2/ID4/FST/PDGFRA/NOG/FOXF2/BMP6/MAS1/AMH/NHLH2/CGA/SRY/AFP/LHCGR	29
GO:0007494	BP	GO:0007494	midgut development	4/1006	11/18903	0.00194674	0.0277168	0.0233645	FOXF1/EDNRB/CPS1/OTC	4
GO:0007614	BP	GO:0007614	short-term memory	4/1006	11/18903	0.00194674	0.0277168	0.0233645	SERPINF1/SLC2A4/NPAS4/PTCHD1	4
GO:0071313	BP	GO:0071313	cellular response to caffeine	4/1006	11/18903	0.00194674	0.0277168	0.0233645	CASQ2/SLC8A1/CACNA1S/RYR1	4
GO:0099624	BP	GO:0099624	atrial cardiac muscle cell membrane repolarization	4/1006	11/18903	0.00194674	0.0277168	0.0233645	FLNA/SCN5A/KCNJ3/KCNE5	4
GO:0014075	BP	GO:0014075	response to amine	8/1006	44/18903	0.00200563	0.0284718	0.0240009	DRD5/DRD1/GRIN2A/SLC18A2/CNR2/CPS1/OXT/TH	8
GO:0009612	BP	GO:0009612	response to mechanical stimulus	22/1006	211/18903	0.0020235	0.0285275	0.0240479	ACTA1/TCAP/ETV1/ATP1A2/IL33/MMP2/CSRP3/SLC8A1/CAV3/FGF2/NTRK1/MEIS2/CDH2/MPO/SCN1A/KCNK2/MAG/BMP6/ANKRD1/AGT/SOST/KCNA1	22
GO:0010522	BP	GO:0010522	regulation of calcium ion transport into cytosol	5/1006	18/18903	0.00202446	0.0285275	0.0240479	ADCYAP1R1/CAV1/P2RX2/NOS1/LHCGR	5
GO:0010720	BP	GO:0010720	positive regulation of cell development	29/1006	307/18903	0.00203314	0.0285275	0.0240479	FLNA/ASPA/IL33/LIMS2/SERPINF1/PAK3/BMP4/RNF112/PDE5A/TTBK1/RND2/FGF2/ID4/NTRK2/PTPRZ1/BDNF/GFAP/ZNF488/OLFM4/CHODL/WNT2/MAG/MYOC/MYOG/SLITRK1/ADIPOQ/NKX2-2/MYF6/NKX6-2	29
GO:0072163	BP	GO:0072163	mesonephric epithelium development	13/1006	98/18903	0.00204635	0.0285275	0.0240479	TCF21/BMPER/WNT2B/BMP4/SIX2/HS3ST3A1/FGF2/WNT6/DCHS1/EYA1/NOG/HOXD11/AGT	13
GO:0072164	BP	GO:0072164	mesonephric tubule development	13/1006	98/18903	0.00204635	0.0285275	0.0240479	TCF21/BMPER/WNT2B/BMP4/SIX2/HS3ST3A1/FGF2/WNT6/DCHS1/EYA1/NOG/HOXD11/AGT	13
GO:0035994	BP	GO:0035994	response to muscle stretch	6/1006	26/18903	0.00205657	0.0285275	0.0240479	TCAP/CSRP3/SLC8A1/CAV3/CDH2/ANKRD1	6
GO:0060314	BP	GO:0060314	regulation of ryanodine-sensitive calcium-release channel activity	6/1006	26/18903	0.00205657	0.0285275	0.0240479	JPH2/CASQ2/PLN/JPH4/TRDN/NOS1	6
GO:0060740	BP	GO:0060740	prostate gland epithelium morphogenesis	6/1006	26/18903	0.00205657	0.0285275	0.0240479	FGF10/MMP2/BMP4/HOXD13/ID4/NOG	6
GO:0048762	BP	GO:0048762	mesenchymal cell differentiation	25/1006	252/18903	0.00208297	0.0288114	0.0242872	TCF21/FLNA/FGF10/TBX5/BMP5/TGFB1I1/BMP4/SIX2/EPHA3/NRP2/DACT3/EDNRB/CDH2/NOG/HGF/GATA5/EDN3/FOXF2/PITX2/WNT2/IGF1/FOLR1/HAND2/FGF19/GBX2	25
GO:0090075	BP	GO:0090075	relaxation of muscle	7/1006	35/18903	0.00214686	0.0296109	0.0249612	SLN/ATP1A2/PRKG1/PLN/PDE5A/SLC8A1/KBTBD13	7
GO:0060420	BP	GO:0060420	regulation of heart growth	11/1006	76/18903	0.00219747	0.0302231	0.0254772	PI16/ZFPM2/TBX5/MYH6/CAV3/FGF2/NOG/WNT2/KCNK2/IGF1/FGF20	11
GO:0061326	BP	GO:0061326	renal tubule development	13/1006	99/18903	0.00224362	0.0307705	0.0259387	TCF21/WNT2B/BMP4/SIX2/HS3ST3A1/FGF2/WNT6/DCHS1/EYA1/PROM1/NOG/HOXD11/AGT	13
GO:0008503	MF	GO:0008503	benzodiazepine receptor activity	4/991	11/18432	0.00202139	0.0308449	0.0268336	GABRA1/GABRA3/GABRG2/GABRA4	4
GO:0032591	CC	GO:0032591	dendritic spine membrane	4/1056	15/19869	0.00675928	0.0310132	0.0230192	ITGA8/GRIA1/DDN/SHISA9	4
GO:0003229	BP	GO:0003229	ventricular cardiac muscle tissue development	9/1006	55/18903	0.00230547	0.0314412	0.0265041	MYH7/MYL2/ZFPM2/MYL3/TBX5/TNNC1/MYH6/NOG/TNNI1	9
GO:0072132	BP	GO:0072132	mesenchyme morphogenesis	9/1006	55/18903	0.00230547	0.0314412	0.0265041	ACTA1/FOXF1/ACTA2/BMP5/ACTC1/ACTG2/DCHS1/NOG/GATA5	9
GO:0015849	BP	GO:0015849	organic acid transport	30/1006	324/18903	0.00233021	0.0316896	0.0267134	ATP1A2/SV2A/SLC6A19/SLC51B/CRABP1/SLC47A1/RBP1/TRPC4/NTRK2/FABP3/FABP4/GFAP/PLA2G2C/SLC7A14/FABP7/SLC38A3/HTR1B/PMP2/AGT/FOLR1/FABP5/OXT/FGF19/ABCC11/TRH/SLC22A6/SLC22A9/SLC36A2/PLA2G3/LHCGR	30
GO:0031406	MF	GO:0031406	carboxylic acid binding	19/991	171/18432	0.0021617	0.0318814	0.0277353	CRABP1/CD22/OXER1/RBP1/FABP3/FABP4/SERPINA5/FABP7/MAG/NOS1/PCK1/ST8SIA2/PMP2/FOLR1/P3H2/FABP5/CPS1/ADIPOQ/AFP	19
GO:0015459	MF	GO:0015459	potassium channel regulator activity	9/991	54/18432	0.00216669	0.0318814	0.0277353	FLNA/CAV1/KCNMB1/CAV3/KCNAB1/KCNMB2/KCNE5/DPP6/LRRC38	9
GO:0006814	BP	GO:0006814	sodium ion transport	25/1006	255/18903	0.00244433	0.0331098	0.0279106	FXYD6/ATP1A2/SCN2B/SLC6A19/SCN7A/SCN5A/ATP2B4/SLC8A1/CAV3/CNTN1/EDNRB/SLC8A3/CLCNKB/SCN4A/SLC5A7/SCN1A/SLC38A3/NOS1/PON3/NETO1/GRP/SLC17A3/CHP2/ATP12A/ATP1B4	25
GO:0042471	BP	GO:0042471	ear morphogenesis	15/1006	124/18903	0.00244828	0.0331098	0.0279106	TCAP/FGF10/TMIE/ITGA8/SIX2/FOXI1/CDH23/EYA1/NOG/TBX18/HMX2/MYO3A/HMX3/GBX2/COL2A1	15
GO:0030900	BP	GO:0030900	forebrain development	34/1006	383/18903	0.00249084	0.0335917	0.0283169	ATP1A2/FGF10/GLI2/WNT2B/BMP4/SCN5A/PRKG1/ATP2B4/NRP2/SLC8A1/FGF2/SRD5A2/FAT4/TMEM108/CDH2/ID4/NTRK2/CNTN2/DRD1/NOG/NDNF/PTCHD1/PITX2/MAS1/BCAN/TNR/SSTR3/NPY/NHLH2/TH/GBX2/NRG3/RFX4/KCNA1	34
GO:0070371	BP	GO:0070371	ERK1 and ERK2 cascade	31/1006	340/18903	0.00252237	0.0338871	0.0285659	FBLN1/EMILIN1/ACTA2/ADRA1A/LMO3/FGF10/BMPER/ANGPT1/BMP4/IQGAP3/FGF2/NTRK1/TNFAIP8L3/DUSP26/PDGFRA/EPHB1/CCL21/GPR55/CCL23/MIR145/IGF1/AGT/CCL20/HAND2/NPY/ALKAL1/FGF19/FGF20/ADIPOQ/HTR2C/DUSP29	31
GO:0014829	BP	GO:0014829	vascular associated smooth muscle contraction	6/1006	27/18903	0.0025267	0.0338871	0.0285659	ACTA2/P2RX1/SLC8A1/EDNRB/EDN3/AGT	6
GO:0007389	BP	GO:0007389	pattern specification process	40/1006	472/18903	0.00255547	0.0341786	0.0288116	TCAP/FOXF1/DAAM2/ASB2/FGF10/TBX5/GLI2/BMP5/WNT2B/CHRDL1/BMP4/SIX2/HOXD13/NRP2/FGF2/HOXD12/MEIS2/MEOX2/WNT6/DCHS1/FST/EYA1/NOG/DSCAML1/GATA5/NKD1/HHIP/PITX2/HOXD11/WNT2/TBX18/FOLR1/HAND2/DRC1/DMRT2/GBX2/NRG3/NKX2-2/RFX4/MYF6	40
GO:0016553	BP	GO:0016553	base conversion or substitution editing	5/1006	19/18903	0.00262834	0.03477	0.0293102	APOBEC3C/APOBEC2/ADAD2/A1CF/AICDA	5
GO:0086014	BP	GO:0086014	atrial cardiac muscle cell action potential	5/1006	19/18903	0.00262834	0.03477	0.0293102	FLNA/ANK2/SCN5A/KCNJ3/KCNE5	5
GO:0086026	BP	GO:0086026	atrial cardiac muscle cell to AV node cell signaling	5/1006	19/18903	0.00262834	0.03477	0.0293102	FLNA/ANK2/SCN5A/KCNJ3/KCNE5	5
GO:0086066	BP	GO:0086066	atrial cardiac muscle cell to AV node cell communication	5/1006	19/18903	0.00262834	0.03477	0.0293102	FLNA/ANK2/SCN5A/KCNJ3/KCNE5	5
GO:0098533	CC	GO:0098533	ATPase dependent transmembrane transport complex	5/1056	24/19869	0.00766464	0.0348257	0.0258491	ATP1A2/KCNJ8/PLN/ATP12A/ATP1B4	5
GO:0003014	BP	GO:0003014	renal system process	15/1006	125/18903	0.00264879	0.0349453	0.0294579	ADRA1A/BMP4/EDNRB/CLCNKB/ATP6V0A4/NPR3/AQP2/AGT/PON3/FOLR1/OXT/CHRNB4/SUCNR1/ADIPOQ/SLC22A6	15
GO:0010830	BP	GO:0010830	regulation of myotube differentiation	8/1006	46/18903	0.00268848	0.0351416	0.0296234	PLPP7/MYOCD/CAV3/BDNF/SMYD1/TRIM72/MYOG/MYF6	8
GO:0048806	BP	GO:0048806	genitalia development	8/1006	46/18903	0.00268848	0.0351416	0.0296234	FGF10/BMP5/HOXD13/SRD5A2/PDGFRA/FOXF2/BMP6/LHCGR	8
GO:0055010	BP	GO:0055010	ventricular cardiac muscle tissue morphogenesis	8/1006	46/18903	0.00268848	0.0351416	0.0296234	MYH7/MYL2/ZFPM2/MYL3/TNNC1/MYH6/NOG/TNNI1	8
GO:1904659	BP	GO:1904659	glucose transmembrane transport	14/1006	113/18903	0.00269262	0.0351416	0.0296234	CLIP3/PRKCB/SORBS1/DRD1/SLC2A4/SLC2A5/IGF1/TRARG1/FABP5/ITLN1/FGF19/ADIPOQ/DHRS7C/OSTN	14
GO:0014051	BP	GO:0014051	gamma-aminobutyric acid secretion	4/1006	12/18903	0.00279787	0.0358408	0.0302128	SV2A/TRPC4/HTR1B/TRH	4
GO:0014842	BP	GO:0014842	regulation of skeletal muscle satellite cell proliferation	4/1006	12/18903	0.00279787	0.0358408	0.0302128	ANGPT1/FGF2/EPHB1/MYOG	4
GO:0014854	BP	GO:0014854	response to inactivity	4/1006	12/18903	0.00279787	0.0358408	0.0302128	SCN5A/CASQ1/SGCA/MYOG	4
GO:0016554	BP	GO:0016554	cytidine to uridine editing	4/1006	12/18903	0.00279787	0.0358408	0.0302128	APOBEC3C/APOBEC2/A1CF/AICDA	4
GO:0045161	BP	GO:0045161	neuronal ion channel clustering	4/1006	12/18903	0.00279787	0.0358408	0.0302128	KCNB1/GLDN/CNTN2/MYOC	4
GO:0051001	BP	GO:0051001	negative regulation of nitric-oxide synthase activity	4/1006	12/18903	0.00279787	0.0358408	0.0302128	CAV1/ATP2B4/CAV3/CNR2	4
GO:0061309	BP	GO:0061309	cardiac neural crest cell development involved in outflow tract morphogenesis	4/1006	12/18903	0.00279787	0.0358408	0.0302128	BMP4/PITX2/FOLR1/HAND2	4
GO:0051260	BP	GO:0051260	protein homooligomerization	20/1006	190/18903	0.00282927	0.0361477	0.0304715	PRPH2/KCNA2/SCARA5/KCNS2/RNF112/KCNB1/MPP2/AQP5/KCTD16/POLQ/ADCY8/RYR1/TRIM72/AQP2/KCTD8/KCNF1/DEFA5/ITLN1/AQP10/KCNA1	20
GO:0098858	CC	GO:0098858	actin-based cell projection	21/1056	223/19869	0.00805363	0.0362413	0.0268998	ACTA1/ACTA2/AOC3/ACTC1/ANGPT1/ADGRA2/CDH23/JAM3/ACTG2/ACTN2/AQP5/PDGFRA/GPM6A/EPHB1/PROM1/CA9/GAP43/DPEP1/ESPNL/CRB1/MYO3A	21
GO:0060419	BP	GO:0060419	heart growth	13/1006	102/18903	0.0029311	0.0373504	0.0314853	PI16/ZFPM2/ADRA1A/TBX5/MYH6/CAV3/FGF2/NOG/WNT2/KCNK2/IGF1/AGT/FGF20	13
GO:0070372	BP	GO:0070372	regulation of ERK1 and ERK2 cascade	29/1006	315/18903	0.00296605	0.0376968	0.0317773	FBLN1/EMILIN1/ACTA2/ADRA1A/LMO3/FGF10/BMPER/ANGPT1/BMP4/FGF2/NTRK1/TNFAIP8L3/DUSP26/PDGFRA/EPHB1/CCL21/GPR55/CCL23/MIR145/IGF1/CCL20/HAND2/NPY/ALKAL1/FGF19/FGF20/ADIPOQ/HTR2C/DUSP29	29
GO:0007588	BP	GO:0007588	excretion	7/1006	37/18903	0.00299664	0.0377472	0.0318199	ADRA1A/EDNRB/ATP6V0A4/AGT/OXT/CHRNB4/SLC22A6	7
GO:0038179	BP	GO:0038179	neurotrophin signaling pathway	7/1006	37/18903	0.00299664	0.0377472	0.0318199	GFRA1/NTRK1/TMEM108/NTRK2/BDNF/NTRK3/AGT	7
GO:0071312	BP	GO:0071312	cellular response to alkaloid	7/1006	37/18903	0.00299664	0.0377472	0.0318199	CASQ2/SLC8A1/CACNA1S/ADCY8/RYR1/HTR1B/TH	7
GO:0048844	BP	GO:0048844	artery morphogenesis	11/1006	79/18903	0.00300112	0.0377472	0.0318199	FOXF1/MYOCD/BMP4/MYLK/EYA1/NOG/APOB/MIR145/FOLR1/MIR205/HAND2	11
GO:0006949	BP	GO:0006949	syncytium formation	10/1006	68/18903	0.00305041	0.0380611	0.0320845	EHD2/CAV3/ADAMTS5/CACNA1S/SCGB3A1/ADGRB3/NOS1/MYOG/MYMX/NPHS1	10
GO:0031960	BP	GO:0031960	response to corticosteroid	18/1006	165/18903	0.0030583	0.0380611	0.0320845	SERPINF1/SLIT3/PAPPA/NTRK3/NPAS4/TRIM63/APOA2/BMP6/PCK1/HTR1B/BCHE/SSTR3/CPS1/OXT/METTL21C/ADIPOQ/TH/SCGB1A1	18
GO:0032958	BP	GO:0032958	inositol phosphate biosynthetic process	6/1006	28/18903	0.00307311	0.0380611	0.0320845	ADCYAP1R1/PTH1R/FGF2/IP6K3/MAS1/LHCGR	6
GO:0060512	BP	GO:0060512	prostate gland morphogenesis	6/1006	28/18903	0.00307311	0.0380611	0.0320845	FGF10/MMP2/BMP4/HOXD13/ID4/NOG	6
GO:1903779	BP	GO:1903779	regulation of cardiac conduction	6/1006	28/18903	0.00307311	0.0380611	0.0320845	TBX5/ANK2/ATP2B4/SLC8A1/SLC8A3/AGT	6
GO:1904385	BP	GO:1904385	cellular response to angiotensin	6/1006	28/18903	0.00307311	0.0380611	0.0320845	CAV1/ACTN2/CAMK2A/MIR145/MAS1/AGT	6
GO:0005892	CC	GO:0005892	acetylcholine-gated channel complex	4/1056	16/19869	0.00863849	0.0381398	0.0283089	CHRNA4/CHRNA6/CHRNB4/CHRNA1	4
GO:0033268	CC	GO:0033268	node of Ranvier	4/1056	16/19869	0.00863849	0.0381398	0.0283089	CNTN2/HAPLN2/SCN1A/MYOC	4
GO:0031093	CC	GO:0031093	platelet alpha granule lumen	9/1056	67/19869	0.00873254	0.0381947	0.0283496	CLU/ORM1/ACTN2/CFD/HGF/MMRN1/IGF1/LEFTY2/ORM2	9
GO:0042056	MF	GO:0042056	chemoattractant activity	7/991	36/18432	0.00269443	0.0383757	0.0333851	FGF10/BMP4/FGF2/FGF7/HGF/PGF/COLEC10	7
GO:0004890	MF	GO:0004890	GABA-A receptor activity	5/991	19/18432	0.00274777	0.0383757	0.0333851	GABRA1/GABRA3/GABRQ/GABRG2/GABRA4	5
GO:0030506	MF	GO:0030506	ankyrin binding	5/991	19/18432	0.00274777	0.0383757	0.0333851	FLNC/SCN5A/SLC8A1/SPTB/RHCG	5
GO:0050840	MF	GO:0050840	extracellular matrix binding	9/991	56/18432	0.00280481	0.0385194	0.0335101	SPARCL1/DCN/ITGA7/CD248/FBLN2/ADAMTS5/SMOC1/LRRC15/DMBT1	9
GO:0032410	BP	GO:0032410	negative regulation of transporter activity	14/1006	115/18903	0.00316949	0.0389567	0.0328394	SLN/ATP1A2/CAV1/CASQ2/PLN/CAV3/ACTN2/TRDN/KCNAB1/RRAD/KCNE5/APOA2/GRP/MRLN	14
GO:0034766	BP	GO:0034766	negative regulation of ion transmembrane transport	14/1006	115/18903	0.00316949	0.0389567	0.0328394	SLN/ATP1A2/CAV1/CASQ2/PLN/CAV3/ACTN2/TRDN/KCNAB1/RRAD/KCNE5/NOS1/GRP/MRLN	14
GO:0048640	BP	GO:0048640	negative regulation of developmental growth	14/1006	115/18903	0.00316949	0.0389567	0.0328394	PI16/TBX5/BMP4/CAV3/NOG/MYOZ1/NKD1/DCC/KCNK2/MAG/ADRB3/TNR/CGA/OSTN	14
GO:0042472	BP	GO:0042472	inner ear morphogenesis	13/1006	103/18903	0.00319517	0.0391731	0.0330219	TCAP/FGF10/TMIE/ITGA8/FOXI1/CDH23/EYA1/TBX18/HMX2/MYO3A/HMX3/GBX2/COL2A1	13
GO:0010038	BP	GO:0010038	response to metal ion	32/1006	360/18903	0.00321603	0.0393296	0.0331537	ACTA1/SYT11/CAV1/SERPINF1/CASQ2/KCNMB1/HAAO/SCN5A/TNNC1/KCNB1/CPNE5/FABP4/KCNMB2/CPA1/ADCY8/RYR1/AQP2/DPEP1/BMP6/SYT6/KCNK3/MYOG/PENK/CPS1/CHP2/SUCNR1/TH/MT1B/MT4/OTC/SLC30A8/KCNA1	32
GO:0048568	BP	GO:0048568	embryonic organ development	38/1006	449/18903	0.00329977	0.0402522	0.0339315	COL13A1/TCAP/FOXF1/TCF21/ZFPM2/NES/ASB2/FGF10/TBX4/GLI2/BMP5/TMIE/BMP4/ITGA8/RARRES2/SIX2/FOXI1/RNF112/CDH23/EYA1/PDGFRA/NOG/DSCAML1/FOXF2/RSPO3/PITX2/ASCL2/WNT2/MFAP5/TBX18/FOLR1/HMX2/HAND2/MYO3A/HMX3/TH/GBX2/COL2A1	38
GO:0051259	BP	GO:0051259	protein complex oligomerization	24/1006	247/18903	0.00331013	0.0402774	0.0339527	PRPH2/KCNA2/SCARA5/TRPM3/KCNS2/RNF112/KCNB1/MPP2/AQP5/KCTD16/POLQ/MS4A1/KRT1/ADCY8/RYR1/TRIM72/AQP2/KCTD8/KCNF1/DEFA5/ITLN1/AQP10/CALHM3/KCNA1	24
GO:0014856	BP	GO:0014856	skeletal muscle cell proliferation	5/1006	20/18903	0.00335271	0.040592	0.0342179	ANGPT1/FGF2/EPHB1/HGF/MYOG	5
GO:0061323	BP	GO:0061323	cell proliferation involved in heart morphogenesis	5/1006	20/18903	0.00335271	0.040592	0.0342179	TBX5/BMP4/EYA1/PITX2/HAND2	5
GO:0014015	BP	GO:0014015	positive regulation of gliogenesis	10/1006	69/18903	0.00340115	0.0408727	0.0344546	ASPA/IL33/RNF112/TTBK1/PTPRZ1/GFAP/ZNF488/MAG/NKX2-2/NKX6-2	10
GO:0055021	BP	GO:0055021	regulation of cardiac muscle tissue growth	10/1006	69/18903	0.00340115	0.0408727	0.0344546	PI16/ZFPM2/TBX5/CAV3/FGF2/NOG/WNT2/KCNK2/IGF1/FGF20	10
GO:1902305	BP	GO:1902305	regulation of sodium ion transmembrane transport	10/1006	69/18903	0.00340115	0.0408727	0.0344546	FXYD6/ATP1A2/SCN2B/SCN5A/ATP2B4/CAV3/NOS1/NETO1/GRP/CHP2	10
GO:0008645	BP	GO:0008645	hexose transmembrane transport	14/1006	116/18903	0.00343263	0.0410516	0.0346054	CLIP3/PRKCB/SORBS1/DRD1/SLC2A4/SLC2A5/IGF1/TRARG1/FABP5/ITLN1/FGF19/ADIPOQ/DHRS7C/OSTN	14
GO:0034754	BP	GO:0034754	cellular hormone metabolic process	16/1006	141/18903	0.00343295	0.0410516	0.0346054	DKK3/BMP5/CRABP1/EDNRB/CYP11A1/RBP1/SRD5A2/PDGFRA/HSD17B6/BMP6/UGT2B11/UGT2B28/AKR1B15/AKR1B10/RPE65/AFP	16
GO:0002028	BP	GO:0002028	regulation of sodium ion transport	12/1006	92/18903	0.00344842	0.0411353	0.0346759	FXYD6/ATP1A2/SCN2B/SCN5A/ATP2B4/SLC8A1/CAV3/CNTN1/NOS1/NETO1/GRP/CHP2	12
GO:0034763	BP	GO:0034763	negative regulation of transmembrane transport	17/1006	154/18903	0.00347932	0.0414022	0.0349009	SLN/ATP1A2/CAV1/CASQ2/PRKCB/PLN/CAV3/ACTN2/TRDN/KCNAB1/RRAD/KCNE5/NOS1/FABP5/GRP/OSTN/MRLN	17
GO:0002440	BP	GO:0002440	production of molecular mediator of immune response	30/1006	333/18903	0.00349591	0.0414979	0.0349816	IL33/ANGPT1/CD22/ELANE/POLQ/EXO1/CLNK/PGC/IL13RA2/VPREB3/APOA2/IGLV3-10/IGKV2-28/IGKV2-24/FCRL3/IGKV1-9/IGKV3D-11/IGKV2D-28/IGKV1-16/IGLV1-36/IGKV1D-39/IGLV8-61/IGKV2D-29/IGLV4-60/AICDA/FFAR3/IGKV1D-13/IGKV2D-24/IGLV3-12/IGLV5-48	30
GO:0060306	BP	GO:0060306	regulation of membrane repolarization	7/1006	38/18903	0.00350758	0.0415349	0.0350128	FLNA/CAV1/CASQ2/ANK2/SCN5A/CAV3/KCNE5	7
GO:0031594	CC	GO:0031594	neuromuscular junction	9/1056	68/19869	0.0096033	0.0416143	0.0308878	SV2A/DES/CAV3/LAMA2/SYNC/SLC8A3/SLC5A7/MUSK/CHRNA1	9
GO:0008038	BP	GO:0008038	neuron recognition	8/1006	48/18903	0.00354046	0.0416197	0.0350843	NEXN/EPHA3/CNTN2/DSCAML1/MYPN/CRTAC1/GAP43/OPCML	8
GO:0045776	BP	GO:0045776	negative regulation of blood pressure	8/1006	48/18903	0.00354046	0.0416197	0.0350843	ADRA1A/DRD5/NOS1/ADRB3/NPY/OXT/ADIPOQ/FFAR3	8
GO:0046717	BP	GO:0046717	acid secretion	8/1006	48/18903	0.00354046	0.0416197	0.0350843	SV2A/CES1/SLC51B/TRPC4/CCKBR/HTR1B/OXT/TRH	8
GO:0048593	BP	GO:0048593	camera-type eye morphogenesis	15/1006	129/18903	0.00359124	0.0421147	0.0355015	WNT2B/BMP4/FAT3/AQP5/NTRK2/EPHB1/PROM1/FOXF2/PITX2/WNT2/CRB1/IGFN1/RPE65/TH/PITX3	15
GO:0045177	CC	GO:0045177	apical part of cell	35/1056	435/19869	0.00983673	0.0422348	0.0313483	ECRG4/NAALADL1/PTH1R/SLC6A19/ANK2/CD300LG/ITGA8/MAL/SLC47A1/KCNB1/AQP5/CDH2/DCHS1/P2RX2/PROM1/ATP6V0A4/ADCY8/SLC2A5/ATP6V0D2/AQP2/SLC38A3/DPEP1/CNTFR/KCNK2/UPK1A/CRB1/FOLR1/CLCA4/SLC17A3/AQP10/ABCC11/ATP12A/CEACAM7/RHCG/KCNA1	35
GO:0007422	BP	GO:0007422	peripheral nervous system development	11/1006	81/18903	0.00365722	0.0426822	0.0359799	ETV1/EDNRB/NTRK2/ISL2/BDNF/HAPLN2/RXRG/MYOC/HAND2/NHLH2/NEFH	11
GO:0014855	BP	GO:0014855	striated muscle cell proliferation	11/1006	81/18903	0.00365722	0.0426822	0.0359799	ZFPM2/TBX5/ANGPT1/FGF2/EPHB1/NOG/HGF/WNT2/KCNK2/MYOG/FGF20	11
GO:0003156	BP	GO:0003156	regulation of animal organ formation	6/1006	29/18903	0.00370307	0.0429079	0.0361702	FGF10/WNT2B/BMP4/FGF2/GATA5/WNT2	6
GO:0060441	BP	GO:0060441	epithelial tube branching involved in lung morphogenesis	6/1006	29/18903	0.00370307	0.0429079	0.0361702	FOXF1/FGF10/WNT2B/BMP4/HHIP/WNT2	6
GO:0072012	BP	GO:0072012	glomerulus vasculature development	6/1006	29/18903	0.00370307	0.0429079	0.0361702	TCF21/ACTA2/ANGPT1/BMP4/PDGFRA/SERPINB7	6
GO:0051393	MF	GO:0051393	alpha-actinin binding	6/991	28/18432	0.00323276	0.0431035	0.0374981	NRAP/XIRP2/LDB3/SYNPO2/MYPN/MYOT	6
GO:0019199	MF	GO:0019199	transmembrane receptor protein kinase activity	11/991	79/18432	0.00324322	0.0431035	0.0374981	LTBP4/EPHA3/NRP2/NTRK1/PDGFRA/NTRK2/EPHB1/INSRR/NTRK3/MUSK/HJV	11
GO:0001755	BP	GO:0001755	neural crest cell migration	9/1006	59/18903	0.00377021	0.0434013	0.0365861	BMP4/NRP2/EDNRB/EDN3/PITX2/FOLR1/HAND2/FGF19/GBX2	9
GO:0055017	BP	GO:0055017	cardiac muscle tissue growth	12/1006	93/18903	0.0037724	0.0434013	0.0365861	PI16/ZFPM2/ADRA1A/TBX5/CAV3/FGF2/NOG/WNT2/KCNK2/IGF1/AGT/FGF20	12
GO:0071868	BP	GO:0071868	cellular response to monoamine stimulus	13/1006	105/18903	0.00378141	0.0434013	0.0365861	ADCY5/FLNA/GNAO1/ATP2B4/DRD5/DRD1/CHRM2/HTR1B/HTR3C/ADIPOQ/HTR2C/HTR1E/NSG2	13
GO:0071870	BP	GO:0071870	cellular response to catecholamine stimulus	13/1006	105/18903	0.00378141	0.0434013	0.0365861	ADCY5/FLNA/GNAO1/ATP2B4/DRD5/DRD1/CHRM2/HTR1B/HTR3C/ADIPOQ/HTR2C/HTR1E/NSG2	13
GO:0002638	BP	GO:0002638	negative regulation of immunoglobulin production	4/1006	13/18903	0.00387251	0.0437233	0.0368575	IL33/CD22/IL13RA2/FCRL3	4
GO:0007320	BP	GO:0007320	insemination	4/1006	13/18903	0.00387251	0.0437233	0.0368575	P2RX1/KLK14/OXT/SEMG1	4
GO:0009415	BP	GO:0009415	response to water	4/1006	13/18903	0.00387251	0.0437233	0.0368575	ATP2B4/NTRK1/AQP2/TH	4
GO:0010524	BP	GO:0010524	positive regulation of calcium ion transport into cytosol	4/1006	13/18903	0.00387251	0.0437233	0.0368575	ADCYAP1R1/CAV1/P2RX2/LHCGR	4
GO:0032341	BP	GO:0032341	aldosterone metabolic process	4/1006	13/18903	0.00387251	0.0437233	0.0368575	DKK3/BMP5/EDNRB/BMP6	4
GO:0051481	BP	GO:0051481	negative regulation of cytosolic calcium ion concentration	4/1006	13/18903	0.00387251	0.0437233	0.0368575	ATP1A2/SLC8A1/NOS1/KCNK3	4
GO:1901894	BP	GO:1901894	regulation of ATPase-coupled calcium transmembrane transporter activity	4/1006	13/18903	0.00387251	0.0437233	0.0368575	SLN/PLN/STRIT1/MRLN	4
GO:0005869	CC	GO:0005869	dynactin complex	4/1056	17/19869	0.0108288	0.0451935	0.0335444	ACTA1/ACTA2/ACTC1/ACTG2	4
GO:0098945	CC	GO:0098945	intrinsic component of presynaptic active zone membrane	4/1056	17/19869	0.0108288	0.0451935	0.0335444	ATP2B4/P2RX1/CDH2/GPM6A	4
GO:0034706	CC	GO:0034706	sodium channel complex	5/1056	26/19869	0.0108662	0.0451935	0.0335444	SCN2B/SCN7A/SCN5A/SCN4A/SCN1A	5
GO:0034358	CC	GO:0034358	plasma lipoprotein particle	6/1056	36/19869	0.0110087	0.0451935	0.0335444	CLU/APOB/SAA2/APOA2/SAA1/HPR	6
GO:1990777	CC	GO:1990777	lipoprotein particle	6/1056	36/19869	0.0110087	0.0451935	0.0335444	CLU/APOB/SAA2/APOA2/SAA1/HPR	6
GO:0048708	BP	GO:0048708	astrocyte differentiation	11/1006	82/18903	0.00402572	0.0453478	0.0382269	TTBK1/ID4/CNTN2/DRD1/NOG/NTRK3/GFAP/GAP43/MAG/PLP1/NKX2-2	11
GO:0002274	BP	GO:0002274	myeloid leukocyte activation	23/1006	237/18903	0.00403947	0.0453973	0.0382687	FOXF1/SYT11/CLU/IL33/LRFN5/CD200/TTBK1/DNASE1L3/TSLP/CLNK/CTSG/BPI/IL13RA2/MIR145/CXCR2/BLK/CNR2/GRP/NPY/CD177/SUCNR1/STAP1/PLA2G3	23
GO:0001990	BP	GO:0001990	regulation of systemic arterial blood pressure by hormone	7/1006	39/18903	0.0040822	0.0457716	0.0385842	EDNRB/DRD5/EDN3/CTSG/CMA1/AGT/SUCNR1	7
GO:0061134	MF	GO:0061134	peptidase regulator activity	23/991	232/18432	0.00350841	0.0458878	0.0399203	PI16/FBLN1/ITIH5/CAV1/SERPINF1/WFDC1/MAL/SPOCK3/WFIKKN2/CST1/BIRC5/PCOLCE2/SERPINA5/TIMP4/DPEP1/PI15/CST4/AGT/LTF/SERPINB7/SERPINA4/EPPIN/SERPINB11	23
GO:0008236	MF	GO:0008236	serine-type peptidase activity	20/991	192/18432	0.0035766	0.0460487	0.0400603	MASP1/MMP2/F10/CFD/KLK14/ELANE/RHBDL3/CTSG/DPP6/CMA1/HP/KLK12/PCSK2/LTF/TMPRSS11D/TMPRSS15/TMPRSS11A/HPR/CTRB2/RBP3	20
GO:0050806	BP	GO:0050806	positive regulation of synaptic transmission	18/1006	170/18903	0.00420797	0.0469893	0.0396107	NLGN3/ADRA1A/SNAP25/NTRK1/MPP2/LAMA2/NTRK2/DRD1/NOG/SLC8A3/GFAP/ADCY8/CA7/LRRTM1/GRIN2A/TNR/OXT/CACNG5	18
GO:0090189	BP	GO:0090189	regulation of branching involved in ureteric bud morphogenesis	5/1006	21/18903	0.00421016	0.0469893	0.0396107	WNT2B/BMP4/SIX2/NOG/AGT	5
GO:0010976	BP	GO:0010976	positive regulation of neuron projection development	17/1006	157/18903	0.00424153	0.0472308	0.0398143	FLNA/NEGR1/BMP5/SERPINF1/PAK3/ZNF804A/EPHA3/CNTN1/NTRK1/NTRK2/BDNF/NDNF/HGF/NTRK3/AGT/ALKAL1/PLA2G3	17
GO:0022851	MF	GO:0022851	GABA-gated chloride ion channel activity	4/991	13/18432	0.00401746	0.0479767	0.0417375	GABRA1/GABRA3/GABRG2/GABRA4	4
GO:0031432	MF	GO:0031432	titin binding	4/991	13/18432	0.00401746	0.0479767	0.0417375	TCAP/ACTN2/TRIM63/ANKRD1	4
GO:0050998	MF	GO:0050998	nitric-oxide synthase binding	4/991	13/18432	0.00401746	0.0479767	0.0417375	CAV1/SCN5A/ATP2B4/CAV3	4
GO:1901338	MF	GO:1901338	catecholamine binding	4/991	13/18432	0.00401746	0.0479767	0.0417375	DRD5/DRD1/ADRB3/TH	4
GO:1902282	MF	GO:1902282	voltage-gated potassium channel activity involved in ventricular cardiac muscle cell action potential repolarization	4/991	13/18432	0.00401746	0.0479767	0.0417375	KCNJ8/SCN2B/KCNJ3/KCNE5	4
GO:0015749	BP	GO:0015749	monosaccharide transmembrane transport	14/1006	119/18903	0.00433085	0.048115	0.0405597	CLIP3/PRKCB/SORBS1/DRD1/SLC2A4/SLC2A5/IGF1/TRARG1/FABP5/ITLN1/FGF19/ADIPOQ/DHRS7C/OSTN	14
GO:0050728	BP	GO:0050728	negative regulation of inflammatory response	19/1006	184/18903	0.0043909	0.0486708	0.0410281	NT5E/FOXF1/PTGIS/SYT11/LRFN5/SERPINF1/WFDC1/CD200/ELANE/HGF/KRT1/PBK/MIR145/SAA1/IGF1/CNR2/MIR205/NPY/ADIPOQ	19
GO:0007271	BP	GO:0007271	synaptic transmission, cholinergic	6/1006	30/18903	0.00442394	0.0489253	0.0412427	LAMA2/SLC5A7/CHRNA4/CHRNA6/CHRNB4/CHRNA1	6
GO:0048545	BP	GO:0048545	response to steroid hormone	30/1006	339/18903	0.00452178	0.0498937	0.042059	ACTA1/TCF21/ATP1A2/LMO3/CAV1/PGR/SERPINF1/SLIT3/BMP4/PAPPA/SRD5A2/NTRK3/PADI2/NPAS4/RXRG/TRIM63/APOA2/BMP6/PCK1/HTR1B/BCHE/SSTR3/CPS1/OXT/SRARP/METTL21C/ADIPOQ/TH/NKX2-2/SCGB1A1	30
