# Supplementary material for: Integrated multi-omics profiling of immune microenvironment and drug resistance signatures for precision prognosis in prostate cancer
Source: Cancer Drug Resist. 2025 Jun 25;8:31. doi: 10.20517/cdr.2025.47 (PMC12366425; doi:10.20517/cdr.2025.47)
Supplement: Supplementary file 1 [file cdr-8-31-SupplementaryMaterials.zip › cdr8047-Supplementary Tables/cdr8047-Supplementary Table 9.xlsx]

## Sheet: table S3
	ID	Description	GeneRatio	BgRatio	pvalue	p.adjust	qvalue	geneID	Count
hsa04020	hsa04020	Calcium signaling pathway	44/426	240/8292	6.62993e-14	1.83649e-11	1.49348e-11	PDE1C/ADRA1D/ADRA1A/FGF10/CAMK1G/CASQ2/PRKCB/MYLK/ATP2B4/TNNC1/P2RX1/PLN/SLC8A1/EDNRB/FGF2/NTRK1/TRDN/CAMK2A/CASQ1/P2RX2/ADRA1B/PDGFRA/NTRK2/DRD5/DRD1/FGF7/P2RX6/SLC8A3/HGF/NTRK3/CACNA1S/CHRM2/ADCY8/RYR1/NOS1/CCKBR/TNNC2/ADRB3/GRIN2A/FGF19/FGF20/HTR2C/FGF6/LHCGR	44
hsa04080	hsa04080	Neuroactive ligand-receptor interaction	54/426	367/8292	1.03046e-12	1.42719e-10	1.16062e-10	ADCYAP1R1/ADRA1D/ADRA1A/PTH1R/P2RX1/EDNRB/NMUR1/P2RX2/ADRA1B/GRIA1/DRD5/DRD1/P2RX6/CHRM2/EDN3/GRIA2/CHRNA4/CTSG/POMC/GPHA2/LPAR4/CCKBR/GABRA1/MAS1/HTR1B/ADRB3/GRIN2A/GABRA3/AGT/PENK/CNR2/GABRQ/SSTR3/KISS1R/GRP/CHRNA6/NPY/OXT/VIP/CCK/NPFFR2/UTS2B/CHRNB4/MTNR1A/TRH/CGA/HTR2C/CHRNA1/HTR1E/GABRG2/GABRA4/MC2R/IAPP/LHCGR	54
hsa05414	hsa05414	Dilated cardiomyopathy	24/426	96/8292	5.08315e-11	4.69344e-09	3.81682e-09	MYH7/MYL2/ADCY5/ITGA9/ITGA7/MYL3/ACTC1/DES/ITGA8/SGCG/TNNC1/PLN/MYH6/SLC8A1/LAMA2/TPM2/SGCA/SLC8A3/CACNA1S/ADCY8/IGF1/AGT/CACNG6/CACNG5	24
hsa05410	hsa05410	Hypertrophic cardiomyopathy	22/426	90/8292	5.27081e-10	3.65004e-08	2.9683e-08	MYH7/MYL2/ITGA9/ITGA7/MYL3/ACTC1/DES/ITGA8/SGCG/TNNC1/MYH6/SLC8A1/LAMA2/TPM2/SGCA/SLC8A3/CACNA1S/IGF1/AGT/PRKAG3/CACNG6/CACNG5	22
hsa04261	hsa04261	Adrenergic signaling in cardiomyocytes	26/426	154/8292	6.27181e-08	3.47458e-06	2.82561e-06	MYH7/MYL2/ADCY5/ADRA1D/ADRA1A/ATP1A2/MYL3/ACTC1/SCN7A/SCN5A/ATP2B4/TNNC1/PLN/MYH6/SLC8A1/TPM2/CAMK2A/ADRA1B/SLC8A3/CACNA1S/ADCY8/KCNK2/AGT/CACNG6/ATP1B4/CACNG5	26
hsa04024	hsa04024	cAMP signaling pathway	32/426	225/8292	1.26384e-07	5.83474e-06	4.74495e-06	ADCY5/ADCYAP1R1/ATP1A2/ATP2B4/MYL9/PLN/CAMK2A/GRIA1/DRD5/DRD1/BDNF/CACNA1S/HHIP/CHRM2/EDN3/ADCY8/GRIA2/POMC/GPHA2/KCNK2/HTR1B/GRIN2A/AMH/NPY/OXT/VIP/SUCNR1/CGA/HTR1E/ATP1B4/MC2R/LHCGR	32
hsa04260	hsa04260	Cardiac muscle contraction	18/426	87/8292	3.13177e-07	1.23929e-05	1.00782e-05	MYH7/MYL2/ATP1A2/MYL3/ACTC1/CASQ2/TNNC1/MYH6/SLC8A1/TPM2/TRDN/COX7A1/SLC8A3/CACNA1S/COX6A2/CACNG6/ATP1B4/CACNG5	18
hsa04270	hsa04270	Vascular smooth muscle contraction	22/426	134/8292	1.08103e-06	3.74306e-05	3.04395e-05	ADCY5/IRAG1/ADRA1D/ACTA2/ADRA1A/MYH11/PRKCB/KCNMB1/MYLK/PRKG1/MYL9/ACTG2/ADRA1B/PPP1R14A/CACNA1S/KCNMB2/EDN3/PLA2G2C/ADCY8/PLA2G4D/AGT/PLA2G3	22
hsa04022	hsa04022	cGMP-PKG signaling pathway	24/426	167/8292	4.08581e-06	0.000105008	8.53953e-05	MYH7/ADCY5/IRAG1/ADRA1D/ADRA1A/ATP1A2/KCNJ8/KCNMB1/MYLK/PRKG1/ATP2B4/MYL9/PLN/MYH6/PDE5A/SLC8A1/EDNRB/ADRA1B/SLC8A3/CACNA1S/KCNMB2/ADCY8/ADRB3/ATP1B4	24
hsa04970	hsa04970	Salivary secretion	17/426	93/8292	4.0915e-06	0.000105008	8.53953e-05	ADCY5/ADRA1D/ADRA1A/ATP1A2/PRKCB/PRKG1/ATP2B4/CST1/AQP5/ADRA1B/ADCY8/NOS1/ADRB3/CST4/MUC5AC/DMBT1/ATP1B4	17
hsa04974	hsa04974	Protein digestion and absorption	18/426	103/8292	4.17e-06	0.000105008	8.53953e-05	COL13A1/ATP1A2/COL4A6/SLC6A19/COL19A1/XPNPEP2/COL14A1/SLC8A1/COL9A1/SLC8A3/COL23A1/CPA1/COL17A1/CPA2/SLC36A2/ATP1B4/CTRB2/COL2A1	18
hsa05412	hsa05412	Arrhythmogenic right ventricular cardiomyopathy	15/426	77/8292	6.70646e-06	0.000154807	0.000125893	ITGA9/ITGA7/DES/ITGA8/SGCG/SLC8A1/ACTN2/LAMA2/CDH2/SGCA/SLC8A3/CACNA1S/CTNNA3/CACNG6/CACNG5	15
hsa05033	hsa05033	Nicotine addiction	10/426	40/8292	2.43095e-05	0.00051798	0.000421234	GRIA1/GRIA2/CHRNA4/GABRA1/GRIN2A/GABRA3/GABRQ/CHRNA6/GABRG2/GABRA4	10
hsa04510	hsa04510	Focal adhesion	24/426	203/8292	0.000109013	0.0021569	0.00175404	MYL2/ITGA9/FLNA/FLNC/ITGA7/TNXB/CAV1/COL4A6/PRKCB/PAK3/ITGA8/MYLK/MYL9/CAV3/LAMA2/COL9A1/PDGFRA/HGF/PGF/RASGRF1/IGF1/TNR/MYL7/COL2A1	24
hsa04713	hsa04713	Circadian entrainment	14/426	97/8292	0.000401758	0.00704378	0.00572818	ADCY5/ADCYAP1R1/GNAO1/PRKCB/PRKG1/CAMK2A/KCNJ3/GRIA1/ADCY8/GRIA2/RYR1/NOS1/GRIN2A/MTNR1A	14
hsa04911	hsa04911	Insulin secretion	13/426	86/8292	0.000406861	0.00704378	0.00572818	ADCY5/ADCYAP1R1/ATP1A2/PRKCB/KCNMB1/SNAP25/CAMK2A/GCK/CACNA1S/KCNMB2/ADCY8/CCK/ATP1B4	13
hsa04925	hsa04925	Aldosterone synthesis and secretion	14/426	98/8292	0.00044725	0.00728754	0.0059264	ADCY5/ATP1A2/CAMK1G/PRKCB/ATP2B4/CYP11A1/CAMK2A/CACNA1S/ADCY8/POMC/KCNK3/AGT/ATP1B4/MC2R	14
hsa00910	hsa00910	Nitrogen metabolism	5/426	17/8292	0.00129323	0.0199014	0.0161843	CA3/CA9/CA7/CA6/CPS1	5
hsa04972	hsa04972	Pancreatic secretion	13/426	102/8292	0.00207435	0.0302237	0.0245786	ADCY5/ATP1A2/PRKCB/ATP2B4/CPA1/PLA2G2C/ADCY8/CLCA4/CCK/CPA2/PLA2G3/ATP1B4/CTRB2	13
hsa05032	hsa05032	Morphine addiction	12/426	91/8292	0.00227704	0.0302237	0.0245786	PDE1C/ADCY5/GNAO1/PRKCB/KCNJ3/DRD1/ADCY8/GABRA1/GABRA3/GABRQ/GABRG2/GABRA4	12
hsa04921	hsa04921	Oxytocin signaling pathway	17/426	154/8292	0.00229133	0.0302237	0.0245786	ADCY5/GNAO1/CAMK1G/PRKCB/MYLK/MYL9/CAMK2A/KCNJ3/CACNA1S/ADCY8/PLA2G4D/RYR1/PRKAG3/OXT/CACNG6/CACNG5/KCNJ18	17
hsa04923	hsa04923	Regulation of lipolysis in adipocytes	9/426	58/8292	0.00258672	0.0325691	0.026486	ADCY5/PTGS1/PRKG1/CIDEC/FABP4/ADCY8/ADRB3/NPY/CGA	9
hsa04514	hsa04514	Cell adhesion molecules	17/426	157/8292	0.00281266	0.0331094	0.0269254	NCAM1/ITGA9/NLGN3/NEGR1/ITGA8/CNTN1/CD22/JAM3/CDH2/CNTN2/MPZ/CADM3/SLITRK3/CLDN10/MAG/VTCN1/SLITRK1	17
hsa05207	hsa05207	Chemical carcinogenesis - receptor activation	21/426	212/8292	0.00286869	0.0331094	0.0269254	ADCY5/GSTM5/FGF10/PGR/PRKCB/FGF2/BIRC5/FGF7/UGT1A6/CACNA1S/ADCY8/CHRNA4/RXRG/UGT2B11/GSTA2/ADRB3/UGT2B28/CHRNB4/FGF20/CYP2B6/FGF6	21
hsa04730	hsa04730	Long-term depression	9/426	60/8292	0.00328018	0.0363444	0.0295562	GNAO1/PRKCB/PRKG1/GRIA1/GRIA2/PLA2G4D/RYR1/NOS1/IGF1	9
hsa04913	hsa04913	Ovarian steroidogenesis	8/426	51/8292	0.00412926	0.0435332	0.0354022	ADCY5/CYP11A1/ADCY8/PLA2G4D/BMP6/IGF1/CGA/LHCGR	8
hsa04350	hsa04350	TGF-beta signaling pathway	12/426	98/8292	0.0042433	0.0435332	0.0354022	DCN/BMP5/BMP4/IGSF1/ID4/FST/NOG/PITX2/BMP6/HJV/AMH/LEFTY2	12
hsa03320	hsa03320	PPAR signaling pathway	10/426	75/8292	0.00476646	0.0471539	0.0383467	SORBS1/CYP27A1/FABP3/FABP4/FABP7/RXRG/APOA2/PCK1/FABP5/ADIPOQ	10
hsa04725	hsa04725	Cholinergic synapse	13/426	113/8292	0.00511179	0.0488264	0.0397068	ADCY5/GNAO1/PRKCB/CAMK2A/KCNJ3/CACNA1S/CHRM2/SLC5A7/ADCY8/CHRNA4/CHRNA6/CHRNB4/KCNJ18	13
